# Supplementary material for: mRNA display with library of even-distribution reveals cellular interactors of influenza virus NS1
Source: Nat Commun. 2020 May 15;11:2449. doi: 10.1038/s41467-020-16140-9 (PMC7229031; doi:10.1038/s41467-020-16140-9)
Supplement: Supplementary file 5 — Supplementary Data 1 [file 41467_2020_16140_MOESM5_ESM.xlsx]

## Sheet: Sheet1
genename	Enrichment 1	Enrichment 2	Enrichment 3	Enrichment 4	Enrichment 5	Enrichment 6	Average	Confirmed by IP	Level of interaction estimated by western
ADAMTS6	8.44027	2.29534	1.68431	6.10448	4.13451	2.06447	7.32268
AKT1	14.2835	2.50267	2.51018	4.36103	3.64941	2.66793	4.66065	1	Medium
AMPD3	2.38059	5.50883	7.30385	1.57583	3.12137	5.35058	4.76636	0
CPSF1	4.93752	2.06581	4.1276	2.7144	2.3209	3.52033	3.13269	1	Strong
CPSF4	2.06793	2.24008	1.30591	1.26202	2.31336	2.00848	2.18844	1	Strong
DDX6	5.35633	2.98395	16.8684	5.66845	6.21202	2.11694	6.08564	1	Medium
DNAAF3	1.86307	1.41838	6.29754	1.3823	5.49472	6.22118	3.85768	1	Weak
DONSON	14.2835	2.98395	7.75265	4.84483	17.3412	6.37249	8.57286
FASN	7.14177	2.98395	1.68711	12.6941	6.35203	8.38732	5.81806	1	Medium
GMPR2	2.40284	2.14733	2.84457	3.97237	2.37991	3.53574	3.54682	0
INPP5B	12.4981	2.85962	19.6798	3.46405	2.63055	4.11724	8.18788	1	Weak
NAA50	5.9381	3.55392	9.8399	2.7149	9.71766	3.45977	5.8299	0
NXF1	4.76118	2.27136	1.66521	4.05889	2.09989	2.03106	2.93911	1	Strong
PABPC1	5.19401	3.72993	17.1129	3.58142	4.73853	1.76464	7.08477	1	Medium
PCSK5	1.02025	1.57293	5.82159	1.4591	4.29163	4.4611	3.3791	0
PDGFRA	3.89551	1.89888	5.53495	2.11177	12.3623	2.1396	6.05894	0
PSMB10	2.60781	2.44207	1.84037	4.7899	2.03896	13.7577	4.42994	1	Strong
SF3B2	1.78544	1.0793	7.30538	5.56463	5.26425	2.21471	4.82112	1	Medium
TCTN2	7.747	3.13567	1.94973	2.27026	4.76131	3.30453	3.96415	0
TFAP2C	5.35633	1.401	2.43655	2.35413	7.391	2.42364	3.92376	1	Strong
TGFB2	2.95521	1.49197	2.91553	1.49048	14.2099	5.36356	7.04746	0
TSSC1	3.80894	1.31982	2.76045	3.6082	11.7559	18.0801	8.10518	0
TTLL6	1.6481	4.67223	3.29702	2.42435	6.99492	6.9413	4.20133	1	Medium
USP54	9.52236	2.55767	3.55793	10.4971	3.30458	5.60046	5.09039	1	Weak
ZNF577	6.12152	1.49197	26.2397	6.37834	9.12167	6.22223	9.48509	0
