# Supplementary material for: mRNA display with library of even-distribution reveals cellular interactors of influenza virus NS1
Source: Nat Commun. 2020 May 15;11:2449. doi: 10.1038/s41467-020-16140-9 (PMC7229031; doi:10.1038/s41467-020-16140-9)
Supplement: Supplementary file 6 — Supplementary Data 2 [file 41467_2020_16140_MOESM6_ESM.xlsx]

## Sheet: Sheet1
Prey	NS1	NS1_IFN	NS1_D92Y	NS1_D92Y_IFN	Entry.name	Protein.names	Gene.names	Length	Function	Features	Keywords
P30838	NA	NA	NA	NA	AL3A1_HUMAN	Aldehyde dehydrogenase, dimeric NADP-preferring (EC 1.2.1.5) (ALDHIII) (Aldehyde dehydrogenase 3) (Aldehyde dehydrogenase family 3 member A1)	ALDH3A1 ALDH3	453	FUNCTION: ALDHs play a major role in the detoxification of alcohol-derived acetaldehyde. They are involved in the metabolism of corticosteroids, biogenic amines, neurotransmitters, and lipid peroxidation. This protein preferentially oxidizes aromatic aldehyde substrates. It may play a role in the oxidation of toxic aldehydes.	Active site (2); Beta strand (16); Chain (1); Helix (23); Initiator methionine (1); Modified residue (3); Mutagenesis (1); Natural variant (3); Nucleotide binding (1); Sequence conflict (5); Turn (4)	3D-structure; Acetylation; Complete proteome; Cytoplasm; Direct protein sequencing; NAD; NADP; Oxidoreductase; Polymorphism; Reference proteome
Q9NWW5	NA	NA	NA	NA	CLN6_HUMAN	Ceroid-lipofuscinosis neuronal protein 6 (Protein CLN6)	CLN6	311		Alternative sequence (1); Chain (1); Modified residue (1); Natural variant (32); Sequence conflict (1); Transmembrane (7)	Alternative splicing; Complete proteome; Disease mutation; Endoplasmic reticulum; Membrane; Neurodegeneration; Neuronal ceroid lipofuscinosis; Phosphoprotein; Polymorphism; Reference proteome; Transmembrane; Transmembrane helix
Q8N118	NA	NA	NA	NA	CP4X1_HUMAN	Cytochrome P450 4X1 (EC 1.14.14.1) (CYPIVX1)	CYP4X1 UNQ1929/PRO4404	509		Alternative sequence (2); Chain (1); Metal binding (1); Sequence conflict (1); Transmembrane (1)	Alternative splicing; Complete proteome; Endoplasmic reticulum; Heme; Iron; Membrane; Metal-binding; Microsome; Monooxygenase; Oxidoreductase; Reference proteome; Transmembrane; Transmembrane helix
Q9NY93	NA	NA	NA	NA	DDX56_HUMAN	Probable ATP-dependent RNA helicase DDX56 (EC 3.6.4.13) (ATP-dependent 61 kDa nucleolar RNA helicase) (DEAD box protein 21) (DEAD box protein 56)	DDX56 DDX21 NOH61	547	FUNCTION: May play a role in later stages of the processing of the pre-ribosomal particles leading to mature 60S ribosomal subunits. Has intrinsic ATPase activity.	Alternative sequence (1); Chain (1); Domain (2); Modified residue (1); Motif (2); Nucleotide binding (1); Sequence conflict (4)	ATP-binding; Alternative splicing; Complete proteome; Helicase; Hydrolase; Nucleotide-binding; Nucleus; Phosphoprotein; RNA-binding; Reference proteome; Ribosome biogenesis; rRNA processing
Q9UBS4	NA	NA	NA	NA	DJB11_HUMAN	DnaJ homolog subfamily B member 11 (APOBEC1-binding protein 2) (ABBP-2) (DnaJ protein homolog 9) (ER-associated DNAJ) (ER-associated Hsp40 co-chaperone) (Endoplasmic reticulum DNA J domain-containing protein 3) (ER-resident protein ERdj3) (ERdj3) (ERj3p) (HEDJ) (Human DnaJ protein 9) (hDj-9) (PWP1-interacting protein 4)	DNAJB11 EDJ ERJ3 HDJ9 PSEC0121 UNQ537/PRO1080	358	FUNCTION: Serves as a co-chaperone for HSPA5. Binds directly to both unfolded proteins that are substrates for ERAD and nascent unfolded peptide chains, but dissociates from the HSPA5-unfolded protein complex before folding is completed. May help recruiting HSPA5 and other chaperones to the substrate. Stimulates HSPA5 ATPase activity. {ECO:0000269|PubMed:10827079, ECO:0000269|PubMed:15525676}.	Chain (1); Domain (1); Glycosylation (1); Modified residue (1); Mutagenesis (5); Natural variant (1); Sequence conflict (1); Signal peptide (1)	Chaperone; Complete proteome; Disulfide bond; Endoplasmic reticulum; Glycoprotein; Phosphoprotein; Polymorphism; Reference proteome; Signal
Q9NZL4	NA	NA	NA	NA	HPBP1_HUMAN	Hsp70-binding protein 1 (HspBP1) (Heat shock protein-binding protein 1) (Hsp70-binding protein 2) (HspBP2) (Hsp70-interacting protein 1) (Hsp70-interacting protein 2)	HSPBP1 HSPBP PP1845	362	FUNCTION: Inhibits HSPA1A chaperone activity by changing the conformation of the ATP-binding domain of HSPA1A and interfering with ATP binding. Interferes with ubiquitination mediated by STUB1 and inhibits chaperone-assisted degradation of immature CFTR. {ECO:0000269|PubMed:10786638, ECO:0000269|PubMed:12651857, ECO:0000269|PubMed:15215316, ECO:0000269|PubMed:9830037}.	Alternative sequence (3); Chain (1); Compositional bias (1); Helix (20); Modified residue (2); Natural variant (1); Repeat (4); Sequence conflict (1); Turn (1)	3D-structure; Alternative splicing; Complete proteome; Phosphoprotein; Polymorphism; Reference proteome; Repeat
P42167	NA	NA	NA	NA	LAP2B_HUMAN	Lamina-associated polypeptide 2, isoforms beta/gamma (Thymopoietin, isoforms beta/gamma) (TP beta/gamma) (Thymopoietin-related peptide isoforms beta/gamma) (TPRP isoforms beta/gamma) [Cleaved into: Thymopoietin (TP) (Splenin); Thymopentin (TP5)]	TMPO LAP2	454	FUNCTION: May help direct the assembly of the nuclear lamina and thereby help maintain the structural organization of the nuclear envelope. Possible receptor for attachment of lamin filaments to the inner nuclear membrane. May be involved in the control of initiation of DNA replication through its interaction with NAKAP95.; FUNCTION: Thymopoietin (TP) and Thymopentin (TP5) may play a role in T-ce…	Alternative sequence (3); Chain (1); Domain (2); Modified residue (26); Natural variant (2); Peptide (2); Region (5); Topological domain (1); Transmembrane (1)	Acetylation; Alternative splicing; Citrullination; Complete proteome; Cytoplasm; DNA-binding; Membrane; Nucleus; Pharmaceutical; Phosphoprotein; Polymorphism; Reference proteome; Signal-anchor; Transmembrane; Transmembrane helix
Q9Y623	NA	NA	NA	NA	MYH4_HUMAN	Myosin-4 (Myosin heavy chain 2b) (MyHC-2b) (Myosin heavy chain 4) (Myosin heavy chain IIb) (MyHC-IIb) (Myosin heavy chain, skeletal muscle, fetal)	MYH4	1939	FUNCTION: Muscle contraction.	Chain (1); Coiled coil (1); Cross-link (1); Domain (2); Modified residue (45); Natural variant (8); Nucleotide binding (1); Region (2); Sequence conflict (1)	ATP-binding; Actin-binding; Calmodulin-binding; Coiled coil; Complete proteome; Cytoplasm; Isopeptide bond; Methylation; Motor protein; Muscle protein; Myosin; Nucleotide-binding; Phosphoprotein; Polymorphism; Reference proteome; Thick filament; Ubl conjugation
Q86TG7	NA	NA	NA	NA	PEG10_HUMAN	Retrotransposon-derived protein PEG10 (Embryonal carcinoma differentiation-regulated protein) (Mammalian retrotransposon-derived protein 2) (Myelin expression factor 3-like protein 1) (MEF3-like protein 1) (Paternally expressed gene 10 protein) (Retrotransposon gag domain-containing protein 3) (Retrotransposon-derived gag-like polyprotein) (Ty3/Gypsy-like protein)	PEG10 EDR KIAA1051 MAR2 MART2 MEF3L1 RGAG3	708	FUNCTION: Prevents apoptosis in hepatocellular carcinoma (HCC) cells through interaction with SIAH1, a mediator of apoptosis. May also have a role in cell growth promotion and hepatoma formation. Inhibits the TGF-beta signaling by interacting with the TGF-beta receptor ALK1. When overexpressed, induces the formation of cellular extension, such as filipodia in association with ALK1. Involved at th…	Alternative sequence (2); Chain (1); Coiled coil (1); Compositional bias (1); Erroneous translation (1); Modified residue (2); Mutagenesis (1); Region (1); Zinc finger (1)	Apoptosis; Coiled coil; Complete proteome; Cytoplasm; DNA-binding; Differentiation; Metal-binding; Nucleus; Phosphoprotein; Reference proteome; Ribosomal frameshifting; Transposable element; Zinc; Zinc-finger
Q13492	NA	NA	NA	NA	PICAL_HUMAN	Phosphatidylinositol-binding clathrin assembly protein (Clathrin assembly lymphoid myeloid leukemia protein)	PICALM CALM	652	FUNCTION: Assembly protein recruiting clathrin and adapter protein complex 2 (AP2) to cell membranes at sites of coated-pit formation and clathrin-vesicle assembly. May be required to determine the amount of membrane to be recycled, possibly by regulating the size of the clathrin cage. Involved in AP2-dependent clathrin-mediated endocytosis at the neuromuscular junction. {ECO:0000269|PubMed:10436…	Alternative sequence (5); Chain (1); Cross-link (1); Domain (1); Erroneous initiation (1); Initiator methionine (1); Modified residue (2); Natural variant (5); Region (1); Sequence conflict (3); Site (1)	Acetylation; Alternative splicing; Chromosomal rearrangement; Coated pit; Complete proteome; Cytoplasmic vesicle; Endocytosis; Golgi apparatus; Isopeptide bond; Membrane; Nucleus; Phosphoprotein; Polymorphism; Proto-oncogene; Reference proteome; Ubl conjugation
O43272	NA	NA	NA	NA	PROD_HUMAN	Proline dehydrogenase 1, mitochondrial (EC 1.5.5.2) (Proline oxidase) (Proline oxidase 2) (p53-induced gene 6 protein)	PRODH PIG6 POX2	600	FUNCTION: Converts proline to delta-1-pyrroline-5-carboxylate.	Alternative sequence (3); Chain (1); Frameshift (3); Modified residue (2); Natural variant (22); Sequence caution (2); Sequence conflict (8); Transit peptide (1)	Acetylation; Alternative splicing; Complete proteome; Disease mutation; FAD; Flavoprotein; Mitochondrion; Oxidoreductase; Polymorphism; Proline metabolism; Reference proteome; Schizophrenia; Transit peptide
Q09028	NA	NA	NA	NA	RBBP4_HUMAN	Histone-binding protein RBBP4 (Chromatin assembly factor 1 subunit C) (CAF-1 subunit C) (Chromatin assembly factor I p48 subunit) (CAF-I 48 kDa subunit) (CAF-I p48) (Nucleosome-remodeling factor subunit RBAP48) (Retinoblastoma-binding protein 4) (RBBP-4) (Retinoblastoma-binding protein p48)	RBBP4 RBAP48	425	FUNCTION: Core histone-binding subunit that may target chromatin assembly factors, chromatin remodeling factors and histone deacetylases to their histone substrates in a manner that is regulated by nucleosomal DNA. Component of several complexes which regulate chromatin metabolism. These include the chromatin assembly factor 1 (CAF-1) complex, which is required for chromatin assembly following DN…	Alternative sequence (3); Beta strand (34); Chain (1); Cross-link (2); Helix (8); Initiator methionine (1); Modified residue (4); Repeat (6); Sequence conflict (1); Turn (2)	3D-structure; Acetylation; Alternative splicing; Cell cycle; Chromatin regulator; Complete proteome; DNA replication; Direct protein sequencing; Isopeptide bond; Nucleus; Phosphoprotein; Reference proteome; Repeat; Repressor; Transcription; Transcription regulation; Ubl conjugation; WD repeat
Q8IZ40	NA	NA	NA	NA	RCOR2_HUMAN	REST corepressor 2	RCOR2	523	FUNCTION: May act as a component of a corepressor complex that represses transcription. {ECO:0000305}.	Chain (1); Coiled coil (1); Compositional bias (1); Domain (3); Modified residue (5); Natural variant (1); Sequence caution (1); Sequence conflict (1)	Coiled coil; Complete proteome; Nucleus; Phosphoprotein; Polymorphism; Reference proteome; Repeat; Repressor; Transcription; Transcription regulation
P19388	NA	NA	NA	NA	RPAB1_HUMAN	DNA-directed RNA polymerases I, II, and III subunit RPABC1 (RNA polymerases I, II, and III subunit ABC1) (DNA-directed RNA polymerase II 23 kDa polypeptide) (DNA-directed RNA polymerase II subunit E) (RPB5 homolog) (XAP4)	POLR2E	210	FUNCTION: DNA-dependent RNA polymerase catalyzes the transcription of DNA into RNA using the four ribonucleoside triphosphates as substrates. Common component of RNA polymerases I, II and III which synthesize ribosomal RNA precursors, mRNA precursors and many functional non-coding RNAs, and small RNAs, such as 5S rRNA and tRNAs, respectively. Pol II is the central component of the basal RNA polym…	Chain (1); Modified residue (1); Natural variant (1); Sequence conflict (5)	Acetylation; Complete proteome; DNA-directed RNA polymerase; Direct protein sequencing; Host-virus interaction; Nucleus; Polymorphism; Reference proteome; Transcription
P04844	NA	NA	NA	NA	RPN2_HUMAN	Dolichyl-diphosphooligosaccharide--protein glycosyltransferase subunit 2 (EC 2.4.99.18) (Dolichyl-diphosphooligosaccharide--protein glycosyltransferase 63 kDa subunit) (RIBIIR) (Ribophorin II) (RPN-II) (Ribophorin-2)	RPN2	631	FUNCTION: Essential subunit of the N-oligosaccharyl transferase (OST) complex which catalyzes the transfer of a high mannose oligosaccharide from a lipid-linked oligosaccharide donor to an asparagine residue within an Asn-X-Ser/Thr consensus motif in nascent polypeptide chains.	Alternative sequence (2); Chain (1); Cross-link (1); Glycosylation (1); Natural variant (1); Sequence conflict (7); Signal peptide (1); Topological domain (4); Transmembrane (3)	Alternative splicing; Complete proteome; Direct protein sequencing; Endoplasmic reticulum; Glycoprotein; Glycosyltransferase; Isopeptide bond; Membrane; Polymorphism; Reference proteome; Signal; Transferase; Transmembrane; Transmembrane helix; Ubl conjugation
Q71UM5	NA	NA	NA	NA	RS27L_HUMAN	40S ribosomal protein S27-like	RPS27L	84		Chain (1); Initiator methionine (1); Sequence conflict (1); Zinc finger (1)	Complete proteome; Metal-binding; Reference proteome; Ribonucleoprotein; Ribosomal protein; Zinc; Zinc-finger
O43290	NA	NA	NA	NA	SNUT1_HUMAN	U4/U6.U5 tri-snRNP-associated protein 1 (SNU66 homolog) (hSnu66) (Squamous cell carcinoma antigen recognized by T-cells 1) (SART-1) (hSART-1) (U4/U6.U5 tri-snRNP-associated 110 kDa protein) (allergen Hom s 1)	SART1	800	FUNCTION: Plays a role in mRNA splicing as a component of the U4/U6-U5 tri-snRNP, one of the building blocks of the spliceosome. May also bind to DNA. {ECO:0000269|PubMed:11350945}.	Chain (1); Coiled coil (2); Cross-link (3); Helix (1); Modified residue (13); Natural variant (3); Sequence conflict (2)	3D-structure; Allergen; Alternative splicing; Coiled coil; Complete proteome; Isopeptide bond; Nucleus; Phosphoprotein; Polymorphism; Reference proteome; Spliceosome; Ubl conjugation; mRNA processing; mRNA splicing
Q12788	NA	NA	NA	NA	TBL3_HUMAN	Transducin beta-like protein 3 (WD repeat-containing protein SAZD)	TBL3 SAZD	808		Chain (1); Erroneous initiation (1); Frameshift (1); Initiator methionine (1); Modified residue (1); Natural variant (3); Repeat (13); Sequence conflict (4)	Acetylation; Complete proteome; Nucleus; Polymorphism; Reference proteome; Repeat; WD repeat
P78371	NA	NA	NA	NA	TCPB_HUMAN	T-complex protein 1 subunit beta (TCP-1-beta) (CCT-beta)	CCT2 99D8.1 CCTB	535	FUNCTION: Molecular chaperone; assists the folding of proteins upon ATP hydrolysis. As part of the BBS/CCT complex may play a role in the assembly of BBSome, a complex involved in ciliogenesis regulating transports vesicles to the cilia. Known to play a role, in vitro, in the folding of actin and tubulin. {ECO:0000269|PubMed:20080638}.	Alternative sequence (1); Chain (1); Initiator methionine (1); Modified residue (8); Sequence conflict (7)	ATP-binding; Acetylation; Alternative splicing; Chaperone; Complete proteome; Cytoplasm; Direct protein sequencing; Nucleotide-binding; Phosphoprotein; Reference proteome
P12270	NA	NA	NA	NA	TPR_HUMAN	Nucleoprotein TPR (Megator) (NPC-associated intranuclear protein) (Translocated promoter region protein)	TPR	2363	FUNCTION: Component of the nuclear pore complex (NPC), a complex required for the trafficking across the nuclear envelope. Functions as a scaffolding element in the nuclear phase of the NPC essential for normal nucleocytoplasmic transport of proteins and mRNAs, plays a role in the establishment of nuclear-peripheral chromatin compartmentalization in interphase, and in the mitotic spindle checkpoi…	Alternative sequence (2); Chain (1); Coiled coil (4); Compositional bias (4); Initiator methionine (1); Modified residue (24); Mutagenesis (2); Natural variant (3); Region (5); Sequence conflict (6); Site (1)	Acetylation; Alternative splicing; Cell cycle; Cell division; Centromere; Chromosomal rearrangement; Chromosome; Coiled coil; Complete proteome; Cytoplasm; Cytoskeleton; Direct protein sequencing; Kinetochore; Membrane; Mitosis; Nuclear pore complex; Nucleus; Phosphoprotein; Polymorphism; Protein transport; Proto-oncogene; Reference proteome; Translocation; Transport; mRNA transport
Q12931	NA	NA	NA	NA	TRAP1_HUMAN	Heat shock protein 75 kDa, mitochondrial (HSP 75) (TNFR-associated protein 1) (Tumor necrosis factor type 1 receptor-associated protein) (TRAP-1)	TRAP1 HSP75	704	FUNCTION: Chaperone that expresses an ATPase activity. Involved in maintaining mitochondrial function and polarization, most likely through stabilization of mitochondrial complex I. Is a negative regulator of mitochondrial respiration able to modulate the balance between oxidative phosphorylation and aerobic glycolysis. The impact of TRAP1 on mitochondrial respiration is probably mediated by modu…	Alternative sequence (1); Beta strand (20); Binding site (5); Chain (1); Frameshift (1); Helix (19); Modified residue (10); Natural variant (4); Sequence conflict (5); Transit peptide (1); Turn (3)	3D-structure; ATP-binding; Acetylation; Alternative splicing; Chaperone; Complete proteome; Membrane; Mitochondrion; Mitochondrion inner membrane; Nucleotide-binding; Phosphoprotein; Polymorphism; Reference proteome; Transit peptide
Q15633	NA	NA	NA	NA	TRBP2_HUMAN	RISC-loading complex subunit TARBP2 (TAR RNA-binding protein 2) (Trans-activation-responsive RNA-binding protein)	TARBP2 TRBP	366	FUNCTION: Required for formation of the RNA induced silencing complex (RISC). Component of the RISC loading complex (RLC), also known as the micro-RNA (miRNA) loading complex (miRLC), which is composed of DICER1, AGO2 and TARBP2. Within the RLC/miRLC, DICER1 and TARBP2 are required to process precursor miRNAs (pre-miRNAs) to mature miRNAs and then load them onto AGO2. AGO2 bound to the mature miR…	Alternative sequence (1); Beta strand (12); Chain (1); Domain (3); Helix (6); Modified residue (1); Natural variant (1); Region (4); Sequence conflict (1)	3D-structure; Alternative promoter usage; Complete proteome; Cytoplasm; Nucleus; Phosphoprotein; Polymorphism; RNA-binding; RNA-mediated gene silencing; Reference proteome; Repeat; Translation regulation
Q9Y5A9	NA	NA	NA	NA	YTHD2_HUMAN	YTH domain-containing family protein 2 (CLL-associated antigen KW-14) (High-glucose-regulated protein 8) (Renal carcinoma antigen NY-REN-2)	YTHDF2 HGRG8	579	FUNCTION: Specifically recognizes and binds N6-methyladenosine (m6A)-containing RNAs, and regulates mRNA stability (PubMed:24284625, PubMed:26046440, PubMed:26318451). M6A is a modification present at internal sites of mRNAs and some non-coding RNAs and plays a role in the efficiency of mRNA splicing, processing and stability (PubMed:22575960, PubMed:24284625, PubMed:25412658, PubMed:25412661). A…	Alternative sequence (1); Beta strand (7); Binding site (4); Chain (1); Domain (1); Frameshift (2); Helix (5); Initiator methionine (1); Modified residue (5); Mutagenesis (7); Natural variant (2); Region (4); Sequence caution (1); Turn (2)	3D-structure; Acetylation; Alternative splicing; Complete proteome; Cytoplasm; Direct protein sequencing; Nucleus; Phosphoprotein; Polymorphism; RNA-binding; Reference proteome
Q99615	NA	NA	NA	1	DNJC7_HUMAN	DnaJ homolog subfamily C member 7 (Tetratricopeptide repeat protein 2) (TPR repeat protein 2)	DNAJC7 TPR2 TTC2	494	FUNCTION: Acts as co-chaperone regulating the molecular chaperones HSP70 and HSP90 in folding of steroid receptors, such as the glucocorticoid receptor and the progesterone receptor. Proposed to act as a recycling chaperone by facilitating the return of chaperone substrates to early stages of chaperoning if further folding is required. In vitro, induces ATP-independent dissociation of HSP90 but n…	Alternative sequence (1); Chain (1); Domain (1); Erroneous initiation (2); Initiator methionine (1); Modified residue (1); Mutagenesis (3); Repeat (9); Sequence conflict (1)	Acetylation; Alternative splicing; Chaperone; Complete proteome; Cytoplasm; Cytoskeleton; Direct protein sequencing; Nucleus; Reference proteome; Repeat; TPR repeat
P24534	NA	NA	NA	0.3333	EF1B_HUMAN	Elongation factor 1-beta (EF-1-beta)	EEF1B2 EEF1B EF1B	225	FUNCTION: EF-1-beta and EF-1-delta stimulate the exchange of GDP bound to EF-1-alpha to GTP.	Beta strand (4); Chain (1); Domain (1); Helix (2); Initiator methionine (1); Modified residue (7); Turn (1)	3D-structure; Acetylation; Complete proteome; Direct protein sequencing; Elongation factor; Phosphoprotein; Protein biosynthesis; Reference proteome
O95831	NA	NA	0.8619	0.5319	AIFM1_HUMAN	Apoptosis-inducing factor 1, mitochondrial (EC 1.1.1.-) (Programmed cell death protein 8)	AIFM1 AIF PDCD8	613	FUNCTION: Functions both as NADH oxidoreductase and as regulator of apoptosis. In response to apoptotic stimuli, it is released from the mitochondrion intermembrane space into the cytosol and to the nucleus, where it functions as a proapoptotic factor in a caspase-independent pathway. In contrast, functions as an antiapoptotic factor in normal mitochondria via its NADH oxidoreductase activity. Th…	Alternative sequence (6); Beta strand (29); Binding site (6); Chain (1); Cross-link (1); Helix (17); Modified residue (11); Motif (1); Natural variant (4); Nucleotide binding (3); Propeptide (1); Region (1); Transit peptide (1); Turn (6)	3D-structure; Acetylation; Alternative splicing; Apoptosis; Charcot-Marie-Tooth disease; Complete proteome; Cytoplasm; DNA-binding; Deafness; Direct protein sequencing; Disease mutation; FAD; Flavoprotein; Isopeptide bond; Membrane; Mental retardation; Mitochondrion; Mitochondrion inner membrane; NAD; Neurodegeneration; Neuropathy; Nucleus; Oxidoreductase; Phosphoprotein; Reference proteome; Tran…
P14868	NA	NA	0.3333	NA	SYDC_HUMAN	Aspartate--tRNA ligase, cytoplasmic (EC 6.1.1.12) (Aspartyl-tRNA synthetase) (AspRS) (Cell proliferation-inducing gene 40 protein)	DARS PIG40	501	FUNCTION: Catalyzes the specific attachment of an amino acid to its cognate tRNA in a 2 step reaction: the amino acid (AA) is first activated by ATP to form AA-AMP and then transferred to the acceptor end of the tRNA.	Alternative sequence (1); Beta strand (14); Binding site (5); Chain (1); Helix (19); Modified residue (4); Natural variant (9); Nucleotide binding (3); Region (2); Sequence conflict (7); Turn (2)	3D-structure; ATP-binding; Acetylation; Alternative splicing; Aminoacyl-tRNA synthetase; Complete proteome; Cytoplasm; Disease mutation; Ligase; Nucleotide-binding; Phosphoprotein; Polymorphism; Protein biosynthesis; Reference proteome
Q9H1D0	NA	NA	0.3333	NA	TRPV6_HUMAN	Transient receptor potential cation channel subfamily V member 6 (TrpV6) (CaT-like) (CaT-L) (Calcium transport protein 1) (CaT1) (Epithelial calcium channel 2) (ECaC2)	TRPV6 ECAC2	765	FUNCTION: Calcium selective cation channel probably involved in Ca(2+) uptake in various tissues, including Ca(2+) reabsorption in intestine. The channel is activated by low internal calcium level, probably including intracellular calcium store depletion, and the current exhibits an inward rectification. Inactivation includes both, a rapid Ca(2+)-dependent and a slower Ca(2+)-calmodulin-dependent…	Alternative sequence (1); Chain (1); Glycosylation (1); Intramembrane (1); Modified residue (2); Motif (1); Mutagenesis (2); Natural variant (4); Region (3); Repeat (6); Sequence caution (8); Sequence conflict (2); Topological domain (6); Transmembrane (6)	ANK repeat; Alternative splicing; Calcium; Calcium channel; Calcium transport; Calmodulin-binding; Cell membrane; Complete proteome; Glycoprotein; Ion channel; Ion transport; Membrane; Phosphoprotein; Polymorphism; Reference proteome; Repeat; Transmembrane; Transmembrane helix; Transport
Q96JM3	NA	NA	0.3308	NA	CHAP1_HUMAN	Chromosome alignment-maintaining phosphoprotein 1 (Zinc finger protein 828)	CHAMP1 C13orf8 CAMP CHAMP KIAA1802 ZNF828	812	FUNCTION: Required for proper alignment of chromosomes at metaphase and their accurate segregation during mitosis. Involved in the maintenance of spindle microtubules attachment to the kinetochore during sister chromatid biorientation. May recruit CENPE and CENPF to the kinetochore. {ECO:0000269|PubMed:21063390}.	Chain (1); Compositional bias (1); Cross-link (2); Erroneous initiation (2); Modified residue (47); Natural variant (3); Region (3); Sequence conflict (3); Zinc finger (1)	Acetylation; Centromere; Chromosome; Complete proteome; Cytoplasm; Cytoskeleton; Isopeptide bond; Kinetochore; Metal-binding; Nucleus; Phosphoprotein; Polymorphism; Reference proteome; Ubl conjugation; Zinc; Zinc-finger
P04264	NA	NA	0.0023	0.3148	K2C1_HUMAN	Keratin, type II cytoskeletal 1 (67 kDa cytokeratin) (Cytokeratin-1) (CK-1) (Hair alpha protein) (Keratin-1) (K1) (Type-II keratin Kb1)	KRT1 KRTA	644	FUNCTION: May regulate the activity of kinases such as PKC and SRC via binding to integrin beta-1 (ITB1) and the receptor of activated protein kinase C (RACK1/GNB2L1). In complex with C1QBP is a high affinity receptor for kininogen-1/HMWK. {ECO:0000269|PubMed:17956333, ECO:0000269|PubMed:21544310}.	Chain (1); Compositional bias (2); Initiator methionine (1); Modified residue (6); Natural variant (28); Region (8); Sequence conflict (14); Site (1)	Cell membrane; Citrullination; Coiled coil; Complete proteome; Direct protein sequencing; Disease mutation; Ichthyosis; Intermediate filament; Keratin; Membrane; Methylation; Palmoplantar keratoderma; Phosphoprotein; Polymorphism; Reference proteome
Q02086	0.8714	NA	0.8107	0.3132	SP2_HUMAN	Transcription factor Sp2	SP2 KIAA0048	613	FUNCTION: Binds to GC box promoters elements and selectively activates mRNA synthesis from genes that contain functional recognition sites.	Alternative sequence (1); Chain (1); Erroneous initiation (3); Modified residue (1); Zinc finger (3)	Activator; Alternative splicing; Complete proteome; DNA-binding; Metal-binding; Nucleus; Phosphoprotein; Reference proteome; Repeat; Transcription; Transcription regulation; Zinc; Zinc-finger
Q9C0J8	0.6662	NA	NA	NA	WDR33_HUMAN	pre-mRNA 3' end processing protein WDR33 (WD repeat-containing protein 33) (WD repeat-containing protein WDC146)	WDR33 WDC146	1336	FUNCTION: Essential for both cleavage and polyadenylation of pre-mRNA 3' ends. {ECO:0000269|PubMed:19217410}.	Alternative sequence (4); Chain (1); Cross-link (1); Domain (1); Initiator methionine (1); Modified residue (4); Natural variant (2); Repeat (7); Sequence conflict (4)	Acetylation; Alternative splicing; Collagen; Complete proteome; Isopeptide bond; Nucleus; Phosphoprotein; Polymorphism; Reference proteome; Repeat; Ubl conjugation; WD repeat; mRNA processing
P08621	0.6431	NA	0.2246	0.4427	RU17_HUMAN	U1 small nuclear ribonucleoprotein 70 kDa (U1 snRNP 70 kDa) (U1-70K) (snRNP70)	SNRNP70 RNPU1Z RPU1 SNRP70 U1AP1	437	FUNCTION: Component of the spliceosomal U1 snRNP, which is essential for recognition of the pre-mRNA 5' splice-site and the subsequent assembly of the spliceosome. SNRNP70 binds to the loop I region of U1-snRNA. The truncated isoforms cannot bind U1-snRNA.	Alternative sequence (4); Beta strand (4); Chain (1); Compositional bias (4); Domain (1); Erroneous initiation (3); Helix (10); Initiator methionine (1); Modified residue (6); Turn (2)	3D-structure; Acetylation; Alternative splicing; Complete proteome; Direct protein sequencing; Nucleus; Phosphoprotein; RNA-binding; Reference proteome; Ribonucleoprotein; mRNA processing
P46100	0.3333	NA	NA	NA	ATRX_HUMAN	Transcriptional regulator ATRX (EC 3.6.4.12) (ATP-dependent helicase ATRX) (X-linked helicase II) (X-linked nuclear protein) (XNP) (Znf-HX)	ATRX RAD54L XH2	2492	FUNCTION: Involved in transcriptional regulation and chromatin remodeling. Facilitates DNA replication in multiple cellular environments and is required for efficient replication of a subset of genomic loci. Binds to DNA tandem repeat sequences in both telomeres and euchromatin and in vitro binds DNA quadruplex structures. May help stabilizing G-rich regions into regular chromatin structures by r…	Alternative sequence (6); Beta strand (9); Chain (1); Compositional bias (12); Cross-link (5); Domain (3); Erroneous initiation (1); Frameshift (1); Helix (5); Modified residue (42); Motif (2); Mutagenesis (10); Natural variant (40); Nucleotide binding (1); Region (2); Sequence caution (1); Sequence conflict (8); Turn (7); Zinc finger (2)	3D-structure; ATP-binding; Acetylation; Alternative splicing; Chromatin regulator; Chromosome; Complete proteome; DNA damage; DNA repair; DNA-binding; Disease mutation; Helicase; Hydrolase; Isopeptide bond; Mental retardation; Metal-binding; Nucleotide-binding; Nucleus; Phosphoprotein; Polymorphism; Reference proteome; Telomere; Transcription; Transcription regulation; Ubl conjugation; Zinc; Zinc…
Q9UIG0	0.3333	NA	NA	NA	BAZ1B_HUMAN	Tyrosine-protein kinase BAZ1B (EC 2.7.10.2) (Bromodomain adjacent to zinc finger domain protein 1B) (Williams syndrome transcription factor) (Williams-Beuren syndrome chromosomal region 10 protein) (Williams-Beuren syndrome chromosomal region 9 protein) (hWALp2)	BAZ1B WBSC10 WBSCR10 WBSCR9 WSTF	1483	FUNCTION: Atypical tyrosine-protein kinase that plays a central role in chromatin remodeling and acts as a transcription regulator. Involved in DNA damage response by phosphorylating 'Tyr-142' of histone H2AX (H2AXY142ph). H2AXY142ph plays a central role in DNA repair and acts as a mark that distinguishes between apoptotic and repair responses to genotoxic stress. Essential component of the WICH …	Alternative sequence (1); Chain (1); Coiled coil (4); Compositional bias (2); Cross-link (2); Domain (3); Erroneous gene model prediction (1); Frameshift (2); Helix (1); Modified residue (19); Motif (1); Mutagenesis (1); Region (1); Sequence caution (1); Sequence conflict (7); Turn (3); Zinc finger (1)	3D-structure; ATP-binding; Acetylation; Alternative splicing; Bromodomain; Coiled coil; Complete proteome; DNA damage; Isopeptide bond; Kinase; Metal-binding; Nucleotide-binding; Nucleus; Phosphoprotein; Reference proteome; Transcription; Transcription regulation; Transferase; Tyrosine-protein kinase; Ubl conjugation; Williams-Beuren syndrome; Zinc; Zinc-finger
P41208	0.3333	NA	NA	NA	CETN2_HUMAN	Centrin-2 (Caltractin isoform 1)	CETN2 CALT CEN2	172	FUNCTION: Plays a fundamental role in microtubule organizing center structure and function. Required for centriole duplication and correct spindle formation. Has a role in regulating cytokinesis and genome stability via cooperation with CALM1 and CCP110.; FUNCTION: Involved in global genome nucleotide excision repair (GG-NER) by acting as component of the XPC complex. Cooperatively with RAD23B ap…	Beta strand (7); Calcium binding (2); Chain (1); Domain (4); Helix (8); Initiator methionine (1); Modified residue (4); Region (1); Turn (1)	3D-structure; Acetylation; Calcium; Cell cycle; Cell division; Complete proteome; Cytoplasm; Cytoskeleton; DNA damage; DNA repair; Metal-binding; Mitosis; Nucleus; Phosphoprotein; Reference proteome; Repeat
Q16698	0.3333	NA	NA	NA	DECR_HUMAN	2,4-dienoyl-CoA reductase, mitochondrial (EC 1.3.1.34) (2,4-dienoyl-CoA reductase [NADPH]) (4-enoyl-CoA reductase [NADPH]) (Short chain dehydrogenase/reductase family 18C member 1)	DECR1 DECR SDR18C1	335	FUNCTION: Auxiliary enzyme of beta-oxidation. It participates in the metabolism of unsaturated fatty enoyl-CoA esters having double bonds in both even- and odd-numbered positions. Catalyzes the NADP-dependent reduction of 2,4-dienoyl-CoA to yield trans-3-enoyl-CoA.	Active site (1); Alternative sequence (1); Beta strand (8); Binding site (8); Chain (1); Helix (15); Modified residue (15); Mutagenesis (4); Natural variant (1); Nucleotide binding (2); Sequence conflict (4); Transit peptide (1); Turn (2)	3D-structure; Acetylation; Alternative splicing; Complete proteome; Fatty acid metabolism; Lipid metabolism; Mitochondrion; NADP; Oxidoreductase; Phosphoprotein; Polymorphism; Reference proteome; Transit peptide
Q8NBQ5	0.3333	NA	NA	NA	DHB11_HUMAN	Estradiol 17-beta-dehydrogenase 11 (EC 1.1.1.62) (17-beta-hydroxysteroid dehydrogenase 11) (17-beta-HSD 11) (17bHSD11) (17betaHSD11) (17-beta-hydroxysteroid dehydrogenase XI) (17-beta-HSD XI) (17betaHSDXI) (Cutaneous T-cell lymphoma-associated antigen HD-CL-03) (CTCL-associated antigen HD-CL-03) (Dehydrogenase/reductase SDR family member 8) (Retinal short-chain dehydrogenase/reductase 2) (retSDR2…	HSD17B11 DHRS8 PAN1B SDR16C2 PSEC0029 UNQ207/PRO233	300	FUNCTION: Can convert androstan-3-alpha,17-beta-diol (3-alpha-diol) to androsterone in vitro, suggesting that it may participate in androgen metabolism during steroidogenesis. May act by metabolizing compounds that stimulate steroid synthesis and/or by generating metabolites that inhibit it. Has no activity toward DHEA (dehydroepiandrosterone), or A-dione (4-androste-3,17-dione), and only a sligh…	Active site (1); Beta strand (7); Binding site (1); Chain (1); Helix (11); Nucleotide binding (1); Sequence conflict (18); Signal peptide (1); Turn (1)	3D-structure; Complete proteome; Lipid biosynthesis; Lipid metabolism; NADP; Oxidoreductase; Reference proteome; Secreted; Signal; Steroid biosynthesis
Q8IY37	0.3333	NA	NA	NA	DHX37_HUMAN	Probable ATP-dependent RNA helicase DHX37 (EC 3.6.4.13) (DEAH box protein 37)	DHX37 DDX37 KIAA1517	1157		Chain (1); Domain (2); Motif (1); Natural variant (6); Nucleotide binding (1); Sequence conflict (3)	ATP-binding; Complete proteome; Helicase; Hydrolase; Nucleotide-binding; Polymorphism; Reference proteome
Q9Y3B2	0.3333	NA	NA	NA	EXOS1_HUMAN	Exosome complex component CSL4 (Exosome component 1)	EXOSC1 CSL4 CGI-108	195	FUNCTION: Non-catalytic component of the RNA exosome complex which has 3'->5' exoribonuclease activity and participates in a multitude of cellular RNA processing and degradation events. In the nucleus, the RNA exosome complex is involved in proper maturation of stable RNA species such as rRNA, snRNA and snoRNA, in the elimination of RNA processing by-products and non-coding 'pervasive' transcript…	Beta strand (15); Chain (1); Domain (1); Helix (2); Modified residue (1); Turn (2)	3D-structure; Complete proteome; Cytoplasm; Exosome; Nucleus; Phosphoprotein; RNA-binding; Reference proteome; rRNA processing
Q15024	0.3333	NA	NA	NA	EXOS7_HUMAN	Exosome complex component RRP42 (Exosome component 7) (Ribosomal RNA-processing protein 42) (p8)	EXOSC7 KIAA0116 RRP42	291	FUNCTION: Non-catalytic component of the RNA exosome complex which has 3'->5' exoribonuclease activity and participates in a multitude of cellular RNA processing and degradation events. In the nucleus, the RNA exosome complex is involved in proper maturation of stable RNA species such as rRNA, snRNA and snoRNA, in the elimination of RNA processing by-products and non-coding 'pervasive' transcript…	Beta strand (14); Chain (1); Helix (5); Initiator methionine (1); Modified residue (2); Natural variant (2); Turn (3)	3D-structure; Acetylation; Complete proteome; Cytoplasm; Direct protein sequencing; Exosome; Nucleus; Polymorphism; RNA-binding; Reference proteome; rRNA processing
Q96B26	0.3333	NA	NA	NA	EXOS8_HUMAN	Exosome complex component RRP43 (Exosome component 8) (Opa-interacting protein 2) (OIP-2) (Ribosomal RNA-processing protein 43) (p9)	EXOSC8 OIP2 RRP43	276	FUNCTION: Non-catalytic component of the RNA exosome complex which has 3'->5' exoribonuclease activity and participates in a multitude of cellular RNA processing and degradation events. In the nucleus, the RNA exosome complex is involved in proper maturation of stable RNA species such as rRNA, snRNA and snoRNA, in the elimination of RNA processing by-products and non-coding 'pervasive' transcript…	Beta strand (14); Chain (1); Erroneous gene model prediction (2); Helix (5); Initiator methionine (1); Modified residue (1); Natural variant (2); Sequence conflict (1); Turn (3)	3D-structure; Acetylation; Complete proteome; Cytoplasm; Disease mutation; Exosome; Neurodegeneration; Nucleus; RNA-binding; Reference proteome; rRNA processing
P52926	0.3333	NA	NA	NA	HMGA2_HUMAN	High mobility group protein HMGI-C (High mobility group AT-hook protein 2)	HMGA2 HMGIC	109	FUNCTION: Functions as a transcriptional regulator. Functions in cell cycle regulation through CCNA2. Plays an important role in chromosome condensation during the meiotic G2/M transition of spermatocytes. {ECO:0000269|PubMed:14645522}.	Alternative sequence (5); Chain (1); DNA binding (3); Initiator methionine (1); Modified residue (5); Region (1)	Acetylation; Alternative splicing; Cell cycle; Cell division; Chromosomal rearrangement; Complete proteome; DNA condensation; DNA-binding; Direct protein sequencing; Growth regulation; Mitosis; Nucleus; Phosphoprotein; Proto-oncogene; Reference proteome; Repeat; Transcription; Transcription regulation
Q9NX24	0.3333	NA	NA	NA	NHP2_HUMAN	H/ACA ribonucleoprotein complex subunit 2 (Nucleolar protein family A member 2) (snoRNP protein NHP2)	NHP2 NOLA2 HSPC286	153	FUNCTION: Required for ribosome biogenesis and telomere maintenance. Part of the H/ACA small nucleolar ribonucleoprotein (H/ACA snoRNP) complex, which catalyzes pseudouridylation of rRNA. This involves the isomerization of uridine such that the ribose is subsequently attached to C5, instead of the normal N1. Each rRNA can contain up to 100 pseudouridine ("psi") residues, which may serve to stabil…	Chain (1); Cross-link (2); Frameshift (1); Modified residue (1); Natural variant (3)	Complete proteome; Disease mutation; Dyskeratosis congenita; Isopeptide bond; Nucleus; Phosphoprotein; Polymorphism; RNA-binding; Reference proteome; Ribonucleoprotein; Ribosome biogenesis; Ubl conjugation; rRNA processing
O00541	0.3333	NA	NA	NA	PESC_HUMAN	Pescadillo homolog	PES1	588	FUNCTION: Component of the PeBoW complex, which is required for maturation of 28S and 5.8S ribosomal RNAs and formation of the 60S ribosome. {ECO:0000255|HAMAP-Rule:MF_03028, ECO:0000269|PubMed:16738141, ECO:0000269|PubMed:17189298, ECO:0000269|PubMed:17353269}.	Alternative sequence (1); Beta strand (5); Chain (1); Compositional bias (1); Domain (1); Helix (2); Modified residue (1); Mutagenesis (4); Natural variant (3); Region (4); Turn (3)	3D-structure; Acetylation; Alternative splicing; Chromosome; Complete proteome; Nucleus; Polymorphism; Reference proteome; Ribosome biogenesis; Ubl conjugation; rRNA processing
Q13610	0.3333	NA	NA	NA	PWP1_HUMAN	Periodic tryptophan protein 1 homolog (Keratinocyte protein IEF SSP 9502)	PWP1	501	FUNCTION: May play an important role in cell growth and/or transcription.	Alternative sequence (2); Chain (1); Modified residue (6); Natural variant (1); Repeat (7)	Alternative splicing; Complete proteome; Nucleus; Phosphoprotein; Polymorphism; Reference proteome; Repeat; WD repeat
Q15269	0.3333	NA	NA	NA	PWP2_HUMAN	Periodic tryptophan protein 2 homolog	PWP2 PWP2H	919		Chain (1); Compositional bias (1); Modified residue (2); Natural variant (3); Repeat (14); Sequence conflict (1)	Complete proteome; Nucleus; Phosphoprotein; Polymorphism; Reference proteome; Repeat; WD repeat
Q9Y3B9	0.3333	NA	NA	NA	RRP15_HUMAN	RRP15-like protein (Ribosomal RNA-processing protein 15)	RRP15 KIAA0507 CGI-115	282		Chain (1); Coiled coil (1); Cross-link (1); Erroneous initiation (2); Initiator methionine (1); Modified residue (9); Natural variant (3); Sequence conflict (1)	Acetylation; Citrullination; Coiled coil; Complete proteome; Isopeptide bond; Phosphoprotein; Polymorphism; Reference proteome; Ubl conjugation
Q01082	0.3333	NA	NA	NA	SPTB2_HUMAN	Spectrin beta chain, non-erythrocytic 1 (Beta-II spectrin) (Fodrin beta chain) (Spectrin, non-erythroid beta chain 1)	SPTBN1 SPTB2	2364	FUNCTION: Fodrin, which seems to be involved in secretion, interacts with calmodulin in a calcium-dependent manner and is thus candidate for the calcium-dependent movement of the cytoskeleton at the membrane.	Alternative sequence (5); Beta strand (2); Chain (1); Domain (4); Erroneous initiation (1); Glycosylation (1); Helix (17); Initiator methionine (1); Modified residue (41); Natural variant (1); Region (2); Repeat (17); Sequence conflict (1); Turn (1)	3D-structure; Acetylation; Actin capping; Actin-binding; Alternative splicing; Calmodulin-binding; Cell membrane; Complete proteome; Cytoplasm; Cytoskeleton; Glycoprotein; Membrane; Phosphoprotein; Polymorphism; Reference proteome; Repeat
Q08170	0.3333	NA	NA	NA	SRSF4_HUMAN	Serine/arginine-rich splicing factor 4 (Pre-mRNA-splicing factor SRP75) (SRP001LB) (Splicing factor, arginine/serine-rich 4)	SRSF4 SFRS4 SRP75	494	FUNCTION: Plays a role in alternative splice site selection during pre-mRNA splicing. Represses the splicing of MAPT/Tau exon 10. {ECO:0000269|PubMed:15009664}.	Chain (1); Compositional bias (2); Domain (2); Modified residue (4); Natural variant (4); Sequence conflict (3)	Complete proteome; Direct protein sequencing; Nucleus; Phosphoprotein; Polymorphism; RNA-binding; Reference proteome; Repeat; Repressor; mRNA processing; mRNA splicing
Q5SV17	0.3333	NA	NA	NA	TM240_HUMAN	Transmembrane protein 240	TMEM240 C1orf70	173		Chain (1); Erroneous gene model prediction (1); Modified residue (1); Natural variant (5); Transmembrane (2)	Cell junction; Cell membrane; Complete proteome; Disease mutation; Membrane; Mental retardation; Neurodegeneration; Phosphoprotein; Reference proteome; Spinocerebellar ataxia; Synapse; Transmembrane; Transmembrane helix
Q9BVJ6	0.3333	NA	NA	NA	UT14A_HUMAN	U3 small nucleolar RNA-associated protein 14 homolog A (Antigen NY-CO-16) (Serologically defined colon cancer antigen 16)	UTP14A SDCCAG16	771	FUNCTION: May be required for ribosome biogenesis. {ECO:0000250}.	Alternative sequence (3); Chain (1); Coiled coil (3); Cross-link (1); Erroneous gene model prediction (1); Modified residue (13); Natural variant (2)	Alternative splicing; Citrullination; Coiled coil; Complete proteome; Isopeptide bond; Nucleus; Phosphoprotein; Polymorphism; Reference proteome; Ribosome biogenesis; Ubl conjugation
Q9GZL7	0.3333	NA	NA	NA	WDR12_HUMAN	Ribosome biogenesis protein WDR12 (WD repeat-containing protein 12)	WDR12	423	FUNCTION: Component of the PeBoW complex, which is required for maturation of 28S and 5.8S ribosomal RNAs and formation of the 60S ribosome. {ECO:0000255|HAMAP-Rule:MF_03029, ECO:0000269|PubMed:16043514, ECO:0000269|PubMed:17353269}.	Chain (1); Initiator methionine (1); Modified residue (1); Natural variant (4); Region (1); Repeat (7); Sequence conflict (1)	Acetylation; Complete proteome; Nucleus; Polymorphism; Reference proteome; Repeat; Ribosome biogenesis; WD repeat; rRNA processing
O75152	0.3333	NA	NA	NA	ZC11A_HUMAN	Zinc finger CCCH domain-containing protein 11A	ZC3H11A KIAA0663 ZC3HDC11A	810	FUNCTION: Involved in nuclear mRNA export; probably mediated by assoociation with the TREX complex. {ECO:0000269|PubMed:22928037}.	Chain (1); Coiled coil (1); Compositional bias (1); Cross-link (1); Erroneous initiation (1); Modified residue (11); Natural variant (1); Sequence caution (1); Sequence conflict (7); Zinc finger (3)	Acetylation; Coiled coil; Complete proteome; Isopeptide bond; Metal-binding; Phosphoprotein; Polymorphism; Reference proteome; Repeat; Transport; Ubl conjugation; Zinc; Zinc-finger; mRNA transport
Q14244	0.3333	NA	0.3322	0.9991	MAP7_HUMAN	Ensconsin (Epithelial microtubule-associated protein of 115 kDa) (E-MAP-115) (Microtubule-associated protein 7) (MAP-7)	MAP7	749	FUNCTION: Microtubule-stabilizing protein that may play an important role during reorganization of microtubules during polarization and differentiation of epithelial cells. Associates with microtubules in a dynamic manner. May play a role in the formation of intercellular contacts. Colocalization with TRPV4 results in the redistribution of TRPV4 toward the membrane and may link cytoskeletal micro…	Alternative sequence (5); Chain (1); Coiled coil (2); Compositional bias (1); Cross-link (1); Initiator methionine (1); Modified residue (11); Natural variant (3); Sequence conflict (3)	Acetylation; Alternative splicing; Cell membrane; Coiled coil; Complete proteome; Cytoplasm; Cytoskeleton; Isopeptide bond; Membrane; Microtubule; Phosphoprotein; Polymorphism; Reference proteome; Ubl conjugation
P51608	0.3333	NA	0.3314	0.3326	MECP2_HUMAN	Methyl-CpG-binding protein 2 (MeCp-2 protein) (MeCp2)	MECP2	486	FUNCTION: Chromosomal protein that binds to methylated DNA. It can bind specifically to a single methyl-CpG pair. It is not influenced by sequences flanking the methyl-CpGs. Mediates transcriptional repression through interaction with histone deacetylase and the corepressor SIN3A. Binds both 5-methylcytosine (5mC) and 5-hydroxymethylcytosine (5hmC)-containing DNA, with a preference for 5-methylcy…	Alternative sequence (1); Beta strand (5); Chain (1); Compositional bias (2); DNA binding (2); Domain (1); Erroneous initiation (1); Helix (1); Modified residue (9); Natural variant (72); Region (1); Sequence conflict (3); Turn (3)	3D-structure; Acetylation; Alternative splicing; Autism; Autism spectrum disorder; Chromosomal rearrangement; Complete proteome; DNA-binding; Disease mutation; Mental retardation; Nucleus; Phosphoprotein; Polymorphism; Reference proteome; Repeat; Repressor; Transcription; Transcription regulation
Q7Z2T5	0.3332	NA	NA	NA	TRM1L_HUMAN	TRMT1-like protein (EC 2.1.1.-)	TRMT1L C1orf25 TRM1L MSTP070	733	FUNCTION: May play a role in motor coordination and exploratory behavior. {ECO:0000250}.	Alternative sequence (2); Chain (1); Domain (1); Erroneous gene model prediction (1); Erroneous initiation (1); Modified residue (1); Sequence caution (1); Sequence conflict (2); Zinc finger (1)	Alternative splicing; Behavior; Complete proteome; Metal-binding; Methyltransferase; Phosphoprotein; RNA-binding; Reference proteome; S-adenosyl-L-methionine; Transferase; Zinc; Zinc-finger; tRNA processing; tRNA-binding
O43660	0.3331	NA	NA	NA	PLRG1_HUMAN	Pleiotropic regulator 1	PLRG1	514	FUNCTION: Component of the PRP19-CDC5L complex that forms an integral part of the spliceosome and is required for activating pre-mRNA splicing. {ECO:0000250, ECO:0000269|PubMed:11544257}.	Alternative sequence (1); Beta strand (29); Chain (1); Modified residue (1); Repeat (7); Turn (6)	3D-structure; Acetylation; Alternative splicing; Complete proteome; Direct protein sequencing; Nucleus; Reference proteome; Repeat; Spliceosome; WD repeat; mRNA processing; mRNA splicing
Q8NE86	0.333	NA	NA	NA	MCU_HUMAN	Calcium uniporter protein, mitochondrial (Coiled-coil domain-containing protein 109A)	MCU C10orf42 CCDC109A	351	FUNCTION: Mitochondrial inner membrane calcium uniporter that mediates calcium uptake into mitochondria. Mitochondrial calcium homeostasis plays key roles in cellular physiology and regulates cell bioenergetics, cytoplasmic calcium signals and activation of cell death pathways (PubMed:21685888, PubMed:21685886, PubMed:23101630, PubMed:22904319, PubMed:23178883, PubMed:22829870, PubMed:22822213, P…	Alternative sequence (2); Beta strand (6); Chain (1); Coiled coil (2); Helix (3); Modified residue (1); Mutagenesis (6); Region (1); Sequence conflict (2); Topological domain (3); Transit peptide (1); Transmembrane (2); Turn (1)	3D-structure; Acetylation; Alternative splicing; Calcium; Calcium channel; Calcium transport; Coiled coil; Complete proteome; Ion channel; Ion transport; Membrane; Mitochondrion; Mitochondrion inner membrane; Reference proteome; Transit peptide; Transmembrane; Transmembrane helix; Transport
Q5QJE6	0.3325	NA	0.3224	0.3088	TDIF2_HUMAN	Deoxynucleotidyltransferase terminal-interacting protein 2 (Estrogen receptor-binding protein) (LPTS-interacting protein 2) (LPTS-RP2) (Terminal deoxynucleotidyltransferase-interacting factor 2) (TdIF2) (TdT-interacting factor 2)	DNTTIP2 ERBP TDIF2	756	FUNCTION: Regulates the transcriptional activity of DNTT and ESR1. May function as a chromatin remodeling protein. {ECO:0000269|PubMed:12786946, ECO:0000269|PubMed:15047147}.	Chain (1); Coiled coil (1); Cross-link (5); Erroneous gene model prediction (1); Frameshift (1); Modified residue (16); Natural variant (5); Region (1); Sequence caution (1); Sequence conflict (5)	Coiled coil; Complete proteome; Isopeptide bond; Nucleus; Phosphoprotein; Polymorphism; Reference proteome; Transcription; Transcription regulation; Ubl conjugation
Q9H6R4	0.3304	NA	NA	NA	NOL6_HUMAN	Nucleolar protein 6 (Nucleolar RNA-associated protein) (Nrap)	NOL6	1146		Alternative sequence (3); Chain (1); Coiled coil (1); Erroneous gene model prediction (2); Erroneous initiation (2); Modified residue (1); Natural variant (2); Sequence caution (1); Sequence conflict (1)	Alternative splicing; Chromosome; Coiled coil; Complete proteome; Nucleus; Phosphoprotein; Polymorphism; RNA-binding; Reference proteome
P46013	0.3289	NA	NA	NA	KI67_HUMAN	Antigen KI-67	MKI67	3256	FUNCTION: Thought to be required for maintaining cell proliferation.	Alternative sequence (1); Beta strand (10); Chain (1); Cross-link (6); Domain (1); Modified residue (95); Natural variant (35); Nucleotide binding (1); Region (1); Repeat (16); Sequence conflict (8)	3D-structure; ATP-binding; Acetylation; Alternative splicing; Cell cycle; Chromosome; Complete proteome; Isopeptide bond; Nucleotide-binding; Nucleus; Phosphoprotein; Polymorphism; Reference proteome; Repeat; Ubl conjugation
Q86UP2	0.2372	NA	NA	NA	KTN1_HUMAN	Kinectin (CG-1 antigen) (Kinesin receptor)	KTN1 CG1 KIAA0004	1357	FUNCTION: Receptor for kinesin thus involved in kinesin-driven vesicle motility. Accumulates in integrin-based adhesion complexes (IAC) upon integrin aggregation by fibronectin.	Alternative sequence (3); Chain (1); Coiled coil (1); Cross-link (1); Erroneous initiation (1); Glycosylation (8); Modified residue (4); Natural variant (3); Sequence caution (1); Sequence conflict (4); Topological domain (2); Transmembrane (1)	Alternative splicing; Coiled coil; Complete proteome; Direct protein sequencing; Endoplasmic reticulum; Glycoprotein; Isopeptide bond; Membrane; Phosphoprotein; Polymorphism; Reference proteome; Signal-anchor; Transmembrane; Transmembrane helix; Ubl conjugation
O95707	0.1184	NA	NA	NA	RPP29_HUMAN	Ribonuclease P protein subunit p29 (hPOP4) (EC 3.1.26.5)	POP4 RPP29	220	FUNCTION: Part of ribonuclease P, a protein complex that generates mature tRNA molecules by cleaving their 5'-ends. May function with RPP38 to coordinate the nucleolar targeting and/or assembly of RNase P.	Chain (1); Compositional bias (1); Modified residue (1); Sequence conflict (1)	Complete proteome; Direct protein sequencing; Hydrolase; Nucleus; Phosphoprotein; Reference proteome; tRNA processing
Q9BQE3	NA	1	1	1	TBA1C_HUMAN	Tubulin alpha-1C chain (Alpha-tubulin 6) (Tubulin alpha-6 chain)	TUBA1C TUBA6	449	FUNCTION: Tubulin is the major constituent of microtubules. It binds two moles of GTP, one at an exchangeable site on the beta chain and one at a non-exchangeable site on the alpha chain.	Chain (1); Modified residue (3); Nucleotide binding (1); Site (1)	Acetylation; Complete proteome; Cytoplasm; Cytoskeleton; Direct protein sequencing; GTP-binding; Microtubule; Nitration; Nucleotide-binding; Phosphoprotein; Reference proteome
Q3ZCM7	NA	1	0.6667	1	TBB8_HUMAN	Tubulin beta-8 chain	TUBB8	444	FUNCTION: Tubulin is the major constituent of microtubules. It binds two moles of GTP, one at an exchangeable site on the beta chain and one at a non-exchangeable site on the alpha chain (By similarity). {ECO:0000250}.	Chain (1); Erroneous gene model prediction (1); Modified residue (3); Natural variant (1); Nucleotide binding (1)	Complete proteome; Cytoplasm; Cytoskeleton; GTP-binding; Methylation; Microtubule; Nucleotide-binding; Phosphoprotein; Polymorphism; Reference proteome
O60318	1	1	NA	NA	GANP_HUMAN	Germinal-center associated nuclear protein (GANP) (80 kDa MCM3-associated protein) (MCM3 acetylating protein) (MCM3AP) (EC 2.3.1.-) (MCM3 acetyltransferase)	MCM3AP GANP KIAA0572 MAP80	1980	FUNCTION: Isoform GANP: Essential for the generation of high-affinity B-cells against T-cell-dependent antigens by affecting somatic hypermutation at the IgV-regions. May have stimulation-dependent DNA primase activity that would generate extra RNA primers in very rapidely proliferating cells and would support clonal expansion of differentiating B-cells (By similarity). Involved in the nuclear ex…	Alternative sequence (1); Chain (1); Coiled coil (1); Helix (1); Modified residue (4); Mutagenesis (1); Natural variant (15); Region (5)	3D-structure; Acetylation; Acyltransferase; Alternative promoter usage; Coiled coil; Complete proteome; Cytoplasm; Immunity; Nuclear pore complex; Nucleus; Phosphoprotein; Polymorphism; Protein transport; Reference proteome; Transferase; Translocation; Transport; mRNA transport
Q6UN15	1	1	NA	0.6654	FIP1_HUMAN	Pre-mRNA 3'-end-processing factor FIP1 (hFip1) (FIP1-like 1 protein) (Factor interacting with PAP) (Rearranged in hypereosinophilia)	FIP1L1 FIP1 RHE	594	FUNCTION: Component of the cleavage and polyadenylation specificity factor (CPSF) complex that plays a key role in pre-mRNA 3'-end formation, recognizing the AAUAAA signal sequence and interacting with poly(A) polymerase and other factors to bring about cleavage and poly(A) addition. FIP1L1 contributes to poly(A) site recognition and stimulates poly(A) addition. Binds to U-rich RNA sequence eleme…	Alternative sequence (6); Chain (1); Compositional bias (3); Modified residue (10); Region (4); Sequence caution (2); Sequence conflict (4); Site (1)	Alternative splicing; Complete proteome; Nucleus; Phosphoprotein; RNA-binding; Reference proteome; mRNA processing
Q04828	1	1	1	1	AK1C1_HUMAN	Aldo-keto reductase family 1 member C1 (EC 1.1.1.-) (20-alpha-hydroxysteroid dehydrogenase) (20-alpha-HSD) (EC 1.1.1.149) (Chlordecone reductase homolog HAKRC) (Dihydrodiol dehydrogenase 1/2) (DD1/DD2) (High-affinity hepatic bile acid-binding protein) (HBAB) (Indanol dehydrogenase) (EC 1.1.1.112) (Trans-1,2-dihydrobenzene-1,2-diol dehydrogenase) (EC 1.3.1.20)	AKR1C1 DDH DDH1	323	FUNCTION: Converts progesterone to its inactive form, 20-alpha-dihydroxyprogesterone (20-alpha-OHP). In the liver and intestine, may have a role in the transport of bile. May have a role in monitoring the intrahepatic bile acid concentration. Has a low bile-binding ability. May play a role in myelin formation. {ECO:0000269|PubMed:11013348, ECO:0000269|PubMed:8573067}.	Active site (1); Beta strand (11); Binding site (6); Chain (1); Helix (16); Mutagenesis (7); Natural variant (2); Nucleotide binding (4); Sequence conflict (13); Site (3); Turn (1)	3D-structure; Complete proteome; Cytoplasm; Direct protein sequencing; NADP; Oxidoreductase; Polymorphism; Reference proteome
Q96GX5	1	1	1	1	GWL_HUMAN	Serine/threonine-protein kinase greatwall (GW) (GWL) (hGWL) (EC 2.7.11.1) (Microtubule-associated serine/threonine-protein kinase-like) (MAST-L)	MASTL GW GWL THC2	879	FUNCTION: Serine/threonine kinase that plays a key role in M phase by acting as a regulator of mitosis entry and maintenance. Acts by promoting the inactivation of protein phosphatase 2A (PP2A) during M phase: does not directly inhibit PP2A but acts by mediating phosphorylation and subsequent activation of ARPP19 and ENSA at 'Ser-62' and 'Ser-67', respectively. ARPP19 and ENSA are phosphatase inh…	Active site (1); Alternative sequence (2); Binding site (1); Chain (1); Domain (2); Modified residue (15); Mutagenesis (1); Natural variant (5); Nucleotide binding (1); Sequence conflict (4)	ATP-binding; Acetylation; Alternative splicing; Cell cycle; Cell division; Complete proteome; Cytoplasm; Cytoskeleton; Disease mutation; Kinase; Mitosis; Nucleotide-binding; Nucleus; Phosphoprotein; Polymorphism; Reference proteome; Serine/threonine-protein kinase; Transferase
Q07666	1	1	1	1	KHDR1_HUMAN	KH domain-containing, RNA-binding, signal transduction-associated protein 1 (GAP-associated tyrosine phosphoprotein p62) (Src-associated in mitosis 68 kDa protein) (Sam68) (p21 Ras GTPase-activating protein-associated p62) (p68)	KHDRBS1 SAM68	443	FUNCTION: Recruited and tyrosine phosphorylated by several receptor systems, for example the T-cell, leptin and insulin receptors. Once phosphorylated, functions as an adapter protein in signal transduction cascades by binding to SH2 and SH3 domain-containing proteins. Role in G2-M progression in the cell cycle. Represses CBP-dependent transcriptional activation apparently by competing with other…	Alternative sequence (2); Chain (1); Compositional bias (7); Cross-link (1); Domain (1); Helix (2); Modified residue (22); Mutagenesis (3); Sequence caution (1)	3D-structure; Acetylation; Alternative splicing; Cell cycle; Complete proteome; Direct protein sequencing; Isopeptide bond; Membrane; Methylation; Nucleus; Phosphoprotein; RNA-binding; Reference proteome; SH3-binding; Transcription; Transcription regulation; Ubl conjugation
NS1_H3N2	1	1	1	1	NA	NA	NA	NA	NA	NA	NA
NS1_H5N1	1	1	1	1	NA	NA	NA	NA	NA	NA	NA
P10599	1	1	1	1	THIO_HUMAN	Thioredoxin (Trx) (ATL-derived factor) (ADF) (Surface-associated sulphydryl protein) (SASP)	TXN TRDX TRX TRX1	105	FUNCTION: Participates in various redox reactions through the reversible oxidation of its active center dithiol to a disulfide and catalyzes dithiol-disulfide exchange reactions. Plays a role in the reversible S-nitrosylation of cysteine residues in target proteins, and thereby contributes to the response to intracellular nitric oxide. Nitrosylates the active site Cys of CASP3 in response to nitr…	Active site (2); Alternative sequence (1); Beta strand (6); Chain (1); Disulfide bond (2); Domain (1); Helix (4); Initiator methionine (1); Modified residue (8); Mutagenesis (10); Sequence conflict (4); Site (3); Turn (3)	3D-structure; Acetylation; Activator; Alternative splicing; Complete proteome; Cytoplasm; Direct protein sequencing; Disulfide bond; Electron transport; Nucleus; Redox-active center; Reference proteome; S-nitrosylation; Secreted; Transcription; Transcription regulation; Transport; Ubl conjugation
Q5H9U9	1	1	1	0.6667	DDX6L_HUMAN	Probable ATP-dependent RNA helicase DDX60-like (EC 3.6.4.13) (DEAD box protein 60-like)	DDX60L	1706		Alternative sequence (3); Chain (1); Domain (2); Erroneous initiation (1); Motif (1); Natural variant (5); Nucleotide binding (1); Sequence conflict (10)	ATP-binding; Alternative splicing; Complete proteome; Helicase; Hydrolase; Nucleotide-binding; Polymorphism; RNA-binding; Reference proteome
Q8N3T6	1	1	0.6667	1	T132C_HUMAN	Transmembrane protein 132C	TMEM132C	1108		Chain (1); Glycosylation (2); Natural variant (7); Signal peptide (1); Topological domain (2); Transmembrane (1)	Complete proteome; Glycoprotein; Membrane; Polymorphism; Reference proteome; Signal; Transmembrane; Transmembrane helix
Q96PV6	1	1	0.3299	NA	LENG8_HUMAN	Leukocyte receptor cluster member 8	LENG8 KIAA1932	779		Alternative sequence (4); Chain (1); Compositional bias (3); Erroneous initiation (1); Initiator methionine (1); Modified residue (1); Natural variant (2)	Acetylation; Alternative splicing; Complete proteome; Polymorphism; Reference proteome
O43242	0.9861	1	0.9989	1	PSMD3_HUMAN	26S proteasome non-ATPase regulatory subunit 3 (26S proteasome regulatory subunit RPN3) (26S proteasome regulatory subunit S3) (Proteasome subunit p58)	PSMD3	534	FUNCTION: Acts as a regulatory subunit of the 26 proteasome which is involved in the ATP-dependent degradation of ubiquitinated proteins.	Alternative sequence (2); Chain (1); Compositional bias (1); Domain (1); Modified residue (1); Sequence conflict (3)	Alternative splicing; Complete proteome; Phosphoprotein; Proteasome; Reference proteome
Q5JVF3	0.6667	1	NA	NA	PCID2_HUMAN	PCI domain-containing protein 2 (CSN12-like protein)	PCID2 HT004	399	FUNCTION: Required for B-cell survival through the regulation of the expression of cell-cycle checkpoint MAD2L1 protein during B cell differentiation (By similarity). Component of the TREX-2 complex (transcription and export complex 2), composed of at least ENY2, GANP, PCID2, DSS1, and either centrin CETN2 or CETN3 (PubMed:22307388). The TREX-2 complex functions in docking export-competent ribonu…	Alternative sequence (3); Beta strand (3); Chain (1); Domain (1); Erroneous initiation (1); Frameshift (1); Helix (13); Initiator methionine (1); Modified residue (1); Sequence conflict (7); Turn (1)	3D-structure; Acetylation; Alternative splicing; Complete proteome; Direct protein sequencing; Reference proteome
Q9UL15	0.6667	1	1	1	BAG5_HUMAN	BAG family molecular chaperone regulator 5 (BAG-5) (Bcl-2-associated athanogene 5)	BAG5 KIAA0873	447	FUNCTION: Inhibits both auto-ubiquitination of PARK2 and ubiquitination of target proteins by PARK2 (By similarity). May function as a nucleotide exchange factor for HSP/HSP70, promoting ADP release, and activating Hsp70-mediated refolding. {ECO:0000250, ECO:0000269|PubMed:20223214}.	Alternative sequence (1); Chain (1); Domain (5); Erroneous initiation (1); Helix (7); Natural variant (1); Turn (2)	3D-structure; Alternative splicing; Chaperone; Complete proteome; Polymorphism; Reference proteome; Repeat
Q8TD26	0.6667	1	1	1	CHD6_HUMAN	Chromodomain-helicase-DNA-binding protein 6 (CHD-6) (EC 3.6.4.12) (ATP-dependent helicase CHD6) (Radiation-induced gene B protein)	CHD6 CHD5 KIAA1335 RIGB	2715	FUNCTION: Probable chromatin-remodeling protein with a DNA-dependent ATPase activity. May play a role in transcription regulation, activating for instance, the transcription of specific genes in response to oxidative stress through interaction with NFE2L2. {ECO:0000269|PubMed:16314513}.	Alternative sequence (6); Beta strand (4); Chain (1); Compositional bias (1); Domain (5); Erroneous gene model prediction (2); Erroneous initiation (2); Helix (2); Motif (1); Natural variant (2); Nucleotide binding (1); Region (1); Sequence caution (1); Sequence conflict (5); Turn (1)	3D-structure; ATP-binding; Alternative splicing; Chromatin regulator; Complete proteome; DNA-binding; Helicase; Hydrolase; Nucleotide-binding; Nucleus; Polymorphism; Reference proteome; Repeat; Transcription; Transcription regulation
Q96CP6	0.6667	1	1	1	GRM1A_HUMAN	GRAM domain-containing protein 1A	GRAMD1A KIAA1533	724		Alternative sequence (2); Chain (1); Domain (2); Modified residue (3); Sequence conflict (2); Transmembrane (1)	Alternative splicing; Complete proteome; Membrane; Phosphoprotein; Reference proteome; Transmembrane; Transmembrane helix
P17066	0.6667	1	1	1	HSP76_HUMAN	Heat shock 70 kDa protein 6 (Heat shock 70 kDa protein B')	HSPA6 HSP70B'	643	FUNCTION: In cooperation with other chaperones, Hsp70s stabilize preexistent proteins against aggregation and mediate the folding of newly translated polypeptides in the cytosol as well as within organelles. These chaperones participate in all these processes through their ability to recognize nonnative conformations of other proteins. They bind extended peptide segments with a net hydrophobic ch…	Beta strand (17); Binding site (1); Chain (1); Helix (15); Modified residue (1); Mutagenesis (1); Natural variant (22); Nucleotide binding (4); Sequence conflict (2); Turn (6)	3D-structure; ATP-binding; Complete proteome; Methylation; Nucleotide-binding; Polymorphism; Reference proteome; Stress response
P04792	0.6667	1	1	1	HSPB1_HUMAN	Heat shock protein beta-1 (HspB1) (28 kDa heat shock protein) (Estrogen-regulated 24 kDa protein) (Heat shock 27 kDa protein) (HSP 27) (Stress-responsive protein 27) (SRP27)	HSPB1 HSP27 HSP28	205	FUNCTION: Involved in stress resistance and actin organization.	Beta strand (7); Chain (1); Frameshift (3); Helix (1); Modified residue (10); Mutagenesis (3); Natural variant (6); Region (1); Sequence conflict (4); Turn (2)	3D-structure; Acetylation; Chaperone; Charcot-Marie-Tooth disease; Complete proteome; Cytoplasm; Cytoskeleton; Direct protein sequencing; Disease mutation; Neurodegeneration; Neuropathy; Nucleus; Phosphoprotein; Reference proteome; Stress response
Q9UPZ9	0.6667	1	1	1	ICK_HUMAN	Serine/threonine-protein kinase ICK (EC 2.7.11.22) (Intestinal cell kinase) (hICK) (Laryngeal cancer kinase 2) (LCK2) (MAK-related kinase) (MRK)	ICK KIAA0936	632	FUNCTION: Required for ciliogenesis (PubMed:24797473). Phosphorylates KIF3A (By similarity). Involved in the control of ciliary length (PubMed:24853502). Regulates the ciliary localization of SHH pathway components as well as the localization of IFT components at ciliary tips (By similarity). May play a key role in the development of multiple organ systems and particularly in cardiac development …	Active site (1); Alternative sequence (2); Binding site (1); Chain (1); Domain (1); Erroneous initiation (1); Modified residue (2); Mutagenesis (6); Natural variant (7); Nucleotide binding (1); Sequence conflict (5)	ATP-binding; Alternative splicing; Cell projection; Cilium biogenesis/degradation; Complete proteome; Cytoplasm; Cytoskeleton; Developmental protein; Disease mutation; Kinase; Magnesium; Metal-binding; Nucleotide-binding; Nucleus; Phosphoprotein; Polymorphism; Reference proteome; Serine/threonine-protein kinase; Transferase
A4D1F6	0.6667	1	1	1	LRRD1_HUMAN	Leucine-rich repeat and death domain-containing protein 1	LRRD1	860		Alternative sequence (2); Chain (1); Domain (1); Erroneous gene model prediction (1); Repeat (27); Sequence conflict (1)	Alternative splicing; Complete proteome; Leucine-rich repeat; Reference proteome; Repeat
NEP_H3N2	0.6667	1	1	1	NA	NA	NA	NA	NA	NA	NA
O75569	0.6667	1	1	1	PRKRA_HUMAN	Interferon-inducible double-stranded RNA-dependent protein kinase activator A (PKR-associated protein X) (PKR-associating protein X) (Protein activator of the interferon-induced protein kinase) (Protein kinase, interferon-inducible double-stranded RNA-dependent activator)	PRKRA PACT RAX HSD-14 HSD14	313	FUNCTION: Activates EIF2AK2/PKR in the absence of double-stranded RNA (dsRNA), leading to phosphorylation of EIF2S1/EFI2-alpha and inhibition of translation and induction of apoptosis. Required for siRNA production by DICER1 and for subsequent siRNA-mediated post-transcriptional gene silencing. Does not seem to be required for processing of pre-miRNA to miRNA by DICER1. Promotes UBC9-p53/TP53 ass…	Alternative sequence (2); Beta strand (4); Chain (1); Domain (3); Helix (2); Modified residue (4); Mutagenesis (15); Natural variant (1); Region (3); Sequence conflict (1)	3D-structure; Alternative splicing; Complete proteome; Cytoplasm; Disease mutation; Dystonia; Parkinsonism; Phosphoprotein; RNA-binding; RNA-mediated gene silencing; Reference proteome; Repeat
P35998	0.6667	1	1	1	PRS7_HUMAN	26S protease regulatory subunit 7 (26S proteasome AAA-ATPase subunit RPT1) (Proteasome 26S subunit ATPase 2) (Protein MSS1)	PSMC2 MSS1	433	FUNCTION: The 26S protease is involved in the ATP-dependent degradation of ubiquitinated proteins. The regulatory (or ATPase) complex confers ATP dependency and substrate specificity to the 26S complex. In case of HIV-1 infection, positive modulator of Tat-mediated transactivation. {ECO:0000269|PubMed:9295362}.	Alternative sequence (1); Chain (1); Initiator methionine (1); Modified residue (2); Nucleotide binding (1); Sequence conflict (1)	ATP-binding; Acetylation; Alternative splicing; Complete proteome; Cytoplasm; Direct protein sequencing; Host-virus interaction; Nucleotide-binding; Nucleus; Proteasome; Reference proteome
Q9Y265	0.6667	1	1	1	RUVB1_HUMAN	RuvB-like 1 (EC 3.6.4.12) (49 kDa TATA box-binding protein-interacting protein) (49 kDa TBP-interacting protein) (54 kDa erythrocyte cytosolic protein) (ECP-54) (INO80 complex subunit H) (Nuclear matrix protein 238) (NMP 238) (Pontin 52) (TIP49a) (TIP60-associated protein 54-alpha) (TAP54-alpha)	RUVBL1 INO80H NMP238 TIP49 TIP49A	456	FUNCTION: Possesses single-stranded DNA-stimulated ATPase and ATP-dependent DNA helicase (3' to 5') activity; hexamerization is thought to be critical for ATP hydrolysis and adjacent subunits in the ring-like structure contribute to the ATPase activity.; FUNCTION: Component of the NuA4 histone acetyltransferase complex which is involved in transcriptional activation of select genes principally by…	Alternative sequence (2); Beta strand (21); Chain (1); Cross-link (1); Helix (17); Modified residue (1); Mutagenesis (1); Nucleotide binding (1); Sequence conflict (4); Turn (2)	3D-structure; ATP-binding; Acetylation; Activator; Alternative splicing; Cell cycle; Cell division; Chromatin regulator; Complete proteome; Cytoplasm; Cytoskeleton; DNA damage; DNA recombination; DNA repair; Direct protein sequencing; Growth regulation; Helicase; Hydrolase; Isopeptide bond; Membrane; Mitosis; Nucleotide-binding; Nucleus; Reference proteome; Transcription; Transcription regulation…
Q14188	0.6667	1	1	1	TFDP2_HUMAN	Transcription factor Dp-2 (E2F dimerization partner 2)	TFDP2 DP2	446	FUNCTION: Can stimulate E2F-dependent transcription. Binds DNA cooperatively with E2F family members through the E2 recognition site, 5'-TTTC[CG]CGC-3', found in the promoter region of a number of genes whose products are involved in cell cycle regulation or in DNA replication. The TFDP2:E2F complex functions in the control of cell-cycle progression from G1 to S phase. The E2F1:DP complex appears…	Alternative sequence (7); Beta strand (2); Chain (1); Compositional bias (1); DNA binding (1); Erroneous gene model prediction (1); Erroneous initiation (1); Helix (4); Initiator methionine (1); Modified residue (1); Motif (2); Natural variant (2); Region (4); Sequence conflict (1)	3D-structure; Acetylation; Activator; Alternative splicing; Cell cycle; Complete proteome; DNA-binding; Nucleus; Phosphoprotein; Polymorphism; Reference proteome; Transcription; Transcription regulation
P45880	0.6667	1	0.9992	1	VDAC2_HUMAN	Voltage-dependent anion-selective channel protein 2 (VDAC-2) (hVDAC2) (Outer mitochondrial membrane protein porin 2)	VDAC2	294	FUNCTION: Forms a channel through the mitochondrial outer membrane that allows diffusion of small hydrophilic molecules. The channel adopts an open conformation at low or zero membrane potential and a closed conformation at potentials above 30-40 mV. The open state has a weak anion selectivity whereas the closed state is cation-selective.	Alternative sequence (2); Chain (1); Cross-link (8); Erroneous gene model prediction (2); Frameshift (2); Initiator methionine (1); Modified residue (4); Natural variant (1); Nucleotide binding (2); Site (1); Transmembrane (19)	Acetylation; Alternative splicing; Complete proteome; Direct protein sequencing; Ion transport; Isopeptide bond; Membrane; Mitochondrion; Mitochondrion outer membrane; NAD; Nucleotide-binding; Polymorphism; Porin; Reference proteome; Transmembrane; Transmembrane beta strand; Transport; Ubl conjugation
P00338	0.6667	1	0.9988	1	LDHA_HUMAN	L-lactate dehydrogenase A chain (LDH-A) (EC 1.1.1.27) (Cell proliferation-inducing gene 19 protein) (LDH muscle subunit) (LDH-M) (Renal carcinoma antigen NY-REN-59)	LDHA PIG19	332		Active site (1); Alternative sequence (6); Beta strand (14); Binding site (5); Chain (1); Helix (16); Initiator methionine (1); Modified residue (19); Natural variant (3); Nucleotide binding (1); Turn (1)	3D-structure; Acetylation; Alternative splicing; Complete proteome; Cytoplasm; Direct protein sequencing; Disease mutation; Glycogen storage disease; NAD; Oxidoreductase; Phosphoprotein; Polymorphism; Reference proteome; Ubl conjugation
Q9Y230	0.6667	1	0.9988	1	RUVB2_HUMAN	RuvB-like 2 (EC 3.6.4.12) (48 kDa TATA box-binding protein-interacting protein) (48 kDa TBP-interacting protein) (51 kDa erythrocyte cytosolic protein) (ECP-51) (INO80 complex subunit J) (Repressing pontin 52) (Reptin 52) (TIP49b) (TIP60-associated protein 54-beta) (TAP54-beta)	RUVBL2 INO80J TIP48 TIP49B CGI-46	463	FUNCTION: Possesses single-stranded DNA-stimulated ATPase and ATP-dependent DNA helicase (5' to 3') activity; hexamerization is thought to be critical for ATP hydrolysis and adjacent subunits in the ring-like structure contribute to the ATPase activity.; FUNCTION: Component of the NuA4 histone acetyltransferase complex which is involved in transcriptional activation of select genes principally by…	Alternative sequence (1); Beta strand (20); Chain (1); Frameshift (2); Helix (15); Initiator methionine (1); Modified residue (1); Mutagenesis (1); Nucleotide binding (1); Sequence conflict (2); Turn (3)	3D-structure; ATP-binding; Acetylation; Activator; Alternative splicing; Chromatin regulator; Complete proteome; Cytoplasm; DNA damage; DNA recombination; DNA repair; Direct protein sequencing; Growth regulation; Helicase; Hydrolase; Membrane; Nucleotide-binding; Nucleus; Reference proteome; Transcription; Transcription regulation
P20042	0.6666	1	0.6667	1	IF2B_HUMAN	Eukaryotic translation initiation factor 2 subunit 2 (Eukaryotic translation initiation factor 2 subunit beta) (eIF-2-beta)	EIF2S2 EIF2B	333	FUNCTION: eIF-2 functions in the early steps of protein synthesis by forming a ternary complex with GTP and initiator tRNA. This complex binds to a 40S ribosomal subunit, followed by mRNA binding to form a 43S preinitiation complex. Junction of the 60S ribosomal subunit to form the 80S initiation complex is preceded by hydrolysis of the GTP bound to eIF-2 and release of an eIF-2-GDP binary comple…	Chain (1); Compositional bias (3); Initiator methionine (1); Modified residue (10); Natural variant (1); Sequence conflict (1); Zinc finger (1)	Acetylation; Complete proteome; Initiation factor; Metal-binding; Phosphoprotein; Polymorphism; Protein biosynthesis; Reference proteome; Zinc; Zinc-finger
P27708	0.6576	1	0.9999	1	PYR1_HUMAN	CAD protein [Includes: Glutamine-dependent carbamoyl-phosphate synthase (EC 6.3.5.5); Aspartate carbamoyltransferase (EC 2.1.3.2); Dihydroorotase (EC 3.5.2.3)]	CAD	2225	FUNCTION: This protein is a "fusion" protein encoding four enzymatic activities of the pyrimidine pathway (GATase, CPSase, ATCase and DHOase). {ECO:0000269|PubMed:24332717}.	Active site (3); Beta strand (14); Binding site (5); Chain (1); Domain (3); Helix (17); Initiator methionine (1); Metal binding (10); Modified residue (10); Mutagenesis (15); Natural variant (3); Region (8); Sequence conflict (6); Turn (5)	3D-structure; ATP-binding; Acetylation; Allosteric enzyme; Complete proteome; Congenital disorder of glycosylation; Cytoplasm; Direct protein sequencing; Disease mutation; Hydrolase; Ligase; Metal-binding; Multifunctional enzyme; Nucleotide-binding; Nucleus; Phosphoprotein; Polymorphism; Pyrimidine biosynthesis; Reference proteome; Repeat; Transferase; Zinc
Q5T4S7	0.6331	1	0.8461	1	UBR4_HUMAN	E3 ubiquitin-protein ligase UBR4 (EC 6.3.2.-) (600 kDa retinoblastoma protein-associated factor) (N-recognin-4) (Retinoblastoma-associated factor of 600 kDa) (RBAF600) (p600) (Zinc finger UBR1-type protein 1)	UBR4 KIAA0462 KIAA1307 RBAF600 ZUBR1	5183	FUNCTION: E3 ubiquitin-protein ligase which is a component of the N-end rule pathway. Recognizes and binds to proteins bearing specific N-terminal residues that are destabilizing according to the N-end rule, leading to their ubiquitination and subsequent degradation. Together with clathrin, forms meshwork structures involved in membrane morphogenesis and cytoskeletal organization. Regulates integ…	Alternative sequence (10); Chain (1); Compositional bias (4); Erroneous gene model prediction (1); Erroneous initiation (1); Modified residue (16); Natural variant (5); Sequence conflict (4); Transmembrane (2); Zinc finger (1)	Acetylation; Alternative splicing; Calmodulin-binding; Complete proteome; Cytoplasm; Cytoskeleton; Direct protein sequencing; Host-virus interaction; Ligase; Membrane; Metal-binding; Nucleus; Phosphoprotein; Polymorphism; Reference proteome; Transmembrane; Transmembrane helix; Ubl conjugation pathway; Zinc; Zinc-finger
P21333	0.5872	1	0.9404	0.9923	FLNA_HUMAN	Filamin-A (FLN-A) (Actin-binding protein 280) (ABP-280) (Alpha-filamin) (Endothelial actin-binding protein) (Filamin-1) (Non-muscle filamin)	FLNA FLN FLN1	2647	FUNCTION: Promotes orthogonal branching of actin filaments and links actin filaments to membrane glycoproteins. Anchors various transmembrane proteins to the actin cytoskeleton and serves as a scaffold for a wide range of cytoplasmic signaling proteins. Interaction with FLNA may allow neuroblast migration from the ventricular zone into the cortical plate. Tethers cell surface-localized furin, mod…	Alternative sequence (1); Beta strand (97); Chain (1); Cross-link (4); Domain (3); Erroneous initiation (1); Helix (32); Initiator methionine (1); Modified residue (44); Mutagenesis (3); Natural variant (40); Region (4); Repeat (24); Sequence conflict (4); Site (1); Turn (5)	3D-structure; Acetylation; Actin-binding; Alternative splicing; Cilium biogenesis/degradation; Complete proteome; Cytoplasm; Cytoskeleton; Direct protein sequencing; Disease mutation; Isopeptide bond; Phosphoprotein; Polymorphism; Reference proteome; Repeat; Ubl conjugation
P63244	0.3333	1	0.3304	0.6664	GBLP_HUMAN	Guanine nucleotide-binding protein subunit beta-2-like 1 (Cell proliferation-inducing gene 21 protein) (Guanine nucleotide-binding protein subunit beta-like protein 12.3) (Human lung cancer oncogene 7 protein) (HLC-7) (Receptor for activated C kinase) (Receptor of activated protein kinase C 1) (RACK1) [Cleaved into: Guanine nucleotide-binding protein subunit beta-2-like 1, N-terminally processed]	GNB2L1 HLC7 PIG21	317	FUNCTION: Involved in the recruitment, assembly and/or regulation of a variety of signaling molecules. Interacts with a wide variety of proteins and plays a role in many cellular processes. Component of the 40S ribosomal subunit involved in translational repression. Binds to and stabilizes activated protein kinase C (PKC), increasing PKC-mediated phosphorylation. May recruit activated PKC to the …	Beta strand (31); Chain (2); Erroneous initiation (1); Frameshift (1); Initiator methionine (1); Modified residue (7); Mutagenesis (10); Repeat (7); Sequence conflict (3); Turn (4)	3D-structure; Acetylation; Apoptosis; Biological rhythms; Cell cycle; Cell membrane; Cell projection; Complete proteome; Cytoplasm; Developmental protein; Direct protein sequencing; Gastrulation; Growth regulation; Host-virus interaction; Membrane; Nucleus; Phosphoprotein; Reference proteome; Repeat; Translation regulation; WD repeat
Q07973	1	0.9999	1	1	CP24A_HUMAN	1,25-dihydroxyvitamin D(3) 24-hydroxylase, mitochondrial (24-OHase) (Vitamin D(3) 24-hydroxylase) (EC 1.14.13.126) (Cytochrome P450 24A1) (Cytochrome P450-CC24)	CYP24A1 CYP24	514	FUNCTION: Has a role in maintaining calcium homeostasis. Catalyzes the NADPH-dependent 24-hydroxylation of calcidiol (25-hydroxyvitamin D(3)) and calcitriol (1-alpha,25-dihydroxyvitamin D(3)). The enzyme can perform up to 6 rounds of hydroxylation of calcitriol leading to calcitroic acid. It also shows 23-hydroxylating activity leading to 1-alpha,25-dihydroxyvitamin D(3)-26,23-lactone as end prod…	Alternative sequence (3); Chain (1); Metal binding (1); Natural variant (7); Sequence conflict (8); Transit peptide (1)	Alternative splicing; Complete proteome; Disease mutation; Heme; Iron; Metal-binding; Mitochondrion; Monooxygenase; NADP; Oxidoreductase; Polymorphism; Reference proteome; Transit peptide
Q6P2Q9	0.9969	0.9999	0.9953	1	PRP8_HUMAN	Pre-mRNA-processing-splicing factor 8 (220 kDa U5 snRNP-specific protein) (PRP8 homolog) (Splicing factor Prp8) (p220)	PRPF8 PRPC8	2335	FUNCTION: Functions as a scaffold that mediates the ordered assembly of spliceosomal proteins and snRNAs. Required for the assembly of the U4/U6-U5 tri-snRNP complex. Functions as scaffold that positions spliceosomal U2, U5 and U6 snRNAs at splice sites on pre-mRNA substrates, so that splicing can occur. Interacts with both the 5' and the 3' splice site. {ECO:0000269|PubMed:20595234, ECO:0000303|…	Beta strand (11); Chain (1); Domain (1); Helix (14); Initiator methionine (1); Modified residue (3); Mutagenesis (2); Natural variant (12); Region (7); Sequence conflict (7); Turn (4)	3D-structure; Acetylation; Complete proteome; Direct protein sequencing; Disease mutation; Nucleus; Phosphoprotein; Polymorphism; RNA-binding; Reference proteome; Retinitis pigmentosa; Ribonucleoprotein; Spliceosome; mRNA processing; mRNA splicing
O60884	0.861	0.9999	1	1	DNJA2_HUMAN	DnaJ homolog subfamily A member 2 (Cell cycle progression restoration gene 3 protein) (Dnj3) (Dj3) (HIRA-interacting protein 4) (Renal carcinoma antigen NY-REN-14)	DNAJA2 CPR3 HIRIP4	412	FUNCTION: Co-chaperone of Hsc70.	Chain (1); Domain (1); Lipidation (1); Metal binding (8); Modified residue (8); Propeptide (1); Repeat (4); Sequence conflict (6); Zinc finger (1)	Acetylation; Chaperone; Complete proteome; Lipoprotein; Membrane; Metal-binding; Methylation; Phosphoprotein; Prenylation; Reference proteome; Repeat; Zinc; Zinc-finger
Q9BYD3	0.6667	0.9999	1	0.6666	RM04_HUMAN	39S ribosomal protein L4, mitochondrial (L4mt) (MRP-L4)	MRPL4 CDABP0091 CGI-28	311		Alternative sequence (2); Chain (1); Erroneous initiation (1); Frameshift (1)	3D-structure; Alternative splicing; Complete proteome; Mitochondrion; Reference proteome; Ribonucleoprotein; Ribosomal protein
P07195	0.6665	0.9999	NA	0.6667	LDHB_HUMAN	L-lactate dehydrogenase B chain (LDH-B) (EC 1.1.1.27) (LDH heart subunit) (LDH-H) (Renal carcinoma antigen NY-REN-46)	LDHB	334		Active site (1); Beta strand (14); Binding site (5); Chain (1); Helix (16); Initiator methionine (1); Modified residue (11); Natural variant (13); Nucleotide binding (1); Turn (2)	3D-structure; Acetylation; Complete proteome; Cytoplasm; Direct protein sequencing; Disease mutation; NAD; Oxidoreductase; Phosphoprotein; Polymorphism; Reference proteome
P15927	0.6653	0.9999	0.6664	0.6654	RFA2_HUMAN	Replication protein A 32 kDa subunit (RP-A p32) (Replication factor A protein 2) (RF-A protein 2) (Replication protein A 34 kDa subunit) (RP-A p34)	RPA2 REPA2 RPA32 RPA34	270	FUNCTION: As part of the heterotrimeric replication protein A complex (RPA/RP-A), binds and stabilizes single-stranded DNA intermediates, that form during DNA replication or upon DNA stress. It prevents their reannealing and in parallel, recruits and activates different proteins and complexes involved in DNA metabolism. Thereby, it plays an essential role both in DNA replication and the cellular …	Alternative sequence (2); Beta strand (12); Chain (1); Compositional bias (5); DNA binding (1); Helix (5); Modified residue (7); Mutagenesis (7); Natural variant (3); Region (1); Turn (1)	3D-structure; Acetylation; Alternative splicing; Complete proteome; DNA damage; DNA recombination; DNA repair; DNA replication; DNA-binding; Direct protein sequencing; Nucleus; Phosphoprotein; Polymorphism; Reference proteome; Ubl conjugation
P61981	0.6604	0.9999	0.9999	1	1433G_HUMAN	14-3-3 protein gamma (Protein kinase C inhibitor protein 1) (KCIP-1) [Cleaved into: 14-3-3 protein gamma, N-terminally processed]	YWHAG	247	FUNCTION: Adapter protein implicated in the regulation of a large spectrum of both general and specialized signaling pathways. Binds to a large number of partners, usually by recognition of a phosphoserine or phosphothreonine motif. Binding generally results in the modulation of the activity of the binding partner. {ECO:0000269|PubMed:16511572}.	Chain (2); Helix (11); Initiator methionine (1); Modified residue (9); Sequence conflict (12); Site (2); Turn (1)	3D-structure; Acetylation; Complete proteome; Cytoplasm; Direct protein sequencing; Phosphoprotein; Reference proteome
Q9NZB2	0.9994	0.9998	0.9999	0.9999	F120A_HUMAN	Constitutive coactivator of PPAR-gamma-like protein 1 (Oxidative stress-associated Src activator) (Protein FAM120A)	FAM120A C9orf10 KIAA0183 OSSA	1118	FUNCTION: May participate in mRNA transport in the cytoplasm (By similarity). Critical component of the oxidative stress-induced survival signaling. Activates src family kinases and acts as a scaffolding protein enabling src family kinases to phosphorylate and activate PI3-kinase. Binds RNA and promotes the secretion of IGF-II. May play a pivotal role in the progression of scirrhous-type gastric …	Alternative sequence (6); Chain (1); Frameshift (1); Modified residue (6); Natural variant (1); Region (2); Sequence conflict (2)	Acetylation; Alternative splicing; Cell membrane; Complete proteome; Cytoplasm; Membrane; Phosphoprotein; Polymorphism; RNA-binding; Reference proteome; Tumor suppressor
Q9UKM9	0.6666	0.9998	0.9998	1	RALY_HUMAN	RNA-binding protein Raly (Autoantigen p542) (Heterogeneous nuclear ribonucleoprotein C-like 2) (hnRNP core protein C-like 2) (hnRNP associated with lethal yellow protein homolog)	RALY HNRPCL2 P542	306	FUNCTION: Probable-RNA binding protein. Could be a heterogeneous nuclear ribonucleoprotein (hnRNP). May be involved in pre-mRNA splicing (By similarity). {ECO:0000250}.	Alternative sequence (1); Beta strand (5); Chain (1); Coiled coil (1); Compositional bias (1); Cross-link (3); Domain (1); Helix (3); Initiator methionine (1); Modified residue (12); Natural variant (3); Region (1); Sequence conflict (2)	3D-structure; Acetylation; Alternative splicing; Coiled coil; Complete proteome; Direct protein sequencing; Isopeptide bond; Nucleus; Phosphoprotein; Polymorphism; RNA-binding; Reference proteome; Ribonucleoprotein; Spliceosome; Ubl conjugation; mRNA processing; mRNA splicing
P80723	0.6529	0.9998	0.6911	0.6665	BASP1_HUMAN	Brain acid soluble protein 1 (22 kDa neuronal tissue-enriched acidic protein) (Neuronal axonal membrane protein NAP-22)	BASP1 NAP22	227		Alternative sequence (1); Chain (1); Initiator methionine (1); Lipidation (1); Mass spectrometry (1); Modified residue (10); Natural variant (1); Sequence conflict (4)	Alternative splicing; Cell membrane; Cell projection; Complete proteome; Direct protein sequencing; Lipoprotein; Membrane; Myristate; Phosphoprotein; Polymorphism; Reference proteome
Q13509	0.5219	0.9997	0.9907	1	TBB3_HUMAN	Tubulin beta-3 chain (Tubulin beta-4 chain) (Tubulin beta-III)	TUBB3 TUBB4	450	FUNCTION: Tubulin is the major constituent of microtubules. It binds two moles of GTP, one at an exchangeable site on the beta chain and one at a non-exchangeable site on the alpha chain. TUBB3 plays a critical role in proper axon guidance and mantainance. {ECO:0000269|PubMed:20074521}.	Alternative sequence (1); Chain (1); Modified residue (2); Mutagenesis (2); Natural variant (12); Nucleotide binding (1); Sequence conflict (1)	Acetylation; Alternative splicing; Complete proteome; Cytoplasm; Cytoskeleton; Direct protein sequencing; Disease mutation; GTP-binding; Microtubule; Nucleotide-binding; Phosphoprotein; Reference proteome
P42330	0.3333	0.9997	0.3333	0.3325	AK1C3_HUMAN	Aldo-keto reductase family 1 member C3 (EC 1.-.-.-) (17-beta-hydroxysteroid dehydrogenase type 5) (17-beta-HSD 5) (3-alpha-HSD type II, brain) (3-alpha-hydroxysteroid dehydrogenase type 2) (3-alpha-HSD type 2) (EC 1.1.1.357) (Chlordecone reductase homolog HAKRb) (Dihydrodiol dehydrogenase 3) (DD-3) (DD3) (Dihydrodiol dehydrogenase type I) (HA1753) (Indanol dehydrogenase) (EC 1.1.1.112) (Prostagla…	AKR1C3 DDH1 HSD17B5 KIAA0119 PGFS	323	FUNCTION: Catalyzes the conversion of aldehydes and ketones to alcohols. Catalyzes the reduction of prostaglandin (PG) D2, PGH2 and phenanthrenequinone (PQ) and the oxidation of 9-alpha,11-beta-PGF2 to PGD2. Functions as a bi-directional 3-alpha-, 17-beta- and 20-alpha HSD. Can interconvert active androgens, estrogens and progestins with their cognate inactive metabolites. Preferentially transfor…	Active site (1); Alternative sequence (1); Beta strand (11); Binding site (1); Chain (1); Erroneous initiation (1); Helix (18); Mutagenesis (1); Natural variant (6); Nucleotide binding (2); Sequence conflict (8); Site (4); Turn (1)	3D-structure; Alternative splicing; Complete proteome; Cytoplasm; NAD; NADP; Oxidoreductase; Polymorphism; Reference proteome
Q6PKG0	0.9941	0.9995	0.9997	1	LARP1_HUMAN	La-related protein 1 (La ribonucleoprotein domain family member 1)	LARP1 KIAA0731 LARP	1096	FUNCTION: RNA-binding protein that promotes translation of specific classes of mRNAs downstream of the mTORC1 complex. Associates with the mRNA 5'cap in an MTOR-dependent manner and associates with mRNAs containing a 5' terminal oligopyrimidine (5'TOP) motif, which is present in mRNAs encoding for ribosomal proteins and several components of the translation machinery. Associates with actively tra…	Alternative sequence (2); Chain (1); Compositional bias (1); Cross-link (1); Domain (1); Erroneous initiation (1); Helix (9); Initiator methionine (1); Modified residue (33); Sequence caution (1); Sequence conflict (2); Turn (1)	3D-structure; Acetylation; Alternative splicing; Complete proteome; Cytoplasm; Direct protein sequencing; Isopeptide bond; Phosphoprotein; Protein biosynthesis; RNA-binding; Reference proteome; Ubl conjugation
Q14974	0.6633	0.9991	0.6553	0.3302	IMB1_HUMAN	Importin subunit beta-1 (Importin-90) (Karyopherin subunit beta-1) (Nuclear factor p97) (Pore targeting complex 97 kDa subunit) (PTAC97)	KPNB1 NTF97	876	FUNCTION: Functions in nuclear protein import, either in association with an adapter protein, like an importin-alpha subunit, which binds to nuclear localization signals (NLS) in cargo substrates, or by acting as autonomous nuclear transport receptor. Acting autonomously, serves itself as NLS receptor. Docking of the importin/substrate complex to the nuclear pore complex (NPC) is mediated by KPNB…	Alternative sequence (1); Beta strand (10); Chain (1); Compositional bias (1); Cross-link (2); Domain (1); Helix (56); Modified residue (5); Mutagenesis (2); Region (2); Repeat (19); Sequence conflict (3); Turn (10)	3D-structure; ADP-ribosylation; Acetylation; Alternative splicing; Complete proteome; Cytoplasm; Direct protein sequencing; Host-virus interaction; Isopeptide bond; Nucleus; Phosphoprotein; Protein transport; Reference proteome; Repeat; Transport; Ubl conjugation
Q01813	0.6583	0.999	0.8194	0.9959	PFKAP_HUMAN	ATP-dependent 6-phosphofructokinase, platelet type (ATP-PFK) (PFK-P) (EC 2.7.1.11) (6-phosphofructokinase type C) (Phosphofructo-1-kinase isozyme C) (PFK-C) (Phosphohexokinase)	PFKP PFKF	784	FUNCTION: Catalyzes the phosphorylation of D-fructose 6-phosphate to fructose 1,6-bisphosphate by ATP, the first committing step of glycolysis.	Active site (1); Alternative sequence (1); Beta strand (33); Binding site (9); Chain (1); Glycosylation (1); Helix (37); Metal binding (1); Modified residue (9); Nucleotide binding (2); Region (9); Sequence conflict (4); Turn (7)	3D-structure; ATP-binding; Acetylation; Allosteric enzyme; Alternative splicing; Complete proteome; Cytoplasm; Glycolysis; Glycoprotein; Kinase; Magnesium; Metal-binding; Nucleotide-binding; Phosphoprotein; Reference proteome; Transferase
P50990	NA	0.9986	0.9987	0.6636	TCPQ_HUMAN	T-complex protein 1 subunit theta (TCP-1-theta) (CCT-theta) (Renal carcinoma antigen NY-REN-15)	CCT8 C21orf112 CCTQ KIAA0002	548	FUNCTION: Molecular chaperone; assists the folding of proteins upon ATP hydrolysis. As part of the BBS/CCT complex may play a role in the assembly of BBSome, a complex involved in ciliogenesis regulating transports vesicles to the cilia. Known to play a role, in vitro, in the folding of actin and tubulin. {ECO:0000269|PubMed:20080638}.	Alternative sequence (2); Chain (1); Cross-link (4); Erroneous initiation (1); Initiator methionine (1); Modified residue (7); Natural variant (2); Sequence conflict (3)	ATP-binding; Acetylation; Alternative splicing; Cell projection; Chaperone; Cilium; Complete proteome; Cytoplasm; Cytoskeleton; Direct protein sequencing; Isopeptide bond; Nucleotide-binding; Phosphoprotein; Polymorphism; Reference proteome; Ubl conjugation
P11413	0.7023	0.9981	0.9719	0.9978	G6PD_HUMAN	Glucose-6-phosphate 1-dehydrogenase (G6PD) (EC 1.1.1.49)	G6PD	515	FUNCTION: Catalyzes the rate-limiting step of the oxidative pentose-phosphate pathway, which represents a route for the dissimilation of carbohydrates besides glycolysis. The main function of this enzyme is to provide reducing power (NADPH) and pentose phosphates for fatty acid and nucleic acid synthesis. {ECO:0000269|PubMed:15858258, ECO:0000269|PubMed:24769394}.	Active site (1); Alternative sequence (2); Beta strand (21); Binding site (16); Chain (1); Erroneous initiation (1); Helix (24); Initiator methionine (1); Modified residue (7); Mutagenesis (6); Natural variant (67); Nucleotide binding (3); Region (1); Sequence conflict (4); Turn (10)	3D-structure; Acetylation; Alternative splicing; Carbohydrate metabolism; Complete proteome; Direct protein sequencing; Disease mutation; Glucose metabolism; Hereditary hemolytic anemia; NADP; Oxidoreductase; Phosphoprotein; Polymorphism; Reference proteome
P43155	0.6655	0.998	0.9983	0.6646	CACP_HUMAN	Carnitine O-acetyltransferase (Carnitine acetylase) (EC 2.3.1.7) (Carnitine acetyltransferase) (CAT) (CrAT)	CRAT CAT1	626	FUNCTION: Carnitine acetylase is specific for short chain fatty acids. Carnitine acetylase seems to affect the flux through the pyruvate dehydrogenase complex. It may be involved as well in the transport of acetyl-CoA into mitochondria.	Active site (1); Alternative sequence (2); Beta strand (21); Binding site (7); Chain (1); Helix (21); Modified residue (4); Motif (1); Mutagenesis (6); Natural variant (2); Region (1); Sequence conflict (4); Turn (4)	3D-structure; Acetylation; Acyltransferase; Alternative splicing; Complete proteome; Direct protein sequencing; Endoplasmic reticulum; Fatty acid metabolism; Lipid metabolism; Membrane; Mitochondrion; Mitochondrion inner membrane; Peroxisome; Polymorphism; Reference proteome; Transferase; Transport
Q14204	0.5996	0.9977	0.9881	0.9999	DYHC1_HUMAN	Cytoplasmic dynein 1 heavy chain 1 (Cytoplasmic dynein heavy chain 1) (Dynein heavy chain, cytosolic)	DYNC1H1 DHC1 DNCH1 DNCL DNECL DYHC KIAA0325	4646	FUNCTION: Cytoplasmic dynein 1 acts as a motor for the intracellular retrograde motility of vesicles and organelles along microtubules. Dynein has ATPase activity; the force-producing power stroke is thought to occur on release of ADP.	Chain (1); Coiled coil (8); Erroneous initiation (1); Initiator methionine (1); Modified residue (6); Natural variant (29); Nucleotide binding (4); Region (10); Sequence conflict (3)	3D-structure; ATP-binding; Acetylation; Charcot-Marie-Tooth disease; Coiled coil; Complete proteome; Cytoplasm; Cytoskeleton; Disease mutation; Dynein; Mental retardation; Microtubule; Motor protein; Neurodegeneration; Neuropathy; Nucleotide-binding; Phosphoprotein; Polymorphism; Reference proteome; Repeat; Transport
P62277	0.9934	0.9975	0.9919	0.9969	RS13_HUMAN	40S ribosomal protein S13	RPS13	151		Chain (1); Initiator methionine (1); Modified residue (4); Sequence conflict (1)	3D-structure; Acetylation; Complete proteome; Direct protein sequencing; Phosphoprotein; Reference proteome; Ribonucleoprotein; Ribosomal protein
P37802	0.645	0.997	0.9189	0.972	TAGL2_HUMAN	Transgelin-2 (Epididymis tissue protein Li 7e) (SM22-alpha homolog)	TAGLN2 KIAA0120 CDABP0035	199		Alternative sequence (1); Beta strand (3); Chain (1); Domain (1); Erroneous initiation (2); Helix (6); Initiator methionine (1); Modified residue (5); Natural variant (1); Repeat (1); Turn (2)	3D-structure; Acetylation; Alternative splicing; Complete proteome; Direct protein sequencing; Phosphoprotein; Polymorphism; Reference proteome
O00763	0.663	0.9963	0.952	0.9972	ACACB_HUMAN	Acetyl-CoA carboxylase 2 (EC 6.4.1.2) (ACC-beta) [Includes: Biotin carboxylase (EC 6.3.4.14)]	ACACB ACC2 ACCB	2458	FUNCTION: Catalyzes the ATP-dependent carboxylation of acetyl-CoA to malonyl-CoA. Carries out three functions: biotin carboxyl carrier protein, biotin carboxylase and carboxyltransferase. Involved in inhibition of fatty acid and glucose oxidation and enhancement of fat storage (By similarity). May play a role in regulation of mitochondrial fatty acid oxidation through malonyl-CoA-dependent inhibi…	Active site (1); Alternative sequence (3); Beta strand (56); Binding site (3); Chain (1); Domain (4); Erroneous translation (1); Helix (58); Metal binding (4); Modified residue (12); Natural variant (4); Nucleotide binding (1); Sequence caution (1); Sequence conflict (8); Transit peptide (1); Turn (8)	3D-structure; ATP-binding; Allosteric enzyme; Alternative splicing; Biotin; Complete proteome; Fatty acid biosynthesis; Fatty acid metabolism; Ligase; Lipid biosynthesis; Lipid metabolism; Manganese; Membrane; Metal-binding; Mitochondrion; Multifunctional enzyme; Nucleotide-binding; Nucleus; Phosphoprotein; Polymorphism; Reference proteome; Transit peptide
Q06830	0.9869	0.9955	0.9679	0.9984	PRDX1_HUMAN	Peroxiredoxin-1 (EC 1.11.1.15) (Natural killer cell-enhancing factor A) (NKEF-A) (Proliferation-associated gene protein) (PAG) (Thioredoxin peroxidase 2) (Thioredoxin-dependent peroxide reductase 2)	PRDX1 PAGA PAGB TDPX2	199	FUNCTION: Involved in redox regulation of the cell. Reduces peroxides with reducing equivalents provided through the thioredoxin system but not from glutaredoxin. May play an important role in eliminating peroxides generated during metabolism. Might participate in the signaling cascades of growth factors and tumor necrosis factor-alpha by regulating the intracellular concentrations of H(2)O(2). R…	Active site (1); Beta strand (9); Chain (1); Disulfide bond (2); Domain (1); Erroneous gene model prediction (1); Helix (8); Initiator methionine (1); Modified residue (9); Mutagenesis (2); Natural variant (1); Sequence conflict (4); Turn (1)	3D-structure; Acetylation; Antioxidant; Complete proteome; Cytoplasm; Direct protein sequencing; Disulfide bond; Oxidoreductase; Peroxidase; Phosphoprotein; Polymorphism; Redox-active center; Reference proteome
O00193	NA	0.9953	NA	NA	SMAP_HUMAN	Small acidic protein	SMAP C11orf58	183		Chain (1); Compositional bias (1); Modified residue (6)	Acetylation; Complete proteome; Phosphoprotein; Reference proteome
Q96MG8	0.6563	0.9942	0.9881	0.9893	PCMD1_HUMAN	Protein-L-isoaspartate O-methyltransferase domain-containing protein 1	PCMTD1	357		Active site (1); Alternative sequence (1); Chain (1); Initiator methionine (1); Lipidation (1); Natural variant (1); Sequence conflict (1)	Alternative splicing; Complete proteome; Cytoplasm; Lipoprotein; Membrane; Myristate; Polymorphism; Reference proteome
Q12905	0.9927	0.994	0.9952	0.9913	ILF2_HUMAN	Interleukin enhancer-binding factor 2 (Nuclear factor of activated T-cells 45 kDa)	ILF2 NF45 PRO3063	390	FUNCTION: Appears to function predominantly as a heterodimeric complex with ILF3. This complex may regulate transcription of the IL2 gene during T-cell activation. It can also promote the formation of stable DNA-dependent protein kinase holoenzyme complexes on DNA. Essential for the efficient reshuttling of ILF3 (isoform 1 and isoform 2) into the nucleus. {ECO:0000269|PubMed:10574923, ECO:0000269…	Chain (1); Compositional bias (2); Domain (1); Erroneous gene model prediction (1); Frameshift (1); Modified residue (1); Sequence caution (1)	Activator; Complete proteome; Cytoplasm; DNA-binding; Direct protein sequencing; Nucleus; Phosphoprotein; Reference proteome; Transcription; Transcription regulation
Q8NC51	0.964	0.9926	0.921	0.9439	PAIRB_HUMAN	Plasminogen activator inhibitor 1 RNA-binding protein (PAI1 RNA-binding protein 1) (PAI-RBP1) (SERPINE1 mRNA-binding protein 1)	SERBP1 PAIRBP1 CGI-55	408	FUNCTION: May play a role in the regulation of mRNA stability. Binds to the 3'-most 134 nt of the SERPINE1/PAI1 mRNA, a region which confers cyclic nucleotide regulation of message decay.	Alternative sequence (2); Chain (1); Cross-link (3); Initiator methionine (1); Modified residue (17); Sequence conflict (4)	3D-structure; Acetylation; Alternative splicing; Complete proteome; Cytoplasm; Direct protein sequencing; Isopeptide bond; Nucleus; Phosphoprotein; RNA-binding; Reference proteome; Ubl conjugation
P00352	0.4784	0.9923	0.7283	0.9998	AL1A1_HUMAN	Retinal dehydrogenase 1 (RALDH 1) (RalDH1) (EC 1.2.1.36) (ALDH-E1) (ALHDII) (Aldehyde dehydrogenase family 1 member A1) (Aldehyde dehydrogenase, cytosolic)	ALDH1A1 ALDC ALDH1 PUMB1	501	FUNCTION: Binds free retinal and cellular retinol-binding protein-bound retinal. Can convert/oxidize retinaldehyde to retinoic acid (By similarity). {ECO:0000250}.	Active site (2); Beta strand (21); Binding site (1); Chain (1); Helix (21); Initiator methionine (1); Modified residue (12); Natural variant (3); Nucleotide binding (1); Sequence conflict (2); Site (1); Turn (2)	3D-structure; Acetylation; Complete proteome; Cytoplasm; Direct protein sequencing; NAD; Oxidoreductase; Phosphoprotein; Polymorphism; Reference proteome
P61619	0.6667	0.9897	1	0.9632	S61A1_HUMAN	Protein transport protein Sec61 subunit alpha isoform 1 (Sec61 alpha-1)	SEC61A1 SEC61A	476	FUNCTION: Plays a crucial role in the insertion of secretory and membrane polypeptides into the ER. Required for assembly of membrane and secretory proteins. Tightly associated with membrane-bound ribosomes, either directly or through adapter proteins.	Alternative sequence (1); Chain (1); Erroneous initiation (2); Initiator methionine (1); Sequence conflict (9); Topological domain (11); Transmembrane (10)	Alternative splicing; Complete proteome; Endoplasmic reticulum; Membrane; Protein transport; Reference proteome; Translocation; Transmembrane; Transmembrane helix; Transport
P12956	0.6667	0.9896	0.3333	0.3333	XRCC6_HUMAN	X-ray repair cross-complementing protein 6 (EC 3.6.4.-) (EC 4.2.99.-) (5'-deoxyribose-5-phosphate lyase Ku70) (5'-dRP lyase Ku70) (70 kDa subunit of Ku antigen) (ATP-dependent DNA helicase 2 subunit 1) (ATP-dependent DNA helicase II 70 kDa subunit) (CTC box-binding factor 75 kDa subunit) (CTC75) (CTCBF) (DNA repair protein XRCC6) (Lupus Ku autoantigen protein p70) (Ku70) (Thyroid-lupus autoantige…	XRCC6 G22P1	609	FUNCTION: Single-stranded DNA-dependent ATP-dependent helicase. Has a role in chromosome translocation. The DNA helicase II complex binds preferentially to fork-like ends of double-stranded DNA in a cell cycle-dependent manner. It works in the 3'-5' direction. Binding to DNA may be mediated by XRCC6. Involved in DNA non-homologous end joining (NHEJ) required for double-strand break repair and V(D…	Active site (1); Alternative sequence (1); Beta strand (19); Chain (1); Compositional bias (3); Cross-link (1); Domain (2); Helix (22); Initiator methionine (1); Modified residue (11); Mutagenesis (3); Region (1); Sequence conflict (6); Turn (5)	3D-structure; ATP-binding; Acetylation; Activator; Alternative splicing; Chromosome; Complete proteome; DNA damage; DNA recombination; DNA repair; DNA-binding; Direct protein sequencing; Helicase; Hydrolase; Isopeptide bond; Lyase; Multifunctional enzyme; Nucleotide-binding; Nucleus; Phosphoprotein; Reference proteome; Systemic lupus erythematosus; Transcription; Transcription regulation; Ubl con…
P31689	0.5495	0.9892	0.9978	0.9999	DNJA1_HUMAN	DnaJ homolog subfamily A member 1 (DnaJ protein homolog 2) (HSDJ) (Heat shock 40 kDa protein 4) (Heat shock protein J2) (HSJ-2) (Human DnaJ protein 2) (hDj-2)	DNAJA1 DNAJ2 HDJ2 HSJ2 HSPF4	397	FUNCTION: Co-chaperone for HSPA8/Hsc70 (PubMed:10816573). Stimulates ATP hydrolysis, but not the folding of unfolded proteins mediated by HSPA1A (in vitro) (PubMed:24318877). Plays a role in protein transport into mitochondria via its role as co-chaperone. Functions as co-chaperone for HSPA1B and negatively regulates the translocation of BAX from the cytosol to mitochondria in response to cellula…	Alternative sequence (1); Beta strand (1); Chain (1); Compositional bias (1); Domain (1); Helix (5); Lipidation (1); Metal binding (8); Modified residue (5); Mutagenesis (1); Propeptide (1); Repeat (4); Sequence conflict (1); Turn (1); Zinc finger (1)	3D-structure; Acetylation; Alternative splicing; Chaperone; Complete proteome; Cytoplasm; Endoplasmic reticulum; Lipoprotein; Membrane; Metal-binding; Methylation; Microsome; Mitochondrion; Nucleus; Phosphoprotein; Prenylation; Reference proteome; Repeat; Zinc; Zinc-finger
P07437	0.5843	0.989	0.9357	0.9998	TBB5_HUMAN	Tubulin beta chain (Tubulin beta-5 chain)	TUBB TUBB5 OK/SW-cl.56	444	FUNCTION: Tubulin is the major constituent of microtubules. It binds two moles of GTP, one at an exchangeable site on the beta chain and one at a non-exchangeable site on the alpha chain.	Chain (1); Cross-link (2); Modified residue (6); Natural variant (3); Nucleotide binding (1); Sequence conflict (9)	3D-structure; Acetylation; Complete proteome; Cytoplasm; Cytoskeleton; Direct protein sequencing; Disease mutation; GTP-binding; Isopeptide bond; Methylation; Microtubule; Nucleotide-binding; Phosphoprotein; Reference proteome; Ubl conjugation
Q8WXG8	0.6577	0.9885	0.9875	0.9909	S100Z_HUMAN	Protein S100-Z (S100 calcium-binding protein Z)	S100Z	99		Calcium binding (2); Chain (1); Domain (2); Initiator methionine (1); Natural variant (1)	Calcium; Complete proteome; Direct protein sequencing; Metal-binding; Polymorphism; Reference proteome; Repeat
P68371	0.4512	0.9878	0.8779	0.9998	TBB4B_HUMAN	Tubulin beta-4B chain (Tubulin beta-2 chain) (Tubulin beta-2C chain)	TUBB4B TUBB2C	445	FUNCTION: Tubulin is the major constituent of microtubules. It binds two moles of GTP, one at an exchangeable site on the beta chain and one at a non-exchangeable site on the alpha chain.	Chain (1); Modified residue (3); Nucleotide binding (1)	Acetylation; Complete proteome; Cytoplasm; Cytoskeleton; GTP-binding; Microtubule; Nucleotide-binding; Phosphoprotein; Reference proteome
P25398	0.5731	0.9876	0.8931	0.9597	RS12_HUMAN	40S ribosomal protein S12	RPS12	132		Chain (1); Initiator methionine (1); Modified residue (2); Sequence conflict (3)	3D-structure; Acetylation; Complete proteome; Cytoplasm; Direct protein sequencing; Reference proteome; Ribonucleoprotein; Ribosomal protein
P42704	0.9862	0.9857	0.9789	0.967	LPPRC_HUMAN	Leucine-rich PPR motif-containing protein, mitochondrial (130 kDa leucine-rich protein) (LRP 130) (GP130)	LRPPRC LRP130	1394	FUNCTION: May play a role in RNA metabolism in both nuclei and mitochondria. In the nucleus binds to HNRPA1-associated poly(A) mRNAs and is part of nmRNP complexes at late stages of mRNA maturation which are possibly associated with nuclear mRNA export. May bind mature mRNA in the nucleus outer membrane. In mitochondria binds to poly(A) mRNA. Plays a role in translation or stability of mitochondr…	Chain (1); Erroneous initiation (1); Frameshift (1); Modified residue (9); Natural variant (2); Region (1); Repeat (20); Sequence conflict (11); Transit peptide (1)	Acetylation; Complete proteome; DNA-binding; Direct protein sequencing; Disease mutation; Leigh syndrome; Membrane; Mitochondrion; Nucleus; Phosphoprotein; Polymorphism; RNA-binding; Reference proteome; Repeat; Transcription; Transcription regulation; Transit peptide; Transport; mRNA transport
O95816	0.6968	0.9853	1	1	BAG2_HUMAN	BAG family molecular chaperone regulator 2 (BAG-2) (Bcl-2-associated athanogene 2)	BAG2	211	FUNCTION: Inhibits the chaperone activity of HSP70/HSC70 by promoting substrate release.	Alternative sequence (1); Chain (1); Coiled coil (1); Domain (1); Initiator methionine (1); Modified residue (3); Sequence conflict (1)	Acetylation; Alternative splicing; Chaperone; Coiled coil; Complete proteome; Phosphoprotein; Reference proteome
P62826	0.6748	0.9853	0.9675	0.9597	RAN_HUMAN	GTP-binding nuclear protein Ran (Androgen receptor-associated protein 24) (GTPase Ran) (Ras-like protein TC4) (Ras-related nuclear protein)	RAN ARA24 OK/SW-cl.81	216	FUNCTION: GTP-binding protein involved in nucleocytoplasmic transport. Required for the import of protein into the nucleus and also for RNA export. Involved in chromatin condensation and control of cell cycle (By similarity). The complex with BIRC5/ survivin plays a role in mitotic spindle formation by serving as a physical scaffold to help deliver the RAN effector molecule TPX2 to microtubules. …	Beta strand (12); Chain (1); Cross-link (1); Erroneous initiation (1); Helix (12); Initiator methionine (1); Modified residue (6); Mutagenesis (4); Natural variant (1); Nucleotide binding (3); Sequence conflict (2); Turn (5)	3D-structure; Acetylation; Cell cycle; Cell division; Complete proteome; Cytoplasm; Direct protein sequencing; GTP-binding; Host-virus interaction; Isopeptide bond; Mitosis; Nucleotide-binding; Nucleus; Polymorphism; Protein transport; Reference proteome; Transport; Ubl conjugation
P02545	0.9858	0.985	0.9769	0.9804	LMNA_HUMAN	Prelamin-A/C [Cleaved into: Lamin-A/C (70 kDa lamin) (Renal carcinoma antigen NY-REN-32)]	LMNA LMN1	664	FUNCTION: Lamins are components of the nuclear lamina, a fibrous layer on the nucleoplasmic side of the inner nuclear membrane, which is thought to provide a framework for the nuclear envelope and may also interact with chromatin. Lamin A and C are present in equal amounts in the lamina of mammals. Plays an important role in nuclear assembly, chromatin organization, nuclear membrane and telomere …	Alternative sequence (9); Beta strand (10); Chain (2); Cross-link (10); Domain (1); Frameshift (1); Helix (3); Lipidation (1); Modified residue (49); Motif (1); Mutagenesis (6); Natural variant (138); Propeptide (2); Region (9); Sequence conflict (2); Site (4); Turn (1)	3D-structure; Acetylation; Alternative splicing; Cardiomyopathy; Charcot-Marie-Tooth disease; Coiled coil; Complete proteome; Congenital muscular dystrophy; Direct protein sequencing; Disease mutation; Emery-Dreifuss muscular dystrophy; Intermediate filament; Isopeptide bond; Limb-girdle muscular dystrophy; Lipoprotein; Methylation; Neurodegeneration; Neuropathy; Nucleus; Phosphoprotein; Polymorp…
Q1KMD3	0.9369	0.9841	0.9674	0.9761	HNRL2_HUMAN	Heterogeneous nuclear ribonucleoprotein U-like protein 2 (Scaffold-attachment factor A2) (SAF-A2)	HNRNPUL2 HNRPUL2	747		Chain (1); Compositional bias (2); Domain (2); Modified residue (7)	Complete proteome; Direct protein sequencing; Nucleus; Phosphoprotein; Reference proteome
P46781	0.9205	0.9827	0.9781	0.986	RS9_HUMAN	40S ribosomal protein S9	RPS9	194		Chain (1); Domain (1); Initiator methionine (1); Modified residue (3); Natural variant (2); Sequence conflict (2)	3D-structure; Acetylation; Complete proteome; Cytoplasm; Direct protein sequencing; Polymorphism; RNA-binding; Reference proteome; Ribonucleoprotein; Ribosomal protein; rRNA-binding
Q14126	0.9931	0.9817	0.9526	0.6267	DSG2_HUMAN	Desmoglein-2 (Cadherin family member 5) (HDGC)	DSG2 CDHF5	1118	FUNCTION: Component of intercellular desmosome junctions. Involved in the interaction of plaque proteins and intermediate filaments mediating cell-cell adhesion.	Beta strand (8); Chain (1); Domain (4); Glycosylation (5); Helix (1); Modified residue (10); Natural variant (15); Propeptide (1); Repeat (6); Sequence conflict (3); Signal peptide (1); Topological domain (2); Transmembrane (1); Turn (3)	3D-structure; Calcium; Cardiomyopathy; Cell adhesion; Cell junction; Cell membrane; Cleavage on pair of basic residues; Complete proteome; Disease mutation; Glycoprotein; Membrane; Metal-binding; Phosphoprotein; Polymorphism; Reference proteome; Repeat; Signal; Transmembrane; Transmembrane helix
Q09666	0.6388	0.9804	0.9721	0.9532	AHNK_HUMAN	Neuroblast differentiation-associated protein AHNAK (Desmoyokin)	AHNAK PM227	5890	FUNCTION: May be required for neuronal cell differentiation.	Alternative sequence (2); Chain (1); Compositional bias (1); Cross-link (3); Domain (1); Erroneous initiation (1); Modified residue (105); Motif (5); Natural variant (13); Sequence conflict (15)	3D-structure; Acetylation; Alternative splicing; Complete proteome; Isopeptide bond; Nucleus; Phosphoprotein; Polymorphism; Reference proteome; Repeat; Ubl conjugation
P60903	0.661	0.9803	0.947	0.9965	S10AA_HUMAN	Protein S100-A10 (Calpactin I light chain) (Calpactin-1 light chain) (Cellular ligand of annexin II) (S100 calcium-binding protein A10) (p10 protein) (p11)	S100A10 ANX2LG CAL1L CLP11	97	FUNCTION: Because S100A10 induces the dimerization of ANXA2/p36, it may function as a regulator of protein phosphorylation in that the ANXA2 monomer is the preferred target (in vitro) of tyrosine-specific kinase.	Beta strand (3); Chain (1); Helix (6); Initiator methionine (1); Modified residue (5); Region (1)	3D-structure; Acetylation; Complete proteome; Reference proteome
P49327	0.3245	0.9799	NA	1	FAS_HUMAN	Fatty acid synthase (EC 2.3.1.85) [Includes: [Acyl-carrier-protein] S-acetyltransferase (EC 2.3.1.38); [Acyl-carrier-protein] S-malonyltransferase (EC 2.3.1.39); 3-oxoacyl-[acyl-carrier-protein] synthase (EC 2.3.1.41); 3-oxoacyl-[acyl-carrier-protein] reductase (EC 1.1.1.100); 3-hydroxyacyl-[acyl-carrier-protein] dehydratase (EC 4.2.1.59); Enoyl-[acyl-carrier-protein] reductase (EC 1.3.1.39); Ole…	FASN FAS	2511	FUNCTION: Fatty acid synthetase catalyzes the formation of long-chain fatty acids from acetyl-CoA, malonyl-CoA and NADPH. This multifunctional protein has 7 catalytic activities and an acyl carrier protein.	Active site (5); Beta strand (73); Chain (1); Domain (1); Erroneous initiation (2); Helix (102); Modified residue (25); Natural variant (3); Nucleotide binding (2); Region (5); Sequence caution (1); Sequence conflict (20); Turn (18)	3D-structure; Acetylation; Complete proteome; Cytoplasm; Direct protein sequencing; Fatty acid biosynthesis; Fatty acid metabolism; Hydrolase; Lipid biosynthesis; Lipid metabolism; Lyase; Multifunctional enzyme; NAD; NADP; Oxidoreductase; Phosphopantetheine; Phosphoprotein; Polymorphism; Pyridoxal phosphate; Reference proteome; Transferase
O43237	NA	0.9798	0.3331	0.9983	DC1L2_HUMAN	Cytoplasmic dynein 1 light intermediate chain 2 (Dynein light intermediate chain 2, cytosolic) (LIC-2) (LIC53/55)	DYNC1LI2 DNCLI2 LIC2	492	FUNCTION: Acts as one of several non-catalytic accessory components of the cytoplasmic dynein 1 complex that are thought to be involved in linking dynein to cargos and to adapter proteins that regulate dynein function. Cytoplasmic dynein 1 acts as a motor for the intracellular retrograde motility of vesicles and organelles along microtubules. May play a role in binding dynein to membranous organe…	Alternative sequence (1); Chain (1); Modified residue (11); Nucleotide binding (1); Sequence conflict (1)	ATP-binding; Alternative splicing; Complete proteome; Cytoplasm; Cytoskeleton; Dynein; Microtubule; Motor protein; Nucleotide-binding; Phosphoprotein; Reference proteome; Transport
Q12906	0.9824	0.9793	0.967	0.9721	ILF3_HUMAN	Interleukin enhancer-binding factor 3 (Double-stranded RNA-binding protein 76) (DRBP76) (M-phase phosphoprotein 4) (MPP4) (Nuclear factor associated with dsRNA) (NFAR) (Nuclear factor of activated T-cells 90 kDa) (NF-AT-90) (Translational control protein 80) (TCP80)	ILF3 DRBF MPHOSPH4 NF90	894	FUNCTION: May facilitate double-stranded RNA-regulated gene expression at the level of post-transcription. Can act as a translation inhibitory protein which binds to coding sequences of acid beta-glucosidase (GCase) and other mRNAs and functions at the initiation phase of GCase mRNA translation, probably by inhibiting its binding to polysomes. Can regulate protein arginine N-methyltransferase 1 a…	Alternative sequence (9); Beta strand (3); Chain (1); Compositional bias (5); Domain (3); Helix (2); Modified residue (18); Motif (1); Natural variant (2); Region (1); Sequence caution (2); Sequence conflict (15)	3D-structure; Acetylation; Alternative splicing; Antiviral defense; Complete proteome; Cytoplasm; DNA-binding; Direct protein sequencing; Methylation; Nucleus; Phosphoprotein; Polymorphism; RNA-binding; Reference proteome; Repeat; Transcription; Transcription regulation
P05386	0.9919	0.9792	0.915	0.9707	RLA1_HUMAN	60S acidic ribosomal protein P1	RPLP1 RRP1	114	FUNCTION: Plays an important role in the elongation step of protein synthesis.	Alternative sequence (1); Chain (1); Helix (4); Initiator methionine (1); Modified residue (2); Turn (2)	3D-structure; Acetylation; Alternative splicing; Complete proteome; Phosphoprotein; Reference proteome; Ribonucleoprotein; Ribosomal protein
P14923	0.6666	0.9775	0.7708	0.9754	PLAK_HUMAN	Junction plakoglobin (Catenin gamma) (Desmoplakin III) (Desmoplakin-3)	JUP CTNNG DP3	745	FUNCTION: Common junctional plaque protein. The membrane-associated plaques are architectural elements in an important strategic position to influence the arrangement and function of both the cytoskeleton and the cells within the tissue. The presence of plakoglobin in both the desmosomes and in the intermediate junctions suggests that it plays a central role in the structure and function of subme…	Beta strand (1); Chain (1); Erroneous initiation (1); Glycosylation (1); Helix (42); Modified residue (6); Mutagenesis (6); Natural variant (5); Region (2); Repeat (12); Sequence conflict (2); Turn (5)	3D-structure; Acetylation; Cardiomyopathy; Cell adhesion; Cell junction; Complete proteome; Cytoplasm; Cytoskeleton; Direct protein sequencing; Disease mutation; Glycoprotein; Membrane; Palmoplantar keratoderma; Phosphoprotein; Polymorphism; Reference proteome; Repeat
P07355	0.9541	0.9768	0.953	0.9626	ANXA2_HUMAN	Annexin A2 (Annexin II) (Annexin-2) (Calpactin I heavy chain) (Calpactin-1 heavy chain) (Chromobindin-8) (Lipocortin II) (Placental anticoagulant protein IV) (PAP-IV) (Protein I) (p36)	ANXA2 ANX2 ANX2L4 CAL1H LPC2D	339	FUNCTION: Calcium-regulated membrane-binding protein whose affinity for calcium is greatly enhanced by anionic phospholipids. It binds two calcium ions with high affinity. May be involved in heat-stress response. Inhibits PCSK9-enhanced LDLR degradation, probably reduces PCSK9 protein levels via a translational mechanism but also competes with LDLR for binding with PCSK9 (PubMed:18799458, PubMed:…	Alternative sequence (1); Beta strand (3); Chain (1); Erroneous initiation (1); Helix (21); Initiator methionine (1); Modified residue (7); Mutagenesis (7); Natural variant (1); Region (1); Repeat (4); Sequence conflict (3); Turn (3)	3D-structure; Acetylation; Alternative splicing; Annexin; Basement membrane; Calcium; Calcium/phospholipid-binding; Complete proteome; Direct protein sequencing; Extracellular matrix; Phosphoprotein; Polymorphism; RNA-binding; Reference proteome; Repeat; Secreted; Ubl conjugation
P54652	0.4438	0.9751	0.9987	1	HSP72_HUMAN	Heat shock-related 70 kDa protein 2 (Heat shock 70 kDa protein 2)	HSPA2	639	FUNCTION: In cooperation with other chaperones, Hsp70s stabilize preexistent proteins against aggregation and mediate the folding of newly translated polypeptides in the cytosol as well as within organelles. These chaperones participate in all these processes through their ability to recognize nonnative conformations of other proteins. They bind extended peptide segments with a net hydrophobic ch…	Beta strand (18); Binding site (1); Chain (1); Helix (16); Modified residue (4); Mutagenesis (1); Natural variant (2); Nucleotide binding (4); Sequence conflict (4); Turn (6)	3D-structure; ATP-binding; Chaperone; Complete proteome; Methylation; Nucleotide-binding; Phosphoprotein; Polymorphism; Reference proteome; Stress response
Q9NZI8	0.9694	0.974	0.7742	0.9548	IF2B1_HUMAN	Insulin-like growth factor 2 mRNA-binding protein 1 (IGF2 mRNA-binding protein 1) (IMP-1) (IMP1) (Coding region determinant-binding protein) (CRD-BP) (IGF-II mRNA-binding protein 1) (VICKZ family member 1) (Zipcode-binding protein 1) (ZBP-1)	IGF2BP1 CRDBP VICKZ1 ZBP1	577	FUNCTION: RNA-binding factor that recruits target transcripts to cytoplasmic protein-RNA complexes (mRNPs). This transcript 'caging' into mRNPs allows mRNA transport and transient storage. It also modulates the rate and location at which target transcripts encounter the translational apparatus and shields them from endonuclease attacks or microRNA-mediated degradation. Plays a direct role in the …	Alternative sequence (1); Beta strand (6); Chain (1); Domain (6); Helix (9); Modified residue (1); Mutagenesis (3); Region (3); Sequence conflict (4); Turn (1)	3D-structure; Alternative splicing; Cell projection; Complete proteome; Cytoplasm; Direct protein sequencing; Nucleus; Phosphoprotein; RNA-binding; Reference proteome; Repeat; Translation regulation; Transport; mRNA transport
Q08211	0.977	0.9721	0.9482	0.959	DHX9_HUMAN	ATP-dependent RNA helicase A (RHA) (EC 3.6.4.13) (DEAH box protein 9) (Leukophysin) (LKP) (Nuclear DNA helicase II) (NDH II)	DHX9 DDX9 LKP NDH2	1270	FUNCTION: Unwinds double-stranded DNA and RNA in a 3' to 5' direction. Alteration of secondary structure may subsequently influence interactions with proteins or other nucleic acids. Functions as a transcriptional activator. Component of the CRD-mediated complex that promotes MYC mRNA stability. Involved with LARP6 in the stabilization of type I collagen mRNAs for CO1A1 and CO1A2. As component of…	Alternative sequence (1); Beta strand (13); Chain (1); Domain (4); Helix (18); Modified residue (6); Motif (2); Mutagenesis (7); Natural variant (1); Nucleotide binding (1); Region (4); Sequence conflict (22); Turn (4)	3D-structure; ATP-binding; Acetylation; Activator; Alternative splicing; Biological rhythms; Complete proteome; Cytoplasm; DNA-binding; Direct protein sequencing; Helicase; Hydrolase; Methylation; Nucleotide-binding; Nucleus; Phosphoprotein; Polymorphism; RNA-binding; Reference proteome; Repeat
P36542	0.9501	0.972	0.9312	0.8652	ATPG_HUMAN	ATP synthase subunit gamma, mitochondrial (F-ATPase gamma subunit)	ATP5C1 ATP5C ATP5CL1	298	FUNCTION: Mitochondrial membrane ATP synthase (F(1)F(0) ATP synthase or Complex V) produces ATP from ADP in the presence of a proton gradient across the membrane which is generated by electron transport complexes of the respiratory chain. F-type ATPases consist of two structural domains, F(1) - containing the extramembraneous catalytic core, and F(0) - containing the membrane proton channel, link…	Alternative sequence (1); Chain (1); Modified residue (10); Sequence conflict (1); Transit peptide (1)	ATP synthesis; Acetylation; Alternative splicing; CF(1); Complete proteome; Direct protein sequencing; Hydrogen ion transport; Ion transport; Membrane; Mitochondrion; Mitochondrion inner membrane; Phosphoprotein; Reference proteome; Transit peptide; Transport
P31943	0.9506	0.9713	0.9216	0.9279	HNRH1_HUMAN	Heterogeneous nuclear ribonucleoprotein H (hnRNP H) [Cleaved into: Heterogeneous nuclear ribonucleoprotein H, N-terminally processed]	HNRNPH1 HNRPH HNRPH1	449	FUNCTION: This protein is a component of the heterogeneous nuclear ribonucleoprotein (hnRNP) complexes which provide the substrate for the processing events that pre-mRNAs undergo before becoming functional, translatable mRNAs in the cytoplasm. Mediates pre-mRNA alternative splicing regulation. Inhibits, together with CUGBP1, insulin receptor (IR) pre-mRNA exon 11 inclusion in myoblast. Binds to …	Beta strand (4); Chain (2); Domain (3); Helix (4); Initiator methionine (1); Modified residue (8); Region (2); Repeat (4); Sequence conflict (1); Turn (2)	3D-structure; Acetylation; Complete proteome; Direct protein sequencing; Methylation; Nucleus; Phosphoprotein; RNA-binding; Reference proteome; Repeat; Ribonucleoprotein; Spliceosome; mRNA processing; mRNA splicing
P55735	0.6502	0.9701	0.9269	0.9887	SEC13_HUMAN	Protein SEC13 homolog (SEC13-like protein 1) (SEC13-related protein)	SEC13 D3S1231E SEC13L1 SEC13R	322	FUNCTION: Functions as a component of the nuclear pore complex (NPC) and the COPII coat. At the endoplasmic reticulum, SEC13 is involved in the biogenesis of COPII-coated vesicles. As a component of the GATOR2 complex, inhibits GATOR1 complex, an inhibitor of the amino acid-sensing branch of the TORC1 pathway. {ECO:0000269|PubMed:23723238, ECO:0000269|PubMed:8972206}.	Alternative sequence (2); Beta strand (28); Chain (1); Erroneous initiation (1); Helix (2); Initiator methionine (1); Modified residue (2); Natural variant (1); Repeat (6); Sequence conflict (1); Turn (2)	3D-structure; Acetylation; Alternative splicing; Complete proteome; Cytoplasmic vesicle; Direct protein sequencing; ER-Golgi transport; Endoplasmic reticulum; Membrane; Nuclear pore complex; Nucleus; Phosphoprotein; Polymorphism; Protein transport; Reference proteome; Repeat; Translocation; Transport; WD repeat; mRNA transport
P08708	0.9173	0.969	0.893	0.948	RS17_HUMAN	40S ribosomal protein S17	RPS17 RPS17L	135		Chain (1); Initiator methionine (1); Modified residue (3); Natural variant (1)	3D-structure; Complete proteome; Diamond-Blackfan anemia; Direct protein sequencing; Phosphoprotein; Polymorphism; Reference proteome; Ribonucleoprotein; Ribosomal protein
P36578	0.9474	0.9689	0.9008	0.9604	RL4_HUMAN	60S ribosomal protein L4 (60S ribosomal protein L1)	RPL4 RPL1	427		Chain (1); Compositional bias (1); Initiator methionine (1); Modified residue (11); Sequence conflict (5)	3D-structure; Acetylation; Citrullination; Complete proteome; Direct protein sequencing; Phosphoprotein; Reference proteome; Ribonucleoprotein; Ribosomal protein
P43490	0.4718	0.9681	0.7432	0.9679	NAMPT_HUMAN	Nicotinamide phosphoribosyltransferase (NAmPRTase) (Nampt) (EC 2.4.2.12) (Pre-B-cell colony-enhancing factor 1) (Pre-B cell-enhancing factor) (Visfatin)	NAMPT PBEF PBEF1	491	FUNCTION: Catalyzes the condensation of nicotinamide with 5-phosphoribosyl-1-pyrophosphate to yield nicotinamide mononucleotide, an intermediate in the biosynthesis of NAD. It is the rate limiting component in the mammalian NAD biosynthesis pathway. The secreted form behaves both as a cytokine with immunomodulating properties and an adipokine with anti-diabetic properties, it has no enzymatic act…	Beta strand (21); Binding site (6); Chain (1); Erroneous gene model prediction (2); Helix (26); Modified residue (2); Mutagenesis (3); Natural variant (1); Region (2); Turn (3)	3D-structure; Acetylation; Biological rhythms; Complete proteome; Cytokine; Cytoplasm; Glycosyltransferase; Nucleus; Phosphoprotein; Polymorphism; Pyridine nucleotide biosynthesis; Reference proteome; Secreted; Transferase
P11940	0.7366	0.9661	0.9531	0.9814	PABP1_HUMAN	Polyadenylate-binding protein 1 (PABP-1) (Poly(A)-binding protein 1)	PABPC1 PAB1 PABP1 PABPC2	636	FUNCTION: Binds the poly(A) tail of mRNA, including that of its own transcript. May be involved in cytoplasmic regulatory processes of mRNA metabolism such as pre-mRNA splicing. Its function in translational initiation regulation can either be enhanced by PAIP1 or repressed by PAIP2. Can probably bind to cytoplasmic RNA sequences other than poly(A) in vivo. Involved in translationally coupled mRN…	Alternative sequence (1); Beta strand (10); Chain (1); Compositional bias (1); Domain (5); Helix (14); Modified residue (11); Mutagenesis (2); Region (1); Sequence conflict (3); Turn (3)	3D-structure; Acetylation; Alternative splicing; Complete proteome; Cytoplasm; Direct protein sequencing; Methylation; Nonsense-mediated mRNA decay; Nucleus; Phosphoprotein; RNA-binding; Reference proteome; Repeat; Spliceosome; mRNA processing; mRNA splicing
P50402	0.5833	0.966	0.948	0.9414	EMD_HUMAN	Emerin	EMD EDMD STA	254	FUNCTION: Stabilizes and promotes the formation of a nuclear actin cortical network. Stimulates actin polymerization in vitro by binding and stabilizing the pointed end of growing filaments. Inhibits beta-catenin activity by preventing its accumulation in the nucleus. Acts by influencing the nuclear accumulation of beta-catenin through a CRM1-dependent export pathway. Links centrosomes to the nuc…	Beta strand (1); Chain (1); Compositional bias (1); Domain (1); Helix (4); Modified residue (13); Mutagenesis (4); Natural variant (5); Region (2); Transmembrane (1); Turn (1)	3D-structure; Acetylation; Actin-binding; Cardiomyopathy; Complete proteome; Direct protein sequencing; Disease mutation; Emery-Dreifuss muscular dystrophy; Membrane; Microtubule; Nucleus; Phosphoprotein; Reference proteome; Transmembrane; Transmembrane helix
P12236	0.8725	0.965	0.9687	0.9704	ADT3_HUMAN	ADP/ATP translocase 3 (ADP,ATP carrier protein 3) (ADP,ATP carrier protein, isoform T2) (ANT 2) (Adenine nucleotide translocator 3) (ANT 3) (Solute carrier family 25 member 6) [Cleaved into: ADP/ATP translocase 3, N-terminally processed]	SLC25A6 ANT3 CDABP0051	298	FUNCTION: Catalyzes the exchange of cytoplasmic ADP with mitochondrial ATP across the mitochondrial inner membrane. May participate in the formation of the permeability transition pore complex (PTPC) responsible for the release of mitochondrial products that triggers apoptosis. {ECO:0000269|PubMed:15033708}.	Binding site (1); Chain (2); Initiator methionine (1); Modified residue (11); Motif (1); Natural variant (1); Repeat (3); Sequence conflict (1); Transmembrane (6)	Acetylation; Apoptosis; Complete proteome; Direct protein sequencing; Host-virus interaction; Membrane; Mitochondrion; Mitochondrion inner membrane; Polymorphism; Reference proteome; Repeat; Transmembrane; Transmembrane helix; Transport
Q00610	0.9241	0.9648	0.9039	0.8303	CLH1_HUMAN	Clathrin heavy chain 1 (Clathrin heavy chain on chromosome 17) (CLH-17)	CLTC CLH17 CLTCL2 KIAA0034	1675	FUNCTION: Clathrin is the major protein of the polyhedral coat of coated pits and vesicles. Two different adapter protein complexes link the clathrin lattice either to the plasma membrane or to the trans-Golgi network.	Alternative sequence (2); Beta strand (27); Chain (1); Erroneous initiation (1); Helix (6); Initiator methionine (1); Modified residue (17); Region (15); Repeat (7); Sequence conflict (5); Turn (6)	3D-structure; Acetylation; Alternative splicing; Coated pit; Complete proteome; Cytoplasmic vesicle; Direct protein sequencing; Membrane; Phosphoprotein; Reference proteome; Repeat
P43243	0.9748	0.9647	0.9176	0.954	MATR3_HUMAN	Matrin-3	MATR3 KIAA0723	847	FUNCTION: May play a role in transcription or may interact with other nuclear matrix proteins to form the internal fibrogranular network. In association with the SFPQ-NONO heteromer may play a role in nuclear retention of defective RNAs. {ECO:0000269|PubMed:11525732}.	Alternative sequence (1); Chain (1); Cross-link (8); Domain (2); Erroneous initiation (1); Frameshift (1); Initiator methionine (1); Modified residue (32); Motif (1); Natural variant (8); Sequence conflict (6); Zinc finger (1)	Acetylation; Alternative splicing; Amyotrophic lateral sclerosis; Complete proteome; Direct protein sequencing; Disease mutation; Isopeptide bond; Metal-binding; Neurodegeneration; Nucleus; Phosphoprotein; Polymorphism; RNA-binding; Reference proteome; Repeat; Ubl conjugation; Zinc; Zinc-finger
Q10570	0.9951	0.9646	NA	NA	CPSF1_HUMAN	Cleavage and polyadenylation specificity factor subunit 1 (Cleavage and polyadenylation specificity factor 160 kDa subunit) (CPSF 160 kDa subunit)	CPSF1 CPSF160	1443	FUNCTION: Component of the cleavage and polyadenylation specificity factor (CPSF) complex that plays a key role in pre-mRNA 3'-end formation, recognizing the AAUAAA signal sequence and interacting with poly(A) polymerase and other factors to bring about cleavage and poly(A) addition. This subunit is involved in the RNA recognition step of the polyadenylation reaction. {ECO:0000269|PubMed:14749727…	Chain (1); Modified residue (1); Motif (1); Sequence conflict (2)	Complete proteome; Nucleus; Phosphoprotein; RNA-binding; Reference proteome; mRNA processing
P83731	0.9621	0.9641	0.9583	0.9706	RL24_HUMAN	60S ribosomal protein L24 (60S ribosomal protein L30)	RPL24	157		Chain (1); Modified residue (6)	3D-structure; Acetylation; Complete proteome; Direct protein sequencing; Phosphoprotein; Reference proteome; Ribonucleoprotein; Ribosomal protein
P06733	0.2962	0.9637	0.8999	0.9369	ENOA_HUMAN	Alpha-enolase (EC 4.2.1.11) (2-phospho-D-glycerate hydro-lyase) (C-myc promoter-binding protein) (Enolase 1) (MBP-1) (MPB-1) (Non-neural enolase) (NNE) (Phosphopyruvate hydratase) (Plasminogen-binding protein)	ENO1 ENO1L1 MBPB1 MPB1	434	FUNCTION: Multifunctional enzyme that, as well as its role in glycolysis, plays a part in various processes such as growth control, hypoxia tolerance and allergic responses. May also function in the intravascular and pericellular fibrinolytic system due to its ability to serve as a receptor and activator of plasminogen on the cell surface of several cell-types such as leukocytes and neurons. Stim…	Active site (2); Alternative sequence (1); Beta strand (12); Binding site (5); Chain (1); Frameshift (1); Helix (21); Initiator methionine (1); Metal binding (4); Modified residue (32); Mutagenesis (4); Natural variant (2); Region (5); Sequence caution (1); Sequence conflict (6); Turn (4)	3D-structure; Acetylation; Alternative initiation; Cell membrane; Complete proteome; Cytoplasm; DNA-binding; Direct protein sequencing; Glycolysis; Lyase; Magnesium; Membrane; Metal-binding; Nucleus; Phosphoprotein; Plasminogen activation; Polymorphism; Reference proteome; Repressor; Transcription; Transcription regulation; Ubl conjugation
Q9Y3I0	0.847	0.9633	0.8737	0.9737	RTCB_HUMAN	tRNA-splicing ligase RtcB homolog (EC 6.5.1.3)	RTCB C22orf28 HSPC117	505	FUNCTION: Catalytic subunit of the tRNA-splicing ligase complex that acts by directly joining spliced tRNA halves to mature-sized tRNAs by incorporating the precursor-derived splice junction phosphate into the mature tRNA as a canonical 3',5'-phosphodiester. May act as an RNA ligase with broad substrate specificity, and may function toward other RNAs. {ECO:0000269|PubMed:21311021, ECO:0000269|Pub…	Active site (1); Binding site (3); Chain (1); Frameshift (2); Metal binding (6); Mutagenesis (1); Natural variant (2); Nucleotide binding (3); Sequence conflict (4)	ATP-binding; Complete proteome; Cytoplasm; Direct protein sequencing; Ligase; Manganese; Metal-binding; Nucleotide-binding; Nucleus; Polymorphism; Reference proteome; tRNA processing
Q15149	0.9372	0.9629	0.8151	0.8499	PLEC_HUMAN	Plectin (PCN) (PLTN) (Hemidesmosomal protein 1) (HD1) (Plectin-1)	PLEC PLEC1	4684	FUNCTION: Interlinks intermediate filaments with microtubules and microfilaments and anchors intermediate filaments to desmosomes or hemidesmosomes. Could also bind muscle proteins such as actin to membrane complexes in muscle. May be involved not only in the filaments network, but also in the regulation of their dynamics. Structural component of muscle. Isoform 9 plays a major role in the mainte…	Alternative sequence (13); Beta strand (13); Chain (1); Coiled coil (1); Domain (3); Helix (43); Modified residue (52); Natural variant (16); Region (5); Repeat (37); Sequence conflict (54); Turn (7)	3D-structure; Acetylation; Actin-binding; Alternative splicing; Cell junction; Coiled coil; Complete proteome; Cytoplasm; Cytoskeleton; Direct protein sequencing; Disease mutation; Epidermolysis bullosa; Limb-girdle muscular dystrophy; Phosphoprotein; Polymorphism; Reference proteome; Repeat
P05455	0.9847	0.9619	0.9844	0.9761	LA_HUMAN	Lupus La protein (La autoantigen) (La ribonucleoprotein) (Sjoegren syndrome type B antigen) (SS-B)	SSB	408	FUNCTION: Binds to the 3' poly(U) terminus of nascent RNA polymerase III transcripts, protecting them from exonuclease digestion and facilitating their folding and maturation (PubMed:3192525, PubMed:2470590). In case of Coxsackievirus B3 infection, binds to the viral internal ribosome entry site (IRES) and stimulates the IRES-mediated translation (PubMed:12384597). {ECO:0000269|PubMed:12384597, E…	Beta strand (13); Chain (1); Domain (2); Helix (13); Modified residue (8); Natural variant (1); Sequence conflict (1); Turn (4)	3D-structure; Acetylation; Complete proteome; Nucleus; Phosphoprotein; Polymorphism; RNA-binding; Reference proteome; Systemic lupus erythematosus
Q9H307	0.9526	0.9613	0.8586	0.3015	PININ_HUMAN	Pinin (140 kDa nuclear and cell adhesion-related phosphoprotein) (Desmosome-associated protein) (Domain-rich serine protein) (DRS protein) (DRSP) (Melanoma metastasis clone A protein) (Nuclear protein SDK3) (SR-like protein)	PNN DRS MEMA	717	FUNCTION: Transcriptional activator binding to the E-box 1 core sequence of the E-cadherin promoter gene; the core-binding sequence is 5'CAGGTG-3'. Capable of reversing CTBP1-mediated transcription repression. Auxiliary component of the splicing-dependent multiprotein exon junction complex (EJC) deposited at splice junction on mRNAs. The EJC is a dynamic structure consisting of core proteins and …	Alternative sequence (1); Chain (1); Coiled coil (4); Compositional bias (4); Cross-link (5); Initiator methionine (1); Modified residue (19); Mutagenesis (3); Natural variant (2); Region (5); Sequence conflict (25)	Acetylation; Activator; Alternative splicing; Cell junction; Coiled coil; Complete proteome; DNA-binding; Direct protein sequencing; Isopeptide bond; Nucleus; Phosphoprotein; Polymorphism; Reference proteome; Spliceosome; Transcription; Transcription regulation; Tumor suppressor; Ubl conjugation; mRNA processing; mRNA splicing
P78527	0.931	0.9609	0.9668	0.9766	PRKDC_HUMAN	DNA-dependent protein kinase catalytic subunit (DNA-PK catalytic subunit) (DNA-PKcs) (EC 2.7.11.1) (DNPK1) (p460)	PRKDC HYRC HYRC1	4128	FUNCTION: Serine/threonine-protein kinase that acts as a molecular sensor for DNA damage. Involved in DNA non-homologous end joining (NHEJ) required for double-strand break (DSB) repair and V(D)J recombination. Must be bound to DNA to express its catalytic properties. Promotes processing of hairpin DNA structures in V(D)J recombination by activation of the hairpin endonuclease artemis (DCLRE1C). …	Alternative sequence (1); Chain (1); Domain (3); Modified residue (18); Mutagenesis (6); Natural variant (44); Region (3); Repeat (5); Sequence conflict (6); Site (1)	ATP-binding; Acetylation; Alternative splicing; Biological rhythms; Complete proteome; DNA damage; DNA recombination; DNA repair; DNA-binding; Disease mutation; Kinase; Nucleotide-binding; Nucleus; Phosphoprotein; Polymorphism; Reference proteome; Repeat; SCID; Serine/threonine-protein kinase; TPR repeat; Transferase; Ubl conjugation
Q8IYB3	0.9098	0.9607	0.8382	0.6823	SRRM1_HUMAN	Serine/arginine repetitive matrix protein 1 (SR-related nuclear matrix protein of 160 kDa) (SRm160) (Ser/Arg-related nuclear matrix protein)	SRRM1 SRM160	904	FUNCTION: Part of pre- and post-splicing multiprotein mRNP complexes. Involved in numerous pre-mRNA processing events. Promotes constitutive and exonic splicing enhancer (ESE)-dependent splicing activation by bridging together sequence-specific (SR family proteins, SFRS4, SFRS5 and TRA2B/SFRS10) and basal snRNP (SNRP70 and SNRPA1) factors of the spliceosome. Stimulates mRNA 3'-end cleavage indepe…	Alternative sequence (2); Beta strand (2); Chain (1); Compositional bias (6); Cross-link (1); Domain (1); Frameshift (2); Helix (7); Modified residue (75); Mutagenesis (3); Natural variant (1); Region (3); Sequence conflict (5); Turn (2)	3D-structure; Acetylation; Alternative splicing; Citrullination; Complete proteome; DNA-binding; Direct protein sequencing; Isopeptide bond; Nucleus; Phosphoprotein; Polymorphism; RNA-binding; Reference proteome; Spliceosome; Ubl conjugation; mRNA processing; mRNA splicing
O15027	0.5993	0.9607	0.9522	0.9714	SC16A_HUMAN	Protein transport protein Sec16A (SEC16 homolog A)	SEC16A KIAA0310 SEC16 SEC16L	2179	FUNCTION: Defines endoplasmic reticulum exit sites (ERES) and is required for secretory cargo traffic from the endoplasmic reticulum to the Golgi apparatus. SAR1A-GTP-dependent assembly of SEC16A on the ER membrane forms an organized scaffold defining an ERES. Required for normal transitional endoplasmic reticulum (tER) organization. {ECO:0000269|PubMed:17005010, ECO:0000269|PubMed:17192411}.	Alternative sequence (4); Chain (1); Compositional bias (4); Erroneous gene model prediction (2); Erroneous initiation (1); Modified residue (27); Natural variant (1); Region (2); Sequence conflict (2)	Alternative splicing; Complete proteome; ER-Golgi transport; Endoplasmic reticulum; Golgi apparatus; Membrane; Phosphoprotein; Polymorphism; Protein transport; Reference proteome; Transport
Q13085	0.8088	0.9603	0.7986	0.9571	ACACA_HUMAN	Acetyl-CoA carboxylase 1 (ACC1) (EC 6.4.1.2) (ACC-alpha) [Includes: Biotin carboxylase (EC 6.3.4.14)]	ACACA ACAC ACC1 ACCA	2346	FUNCTION: Catalyzes the rate-limiting reaction in the biogenesis of long-chain fatty acids. Carries out three functions: biotin carboxyl carrier protein, biotin carboxylase and carboxyltransferase. {ECO:0000269|PubMed:20952656}.	Active site (1); Alternative sequence (3); Beta strand (45); Binding site (3); Chain (1); Domain (4); Helix (58); Metal binding (4); Modified residue (23); Mutagenesis (8); Natural variant (3); Nucleotide binding (1); Sequence conflict (38); Turn (8)	3D-structure; ATP-binding; Acetylation; Allosteric enzyme; Alternative promoter usage; Biotin; Complete proteome; Cytoplasm; Direct protein sequencing; Fatty acid biosynthesis; Fatty acid metabolism; Ligase; Lipid biosynthesis; Lipid metabolism; Manganese; Metal-binding; Multifunctional enzyme; Nucleotide-binding; Phosphoprotein; Polymorphism; Reference proteome
Q9UJS0	0.6573	0.9586	0.9869	0.9808	CMC2_HUMAN	Calcium-binding mitochondrial carrier protein Aralar2 (Citrin) (Mitochondrial aspartate glutamate carrier 2) (Solute carrier family 25 member 13)	SLC25A13 ARALAR2	675	FUNCTION: Catalyzes the calcium-dependent exchange of cytoplasmic glutamate with mitochondrial aspartate across the mitochondrial inner membrane. May have a function in the urea cycle. {ECO:0000269|PubMed:11566871}.	Alternative sequence (1); Beta strand (6); Calcium binding (3); Chain (1); Domain (4); Erroneous gene model prediction (2); Helix (19); Initiator methionine (1); Modified residue (7); Natural variant (3); Repeat (3); Sequence conflict (2); Transmembrane (6); Turn (2)	3D-structure; Acetylation; Alternative splicing; Calcium; Complete proteome; Disease mutation; Intrahepatic cholestasis; Membrane; Metal-binding; Mitochondrion; Mitochondrion inner membrane; Polymorphism; Reference proteome; Repeat; Transmembrane; Transmembrane helix; Transport
Q08945	0.9703	0.958	0.9015	0.8647	SSRP1_HUMAN	FACT complex subunit SSRP1 (Chromatin-specific transcription elongation factor 80 kDa subunit) (Facilitates chromatin transcription complex 80 kDa subunit) (FACT 80 kDa subunit) (FACTp80) (Facilitates chromatin transcription complex subunit SSRP1) (Recombination signal sequence recognition protein 1) (Structure-specific recognition protein 1) (hSSRP1) (T160)	SSRP1 FACT80	709	FUNCTION: Component of the FACT complex, a general chromatin factor that acts to reorganize nucleosomes. The FACT complex is involved in multiple processes that require DNA as a template such as mRNA elongation, DNA replication and DNA repair. During transcription elongation the FACT complex acts as a histone chaperone that both destabilizes and restores nucleosomal structure. It facilitates the …	Beta strand (17); Chain (1); Compositional bias (5); DNA binding (1); Helix (6); Initiator methionine (1); Modified residue (18); Mutagenesis (4); Natural variant (2); Sequence caution (1); Site (1)	3D-structure; Acetylation; Chromosome; Complete proteome; DNA damage; DNA repair; DNA replication; DNA-binding; Direct protein sequencing; Nucleus; Phosphoprotein; Polymorphism; Reference proteome; Transcription; Transcription regulation; Ubl conjugation
P61513	0.9344	0.9565	0.8774	0.8907	RL37A_HUMAN	60S ribosomal protein L37a	RPL37A	92		Chain (1); Initiator methionine (1); Zinc finger (1)	3D-structure; Complete proteome; Metal-binding; Reference proteome; Ribonucleoprotein; Ribosomal protein; Zinc; Zinc-finger
P11142	0.7249	0.9564	0.9996	1	HSP7C_HUMAN	Heat shock cognate 71 kDa protein (Heat shock 70 kDa protein 8) (Lipopolysaccharide-associated protein 1) (LAP-1) (LPS-associated protein 1)	HSPA8 HSC70 HSP73 HSPA10	646	FUNCTION: Acts as a repressor of transcriptional activation. Inhibits the transcriptional coactivator activity of CITED1 on Smad-mediated transcription. Chaperone. Component of the PRP19-CDC5L complex that forms an integral part of the spliceosome and is required for activating pre-mRNA splicing. May have a scaffolding role in the spliceosome assembly as it contacts all other components of the co…	Alternative sequence (1); Beta strand (19); Binding site (1); Chain (1); Cross-link (1); Helix (23); Initiator methionine (1); Modified residue (15); Mutagenesis (1); Natural variant (2); Nucleotide binding (4); Region (1); Turn (3)	3D-structure; ATP-binding; Acetylation; Alternative splicing; Cell membrane; Chaperone; Complete proteome; Cytoplasm; Direct protein sequencing; Host-virus interaction; Isopeptide bond; Membrane; Methylation; Nucleotide-binding; Nucleus; Phosphoprotein; Polymorphism; Reference proteome; Repressor; Spliceosome; Stress response; Transcription; Transcription regulation; Ubl conjugation; mRNA process…
P18077	0.9547	0.9543	0.9387	0.9375	RL35A_HUMAN	60S ribosomal protein L35a (Cell growth-inhibiting gene 33 protein)	RPL35A GIG33	110	FUNCTION: Required for the proliferation and viability of hematopoietic cells. Plays a role in 60S ribosomal subunit formation. The protein was found to bind to both initiator and elongator tRNAs and consequently was assigned to the P site or P and A site. {ECO:0000269|PubMed:18535205}.	Chain (1); Modified residue (3); Natural variant (2); Sequence conflict (1)	3D-structure; Acetylation; Complete proteome; Diamond-Blackfan anemia; Disease mutation; RNA-binding; Reference proteome; Ribonucleoprotein; Ribosomal protein; tRNA-binding
P62280	0.9478	0.9537	0.9332	0.8786	RS11_HUMAN	40S ribosomal protein S11	RPS11	158		Chain (1); Initiator methionine (1); Lipidation (1); Modified residue (5); Mutagenesis (1)	3D-structure; Acetylation; Citrullination; Complete proteome; Direct protein sequencing; Lipoprotein; Palmitate; RNA-binding; Reference proteome; Ribonucleoprotein; Ribosomal protein; rRNA-binding
P62249	0.9457	0.9524	0.9355	0.9474	RS16_HUMAN	40S ribosomal protein S16	RPS16	146		Chain (1); Initiator methionine (1)	3D-structure; Complete proteome; Direct protein sequencing; Reference proteome; Ribonucleoprotein; Ribosomal protein
Q07021	0.8951	0.9523	0.7505	0.781	C1QBP_HUMAN	Complement component 1 Q subcomponent-binding protein, mitochondrial (ASF/SF2-associated protein p32) (Glycoprotein gC1qBP) (C1qBP) (Hyaluronan-binding protein 1) (Mitochondrial matrix protein p32) (gC1q-R protein) (p33)	C1QBP GC1QBP HABP1 SF2P32	282	FUNCTION: Is believed to be a multifunctional and multicompartmental protein involved in inflammation and infection processes, ribosome biogenesis, regulation of apoptosis, transcriptional regulation and pre-mRNA splicing. At the cell surface is thought to act as an endothelial receptor for plasma proteins of the complement and kallikrein-kinin cascades. Putative receptor for C1q; specifically bi…	Beta strand (7); Chain (1); Helix (4); Modified residue (5); Mutagenesis (1); Region (2); Transit peptide (1); Turn (2)	3D-structure; Acetylation; Adaptive immunity; Apoptosis; Cell membrane; Complement pathway; Complete proteome; Cytoplasm; Direct protein sequencing; Host-virus interaction; Immunity; Innate immunity; Membrane; Mitochondrion; Nucleus; Phosphoprotein; Reference proteome; Ribosome biogenesis; Secreted; Transcription; Transcription regulation; Transit peptide; mRNA processing; mRNA splicing
Q92499	0.7456	0.952	0.8769	0.9627	DDX1_HUMAN	ATP-dependent RNA helicase DDX1 (EC 3.6.4.13) (DEAD box protein 1) (DEAD box protein retinoblastoma) (DBP-RB)	DDX1	740	FUNCTION: Acts as an ATP-dependent RNA helicase, able to unwind both RNA-RNA and RNA-DNA duplexes. Possesses 5' single-stranded RNA overhang nuclease activity. Possesses ATPase activity on various RNA, but not DNA polynucleotides. May play a role in RNA clearance at DNA double-strand breaks (DSBs), thereby facilitating the template-guided repair of transcriptionally active regions of the genome. …	Alternative sequence (3); Beta strand (13); Chain (1); Domain (3); Helix (3); Modified residue (4); Motif (1); Mutagenesis (3); Nucleotide binding (1); Region (4); Turn (2)	3D-structure; ATP-binding; Acetylation; Activator; Alternative splicing; Complete proteome; Cytoplasm; DNA-binding; Exonuclease; Helicase; Hydrolase; Nuclease; Nucleotide-binding; Nucleus; Phosphoprotein; RNA-binding; Reference proteome; Transcription; Transcription regulation; mRNA processing; tRNA processing
P07910	0.943	0.9519	0.9205	0.9012	HNRPC_HUMAN	Heterogeneous nuclear ribonucleoproteins C1/C2 (hnRNP C1/C2)	HNRNPC HNRPC	306	FUNCTION: Binds pre-mRNA and nucleates the assembly of 40S hnRNP particles (PubMed:8264621). Specifically recognizes and binds N6-methyladenosine (m6A)-containing RNAs, a modification present at internal sites of mRNAs that affects mRNA splicing, processing and stability. M6A alters the local structure in mRNAs and long non-coding RNAs (lncRNAs) via a mechanism named 'm(6)A-switch' to facilitate …	Alternative sequence (3); Beta strand (5); Chain (1); Coiled coil (1); Compositional bias (1); Cross-link (10); Domain (1); Erroneous initiation (1); Helix (3); Initiator methionine (1); Modified residue (20); Motif (1); Mutagenesis (2); Natural variant (1); Sequence conflict (8); Turn (4)	3D-structure; Acetylation; Alternative splicing; Coiled coil; Complete proteome; Direct protein sequencing; Isopeptide bond; Nucleus; Phosphoprotein; Polymorphism; RNA-binding; Reference proteome; Ribonucleoprotein; Spliceosome; Ubl conjugation; mRNA processing; mRNA splicing
Q9UMS4	0.9656	0.9491	0.9281	0.9191	PRP19_HUMAN	Pre-mRNA-processing factor 19 (EC 6.3.2.-) (Nuclear matrix protein 200) (PRP19/PSO4 homolog) (hPso4) (Senescence evasion factor)	PRPF19 NMP200 PRP19 SNEV	504	FUNCTION: Ubiquitin-protein ligase which is a core component of several complexes mainly involved pre-mRNA splicing and DNA repair. Core component of the PRP19C/Prp19 complex/NTC/Nineteen complex which is part of the spliceosome and participates in its assembly, its remodeling and is required for its activity. During assembly of the spliceosome, mediates 'Lys-63'-linked polyubiquitination of the …	Beta strand (29); Chain (1); Domain (1); Helix (2); Initiator methionine (1); Modified residue (5); Mutagenesis (1); Region (1); Repeat (7); Turn (7)	3D-structure; Acetylation; Complete proteome; Cytoplasm; Cytoskeleton; DNA damage; DNA repair; Direct protein sequencing; Ligase; Lipid droplet; Nucleus; Reference proteome; Repeat; Spliceosome; Ubl conjugation pathway; WD repeat; mRNA processing; mRNA splicing
Q02543	0.9415	0.949	0.8736	0.8758	RL18A_HUMAN	60S ribosomal protein L18a	RPL18A	176		Chain (1); Cross-link (1); Frameshift (1); Modified residue (3); Sequence conflict (2)	3D-structure; Complete proteome; Isopeptide bond; Phosphoprotein; Reference proteome; Ribonucleoprotein; Ribosomal protein; Ubl conjugation
Q92900	NA	0.9489	0.6639	0.9995	RENT1_HUMAN	Regulator of nonsense transcripts 1 (EC 3.6.4.-) (ATP-dependent helicase RENT1) (Nonsense mRNA reducing factor 1) (NORF1) (Up-frameshift suppressor 1 homolog) (hUpf1)	UPF1 KIAA0221 RENT1	1129	FUNCTION: RNA-dependent helicase and ATPase required for nonsense-mediated decay (NMD) of mRNAs containing premature stop codons. Is recruited to mRNAs upon translation termination and undergoes a cycle of phosphorylation and dephosphorylation; its phosphorylation appears to be a key step in NMD. Recruited by release factors to stalled ribosomes together with the SMG1C protein kinase complex to f…	Alternative sequence (1); Beta strand (39); Binding site (4); Chain (1); Compositional bias (2); Erroneous initiation (1); Helix (34); Modified residue (6); Motif (2); Mutagenesis (18); Natural variant (1); Nucleotide binding (1); Region (1); Sequence conflict (6); Turn (13); Zinc finger (1)	3D-structure; ATP-binding; Alternative splicing; Complete proteome; Cytoplasm; Helicase; Hydrolase; Metal-binding; Nonsense-mediated mRNA decay; Nucleotide-binding; Nucleus; Phosphoprotein; Polymorphism; RNA-binding; Reference proteome; Repeat; Zinc; Zinc-finger
Q9Y5B9	0.9524	0.9487	0.9064	0.8748	SP16H_HUMAN	FACT complex subunit SPT16 (Chromatin-specific transcription elongation factor 140 kDa subunit) (FACT 140 kDa subunit) (FACTp140) (Facilitates chromatin transcription complex subunit SPT16) (hSPT16)	SUPT16H FACT140 FACTP140	1047	FUNCTION: Component of the FACT complex, a general chromatin factor that acts to reorganize nucleosomes. The FACT complex is involved in multiple processes that require DNA as a template such as mRNA elongation, DNA replication and DNA repair. During transcription elongation the FACT complex acts as a histone chaperone that both destabilizes and restores nucleosomal structure. It facilitates the …	Chain (1); Coiled coil (1); Compositional bias (1); Cross-link (1); Initiator methionine (1); Modified residue (16); Sequence caution (2)	ADP-ribosylation; Acetylation; Chromosome; Coiled coil; Complete proteome; DNA damage; DNA repair; DNA replication; Direct protein sequencing; Isopeptide bond; Nucleus; Phosphoprotein; Reference proteome; Transcription; Transcription regulation; Ubl conjugation
P46778	0.9217	0.9477	0.9	0.9059	RL21_HUMAN	60S ribosomal protein L21	RPL21	160		Chain (1); Initiator methionine (1); Natural variant (2); Sequence conflict (7)	3D-structure; Complete proteome; Direct protein sequencing; Disease mutation; Hypotrichosis; Polymorphism; Reference proteome; Ribonucleoprotein; Ribosomal protein
P61254	0.9582	0.9469	0.8989	0.9277	RL26_HUMAN	60S ribosomal protein L26	RPL26	145		Chain (1); Cross-link (1); Modified residue (1); Sequence conflict (1)	3D-structure; Complete proteome; Diamond-Blackfan anemia; Isopeptide bond; Phosphoprotein; Reference proteome; Ribonucleoprotein; Ribosomal protein; Ubl conjugation
P40938	0.6354	0.9466	0.9418	0.3123	RFC3_HUMAN	Replication factor C subunit 3 (Activator 1 38 kDa subunit) (A1 38 kDa subunit) (Activator 1 subunit 3) (Replication factor C 38 kDa subunit) (RF-C 38 kDa subunit) (RFC38)	RFC3	356	FUNCTION: The elongation of primed DNA templates by DNA polymerase delta and epsilon requires the action of the accessory proteins proliferating cell nuclear antigen (PCNA) and activator 1.	Alternative sequence (1); Chain (1); Modified residue (2); Natural variant (1)	Acetylation; Alternative splicing; Complete proteome; DNA replication; DNA-binding; Nucleus; Phosphoprotein; Polymorphism; Reference proteome
O95994	0.6631	0.9463	0.4637	0.6504	AGR2_HUMAN	Anterior gradient protein 2 homolog (AG-2) (hAG-2) (HPC8) (Secreted cement gland protein XAG-2 homolog)	AGR2 AG2 UNQ515/PRO1030	175	FUNCTION: Required for MUC2 post-transcriptional synthesis and secretion. May play a role in the production of mucus by intestinal cells (By similarity). Proto-oncogene that may play a role in cell migration, cell differentiation and cell growth. {ECO:0000250, ECO:0000269|PubMed:18199544}.	Beta strand (7); Chain (1); Helix (4); Mutagenesis (1); Signal peptide (1); Turn (5)	3D-structure; Complete proteome; Direct protein sequencing; Disulfide bond; Endoplasmic reticulum; Proto-oncogene; Reference proteome; Secreted; Signal
P18621	0.966	0.9454	0.9127	0.9486	RL17_HUMAN	60S ribosomal protein L17 (60S ribosomal protein L23) (PD-1)	RPL17	184		Alternative sequence (2); Chain (1); Initiator methionine (1); Sequence conflict (1)	3D-structure; Alternative splicing; Complete proteome; Direct protein sequencing; Reference proteome; Ribonucleoprotein; Ribosomal protein
Q15293	0.9117	0.9439	0.8471	0.7397	RCN1_HUMAN	Reticulocalbin-1	RCN1 RCN	331	FUNCTION: May regulate calcium-dependent activities in the endoplasmic reticulum lumen or post-ER compartment.	Alternative sequence (1); Calcium binding (6); Chain (1); Domain (6); Glycosylation (1); Modified residue (3); Motif (1); Natural variant (5); Signal peptide (1)	Alternative splicing; Calcium; Complete proteome; Endoplasmic reticulum; Glycoprotein; Metal-binding; Phosphoprotein; Polymorphism; Reference proteome; Repeat; Signal
P52272	0.9741	0.9436	0.9106	0.901	HNRPM_HUMAN	Heterogeneous nuclear ribonucleoprotein M (hnRNP M)	HNRNPM HNRPM NAGR1	730	FUNCTION: Pre-mRNA binding protein in vivo, binds avidly to poly(G) and poly(U) RNA homopolymers in vitro. Involved in splicing. Acts as a receptor for carcinoembryonic antigen in Kupffer cells, may initiate a series of signaling events leading to tyrosine phosphorylation of proteins and induction of IL-1 alpha, IL-6, IL-10 and tumor necrosis factor alpha cytokines.	Alternative sequence (1); Beta strand (8); Chain (1); Compositional bias (2); Cross-link (6); Domain (3); Helix (4); Initiator methionine (1); Modified residue (19); Region (1); Repeat (27); Sequence conflict (6); Turn (1)	3D-structure; Acetylation; Alternative splicing; Complete proteome; Direct protein sequencing; Isopeptide bond; Nucleus; Phosphoprotein; RNA-binding; Reference proteome; Repeat; Ribonucleoprotein; Spliceosome; Ubl conjugation; mRNA processing; mRNA splicing
O60762	0.9008	0.9431	0.966	0.959	DPM1_HUMAN	Dolichol-phosphate mannosyltransferase subunit 1 (EC 2.4.1.83) (Dolichol-phosphate mannose synthase subunit 1) (DPM synthase subunit 1) (Dolichyl-phosphate beta-D-mannosyltransferase subunit 1) (Mannose-P-dolichol synthase subunit 1) (MPD synthase subunit 1)	DPM1	260	FUNCTION: Transfers mannose from GDP-mannose to dolichol monophosphate to form dolichol phosphate mannose (Dol-P-Man) which is the mannosyl donor in pathways leading to N-glycosylation, glycosyl phosphatidylinositol membrane anchoring, and O-mannosylation of proteins; catalytic subunit of the dolichol-phosphate mannose (DPM) synthase complex.	Chain (1); Initiator methionine (1); Modified residue (2); Natural variant (3); Sequence conflict (8)	Acetylation; Complete proteome; Congenital disorder of glycosylation; Congenital muscular dystrophy; Disease mutation; Dystroglycanopathy; Endoplasmic reticulum; Glycosyltransferase; Phosphoprotein; Reference proteome; Transferase
P62979	0.9068	0.9428	0.9517	0.9764	RS27A_HUMAN	Ubiquitin-40S ribosomal protein S27a (Ubiquitin carboxyl extension protein 80) [Cleaved into: Ubiquitin; 40S ribosomal protein S27a]	RPS27A UBA80 UBCEP1	156	FUNCTION: Ubiquitin: Exists either covalently attached to another protein, or free (unanchored). When covalently bound, it is conjugated to target proteins via an isopeptide bond either as a monomer (monoubiquitin), a polymer linked via different Lys residues of the ubiquitin (polyubiquitin chains) or a linear polymer linked via the initiator Met of the ubiquitin (linear polyubiquitin chains). Po…	Beta strand (5); Binding site (2); Chain (2); Compositional bias (1); Cross-link (8); Domain (1); Helix (3); Modified residue (4); Mutagenesis (4); Site (1); Zinc finger (1)	3D-structure; Acetylation; Complete proteome; Cytoplasm; Direct protein sequencing; Isopeptide bond; Metal-binding; Nucleus; Phosphoprotein; Reference proteome; Ribonucleoprotein; Ribosomal protein; Ubl conjugation; Zinc; Zinc-finger
P22626	0.9627	0.9425	0.8994	0.9043	ROA2_HUMAN	Heterogeneous nuclear ribonucleoproteins A2/B1 (hnRNP A2/B1)	HNRNPA2B1 HNRPA2B1	353	FUNCTION: Heterogeneous nuclear ribonucleoprotein (hnRNP) that associates with nascent pre-mRNAs, packaging them into hnRNP particles. The hnRNP particle arrangement on nascent hnRNA is non-random and sequence-dependent and serves to condense and stabilize the transcripts and minimize tangling and knotting. Packaging plays a role in various processes such as transcription, pre-mRNA processing, RN…	Alternative sequence (1); Beta strand (5); Chain (1); Compositional bias (1); Cross-link (2); Domain (2); Helix (3); Modified residue (22); Motif (1); Mutagenesis (25); Natural variant (1); Region (2); Sequence conflict (1); Turn (1)	3D-structure; Acetylation; Alternative splicing; Complete proteome; Cytoplasm; Direct protein sequencing; Disease mutation; Isopeptide bond; Methylation; Nucleus; Phosphoprotein; RNA-binding; Reference proteome; Repeat; Ribonucleoprotein; Secreted; Spliceosome; Transport; Ubl conjugation; mRNA processing; mRNA splicing; mRNA transport
P42766	0.9542	0.9418	0.9015	0.9162	RL35_HUMAN	60S ribosomal protein L35	RPL35	123		Chain (1); Erroneous gene model prediction (1); Initiator methionine (1); Modified residue (2); Sequence conflict (1)	3D-structure; Acetylation; Complete proteome; Direct protein sequencing; Reference proteome; Ribonucleoprotein; Ribosomal protein
Q9UBI6	0.9096	0.9418	0.8311	0.4593	GBG12_HUMAN	Guanine nucleotide-binding protein G(I)/G(S)/G(O) subunit gamma-12	GNG12	72	FUNCTION: Guanine nucleotide-binding proteins (G proteins) are involved as a modulator or transducer in various transmembrane signaling systems. The beta and gamma chains are required for the GTPase activity, for replacement of GDP by GTP, and for G protein-effector interaction.	Chain (1); Initiator methionine (1); Lipidation (1); Modified residue (5); Propeptide (1); Sequence conflict (1)	Acetylation; Cell membrane; Complete proteome; Lipoprotein; Membrane; Methylation; Phosphoprotein; Prenylation; Reference proteome; Transducer
P62244	0.9395	0.9416	0.8446	0.8778	RS15A_HUMAN	40S ribosomal protein S15a	RPS15A OK/SW-cl.82	130		Chain (1); Frameshift (1); Initiator methionine (1); Modified residue (1); Sequence conflict (3)	3D-structure; Complete proteome; Direct protein sequencing; Reference proteome; Ribonucleoprotein; Ribosomal protein
Q9BUJ2	0.9647	0.9412	0.9562	0.958	HNRL1_HUMAN	Heterogeneous nuclear ribonucleoprotein U-like protein 1 (Adenovirus early region 1B-associated protein 5) (E1B-55 kDa-associated protein 5) (E1B-AP5)	HNRNPUL1 E1BAP5 HNRPUL1	856	FUNCTION: Acts as a basic transcriptional regulator. Represses basic transcription driven by several virus and cellular promoters. When associated with BRD7, activates transcription of glucocorticoid-responsive promoter in the absence of ligand-stimulation. Plays also a role in mRNA processing and transport. Binds avidly to poly(G) and poly(C) RNA homopolymers in vitro. {ECO:0000269|PubMed:124899…	Alternative sequence (7); Chain (1); Compositional bias (5); Cross-link (2); Domain (2); Modified residue (4); Natural variant (1); Region (5); Repeat (5); Sequence conflict (7)	Activator; Alternative splicing; Complete proteome; Isopeptide bond; Methylation; Nucleus; Phosphoprotein; Polymorphism; RNA-binding; Reference proteome; Repeat; Repressor; Ribonucleoprotein; Transcription; Transcription regulation; Ubl conjugation
O60506	0.9576	0.9393	0.956	0.9867	HNRPQ_HUMAN	Heterogeneous nuclear ribonucleoprotein Q (hnRNP Q) (Glycine- and tyrosine-rich RNA-binding protein) (GRY-RBP) (NS1-associated protein 1) (Synaptotagmin-binding, cytoplasmic RNA-interacting protein)	SYNCRIP HNRPQ NSAP1	623	FUNCTION: Heterogenous nuclear ribonucleoprotein (hnRNP) implicated in mRNA processing mechanisms. Component of the CRD-mediated complex that promotes MYC mRNA stability. Isoform 1, isoform 2 and isoform 3 are associated in vitro with pre-mRNA, splicing intermediates and mature mRNA protein complexes. Isoform 1 binds to apoB mRNA AU-rich sequences. Isoform 1 is part of the APOB mRNA editosome com…	Alternative sequence (4); Beta strand (5); Chain (1); Compositional bias (1); Cross-link (1); Domain (3); Helix (7); Initiator methionine (1); Modified residue (17); Motif (1); Region (4); Repeat (11); Sequence caution (1); Sequence conflict (5)	3D-structure; Acetylation; Alternative splicing; Complete proteome; Cytoplasm; Direct protein sequencing; Endoplasmic reticulum; Host-virus interaction; Isopeptide bond; Methylation; Microsome; Nucleus; Phosphoprotein; RNA-binding; Reference proteome; Repeat; Ribonucleoprotein; Spliceosome; Translation regulation; Ubl conjugation; mRNA processing; mRNA splicing
P35637	0.924	0.9385	0.8908	0.8694	FUS_HUMAN	RNA-binding protein FUS (75 kDa DNA-pairing protein) (Oncogene FUS) (Oncogene TLS) (POMp75) (Translocated in liposarcoma protein)	FUS TLS	526	FUNCTION: Binds both single-stranded and double-stranded DNA and promotes ATP-independent annealing of complementary single-stranded DNAs and D-loop formation in superhelical double-stranded DNA. May play a role in maintenance of genomic integrity.	Alternative sequence (1); Beta strand (6); Chain (1); Compositional bias (3); Domain (1); Helix (3); Modified residue (23); Natural variant (22); Sequence conflict (1); Site (2); Turn (3); Zinc finger (1)	3D-structure; Alternative splicing; Amyotrophic lateral sclerosis; Chromosomal rearrangement; Complete proteome; DNA-binding; Direct protein sequencing; Disease mutation; Metal-binding; Methylation; Neurodegeneration; Nucleus; Phosphoprotein; Polymorphism; Proto-oncogene; RNA-binding; Reference proteome; Repeat; Zinc; Zinc-finger
P67809	0.8291	0.9383	0.9326	0.9488	YBOX1_HUMAN	Nuclease-sensitive element-binding protein 1 (CCAAT-binding transcription factor I subunit A) (CBF-A) (DNA-binding protein B) (DBPB) (Enhancer factor I subunit A) (EFI-A) (Y-box transcription factor) (Y-box-binding protein 1) (YB-1)	YBX1 NSEP1 YB1	324	FUNCTION: Mediates pre-mRNA alternative splicing regulation. Binds to splice sites in pre-mRNA and regulates splice site selection. Binds and stabilizes cytoplasmic mRNA. Contributes to the regulation of translation by modulating the interaction between the mRNA and eukaryotic initiation factors (By similarity). Regulates the transcription of numerous genes. Its transcriptional activity on the mu…	Beta strand (5); Chain (1); Cross-link (1); Domain (1); Erroneous initiation (1); Frameshift (2); Helix (1); Initiator methionine (1); Modified residue (10); Mutagenesis (3); Region (1); Sequence conflict (1); Site (1); Turn (2)	3D-structure; Acetylation; Activator; Complete proteome; Cytoplasm; DNA-binding; Direct protein sequencing; Isopeptide bond; Mitogen; Nucleus; Phosphoprotein; RNA-binding; Reference proteome; Repressor; Secreted; Transcription; Transcription regulation; Ubl conjugation; mRNA processing; mRNA splicing
P61353	0.9556	0.9381	0.8914	0.9049	RL27_HUMAN	60S ribosomal protein L27	RPL27	136		Chain (1); Domain (1); Modified residue (2)	3D-structure; Acetylation; Complete proteome; Reference proteome; Ribonucleoprotein; Ribosomal protein
P08670	0.9493	0.9374	0.8726	0.9421	VIME_HUMAN	Vimentin	VIM	466	FUNCTION: Vimentins are class-III intermediate filaments found in various non-epithelial cells, especially mesenchymal cells. Vimentin is attached to the nucleus, endoplasmic reticulum, and mitochondria, either laterally or terminally. {ECO:0000269|PubMed:21746880}.; FUNCTION: Involved with LARP6 in the stabilization of type I collagen mRNAs for CO1A1 and CO1A2. {ECO:0000269|PubMed:21746880}.	Chain (1); Coiled coil (3); Glycosylation (3); Helix (5); Initiator methionine (1); Modified residue (54); Motif (1); Natural variant (1); Region (8); Sequence caution (1); Sequence conflict (9); Site (1); Turn (1)	3D-structure; Acetylation; Cataract; Coiled coil; Complete proteome; Cytoplasm; Direct protein sequencing; Disease mutation; Glycoprotein; Host-virus interaction; Intermediate filament; Phosphoprotein; Reference proteome; S-nitrosylation
Q92522	0.9668	0.9372	0.9515	0.9415	H1X_HUMAN	Histone H1x	H1FX	213	FUNCTION: Histones H1 are necessary for the condensation of nucleosome chains into higher-order structures.	Beta strand (3); Chain (1); Domain (1); Helix (3); Initiator methionine (1); Modified residue (6); Turn (2)	3D-structure; Acetylation; Chromosome; Citrullination; Complete proteome; DNA-binding; Direct protein sequencing; Nucleus; Phosphoprotein; Reference proteome
P60660	0.8004	0.9366	0.5813	0.8032	MYL6_HUMAN	Myosin light polypeptide 6 (17 kDa myosin light chain) (LC17) (Myosin light chain 3) (MLC-3) (Myosin light chain alkali 3) (Myosin light chain A3) (Smooth muscle and nonmuscle myosin light chain alkali 6)	MYL6	151	FUNCTION: Regulatory light chain of myosin. Does not bind calcium.	Alternative sequence (1); Chain (1); Domain (3); Initiator methionine (1); Modified residue (4); Natural variant (2); Sequence conflict (3)	Acetylation; Alternative splicing; Complete proteome; Direct protein sequencing; Motor protein; Muscle protein; Myosin; Phosphoprotein; Polymorphism; Reference proteome; Repeat
P27348	0.4834	0.9366	0.6442	0.8997	1433T_HUMAN	14-3-3 protein theta (14-3-3 protein T-cell) (14-3-3 protein tau) (Protein HS1)	YWHAQ	245	FUNCTION: Adapter protein implicated in the regulation of a large spectrum of both general and specialized signaling pathways. Binds to a large number of partners, usually by recognition of a phosphoserine or phosphothreonine motif. Binding generally results in the modulation of the activity of the binding partner. Negatively regulates the kinase activity of PDPK1. {ECO:0000269|PubMed:12177059}.	Chain (1); Helix (9); Modified residue (9); Sequence conflict (1); Site (2); Turn (2)	3D-structure; Acetylation; Complete proteome; Cytoplasm; Direct protein sequencing; Nitration; Phosphoprotein; Reference proteome
Q13310	0.4299	0.9361	0.8105	0.9668	PABP4_HUMAN	Polyadenylate-binding protein 4 (PABP-4) (Poly(A)-binding protein 4) (Activated-platelet protein 1) (APP-1) (Inducible poly(A)-binding protein) (iPABP)	PABPC4 APP1 PABP4	644	FUNCTION: Binds the poly(A) tail of mRNA. May be involved in cytoplasmic regulatory processes of mRNA metabolism. Can probably bind to cytoplasmic RNA sequences other than poly(A) in vivo (By similarity). {ECO:0000250}.	Alternative sequence (2); Chain (1); Compositional bias (1); Domain (5); Modified residue (10); Natural variant (1); Sequence conflict (1)	Acetylation; Alternative splicing; Complete proteome; Cytoplasm; Direct protein sequencing; Methylation; Phosphoprotein; Polymorphism; RNA-binding; Reference proteome; Repeat
Q96PK6	0.9185	0.9351	0.82	0.7012	RBM14_HUMAN	RNA-binding protein 14 (Paraspeckle protein 2) (PSP2) (RNA-binding motif protein 14) (RRM-containing coactivator activator/modulator) (Synaptotagmin-interacting protein) (SYT-interacting protein)	RBM14 SIP	669	FUNCTION: Isoform 1 may function as a nuclear receptor coactivator, enhancing transcription through other coactivators such as NCOA6 and CITED1. Isoform 2, functions as a transcriptional repressor, modulating transcriptional activities of coactivators including isoform 1, NCOA6 and CITED1.	Alternative sequence (8); Beta strand (4); Chain (1); Compositional bias (1); Cross-link (1); Domain (2); Helix (2); Modified residue (9); Region (1); Sequence conflict (2)	3D-structure; Acetylation; Alternative splicing; Complete proteome; Isopeptide bond; Nucleus; Phosphoprotein; RNA-binding; Reference proteome; Repeat; Repressor; Transcription; Transcription regulation; Ubl conjugation
P11182	0.3333	0.935	0.324	0.3333	ODB2_HUMAN	Lipoamide acyltransferase component of branched-chain alpha-keto acid dehydrogenase complex, mitochondrial (EC 2.3.1.168) (52 kDa mitochondrial autoantigen of primary biliary cirrhosis) (Branched chain 2-oxo-acid dehydrogenase complex component E2) (BCOADC-E2) (Branched-chain alpha-keto acid dehydrogenase complex component E2) (BCKAD-E2) (BCKADE2) (Dihydrolipoamide acetyltransferase component of …	DBT BCATE2	482	FUNCTION: The branched-chain alpha-keto dehydrogenase complex catalyzes the overall conversion of alpha-keto acids to acyl-CoA and CO(2). It contains multiple copies of three enzymatic components: branched-chain alpha-keto acid decarboxylase (E1), lipoamide acyltransferase (E2) and lipoamide dehydrogenase (E3). Within this complex, the catalytic function of this enzyme is to accept, and to transf…	Active site (2); Beta strand (8); Chain (1); Domain (1); Erroneous initiation (2); Helix (4); Modified residue (16); Natural variant (3); Sequence conflict (2); Transit peptide (1)	3D-structure; Acetylation; Acyltransferase; Complete proteome; Direct protein sequencing; Disease mutation; Lipoyl; Maple syrup urine disease; Mitochondrion; Phosphoprotein; Reference proteome; Transferase; Transit peptide
P10412	0.949	0.9348	0.8601	0.756	H14_HUMAN	Histone H1.4 (Histone H1b) (Histone H1s-4)	HIST1H1E H1F4	219	FUNCTION: Histone H1 protein binds to linker DNA between nucleosomes forming the macromolecular structure known as the chromatin fiber. Histones H1 are necessary for the condensation of nucleosome chains into higher-order structured fibers. Acts also as a regulator of individual gene transcription through chromatin remodeling, nucleosome spacing and DNA methylation (By similarity). {ECO:0000250}.	Beta strand (1); Chain (1); Domain (1); Initiator methionine (1); Modified residue (12); Natural variant (2)	3D-structure; Acetylation; Chromosome; Citrullination; Complete proteome; DNA-binding; Direct protein sequencing; Methylation; Nucleus; Phosphoprotein; Polymorphism; Reference proteome
P62899	0.9312	0.9339	0.8994	0.8805	RL31_HUMAN	60S ribosomal protein L31	RPL31	125		Alternative sequence (2); Chain (1); Modified residue (7)	3D-structure; Acetylation; Alternative splicing; Complete proteome; Phosphoprotein; Reference proteome; Ribonucleoprotein; Ribosomal protein
P14866	0.9644	0.9334	0.9063	0.9247	HNRPL_HUMAN	Heterogeneous nuclear ribonucleoprotein L (hnRNP L)	HNRNPL HNRPL P/OKcl.14	589	FUNCTION: Splicing factor binding to exonic or intronic sites and acting as either an activator or repressor of exon inclusion. Exhibits a binding preference for CA-rich elements. Component of the heterogeneous nuclear ribonucleoprotein (hnRNP) complexes and associated with most nascent transcripts. Associates, together with APEX1, to the negative calcium responsive element (nCaRE) B2 of the APEX…	Alternative sequence (1); Beta strand (15); Chain (1); Compositional bias (2); Cross-link (2); Domain (4); Erroneous initiation (1); Helix (8); Modified residue (8); Mutagenesis (7); Sequence conflict (2); Turn (3)	3D-structure; Acetylation; Alternative splicing; Complete proteome; Cytoplasm; Direct protein sequencing; Isopeptide bond; Nucleus; Phosphoprotein; RNA-binding; Reference proteome; Repeat; Ribonucleoprotein; Ubl conjugation
Q3ZCQ8	0.481	0.9332	0.9227	0.9455	TIM50_HUMAN	Mitochondrial import inner membrane translocase subunit TIM50	TIMM50 TIM50 PRO1512	353	FUNCTION: Essential component of the TIM23 complex, a complex that mediates the translocation of transit peptide-containing proteins across the mitochondrial inner membrane. Has some phosphatase activity in vitro; however such activity may not be relevant in vivo. Isoform 2 may participate in the release of snRNPs and SMN from the Cajal body. {ECO:0000269|PubMed:15044455}.	Alternative sequence (3); Chain (1); Domain (1); Sequence caution (1); Topological domain (2); Transit peptide (1); Transmembrane (1)	Alternative splicing; Complete proteome; Direct protein sequencing; Membrane; Mitochondrion; Mitochondrion inner membrane; Nucleus; Protein transport; RNA-binding; Reference proteome; Transit peptide; Translocation; Transmembrane; Transmembrane helix; Transport
P61978	0.9557	0.9324	0.8781	0.8837	HNRPK_HUMAN	Heterogeneous nuclear ribonucleoprotein K (hnRNP K) (Transformation up-regulated nuclear protein) (TUNP)	HNRNPK HNRPK	463	FUNCTION: One of the major pre-mRNA-binding proteins. Binds tenaciously to poly(C) sequences. Likely to play a role in the nuclear metabolism of hnRNAs, particularly for pre-mRNAs that contain cytidine-rich sequences. Can also bind poly(C) single-stranded DNA. Plays an important role in p53/TP53 response to DNA damage, acting at the level of both transcription activation and repression. When sumo…	Alternative sequence (2); Beta strand (3); Chain (1); Compositional bias (2); Cross-link (4); Domain (3); Erroneous initiation (1); Helix (5); Mass spectrometry (1); Modified residue (9); Mutagenesis (2); Region (7); Repeat (9); Sequence conflict (1); Turn (1)	3D-structure; Acetylation; Activator; Alternative splicing; Cell junction; Cell projection; Complete proteome; Cytoplasm; DNA-binding; Direct protein sequencing; Glycoprotein; Host-virus interaction; Isopeptide bond; Nucleus; Phosphoprotein; RNA-binding; Reference proteome; Repeat; Repressor; Ribonucleoprotein; Spliceosome; Transcription; Transcription regulation; Ubl conjugation; mRNA processing…
P08238	0.4995	0.9324	0.9233	0.9531	HS90B_HUMAN	Heat shock protein HSP 90-beta (HSP 90) (Heat shock 84 kDa) (HSP 84) (HSP84)	HSP90AB1 HSP90B HSPC2 HSPCB	724	FUNCTION: Molecular chaperone that promotes the maturation, structural maintenance and proper regulation of specific target proteins involved for instance in cell cycle control and signal transduction. Undergoes a functional cycle that is linked to its ATPase activity. This cycle probably induces conformational changes in the client proteins, thereby causing their activation. Interacts dynamicall…	Beta strand (18); Binding site (5); Chain (1); Erroneous initiation (1); Frameshift (1); Glycosylation (2); Helix (22); Initiator methionine (1); Modified residue (20); Motif (1); Mutagenesis (1); Natural variant (1); Sequence conflict (3); Turn (3)	3D-structure; ATP-binding; Acetylation; Chaperone; Complete proteome; Cytoplasm; Direct protein sequencing; Glycoprotein; Nucleotide-binding; Phosphoprotein; Polymorphism; Reference proteome; S-nitrosylation; Stress response; Ubl conjugation
P49207	0.9668	0.9321	0.8939	0.9232	RL34_HUMAN	60S ribosomal protein L34	RPL34	117		Chain (1); Initiator methionine (1); Modified residue (3); Sequence conflict (3)	3D-structure; Acetylation; Complete proteome; Direct protein sequencing; Phosphoprotein; Reference proteome; Ribonucleoprotein; Ribosomal protein
P04350	0.8765	0.9321	0.8309	0.9563	TBB4A_HUMAN	Tubulin beta-4A chain (Tubulin 5 beta) (Tubulin beta-4 chain)	TUBB4A TUBB4 TUBB5	444	FUNCTION: Tubulin is the major constituent of microtubules. It binds two moles of GTP, one at an exchangeable site on the beta chain and one at a non-exchangeable site on the alpha chain.	Chain (1); Modified residue (1); Natural variant (4); Nucleotide binding (1); Sequence conflict (3)	Complete proteome; Cytoplasm; Cytoskeleton; Direct protein sequencing; Disease mutation; Dystonia; GTP-binding; Leukodystrophy; Microtubule; Nucleotide-binding; Phosphoprotein; Polymorphism; Reference proteome
Q00325	0.8705	0.9315	0.897	0.9047	MPCP_HUMAN	Phosphate carrier protein, mitochondrial (Phosphate transport protein) (PTP) (Solute carrier family 25 member 3)	SLC25A3 PHC OK/SW-cl.48	362	FUNCTION: Transport of phosphate groups from the cytosol to the mitochondrial matrix. Phosphate is cotransported with H(+). May play a role regulation of the mitochondrial permeability transition pore (mPTP).	Alternative sequence (1); Chain (1); Modified residue (3); Natural variant (1); Repeat (3); Topological domain (7); Transit peptide (1); Transmembrane (6)	Acetylation; Alternative splicing; Complete proteome; Disease mutation; Membrane; Mitochondrion; Mitochondrion inner membrane; Phosphoprotein; Reference proteome; Repeat; Symport; Transit peptide; Transmembrane; Transmembrane helix; Transport
P22061	0.7476	0.9315	0.7439	0.8846	PIMT_HUMAN	Protein-L-isoaspartate(D-aspartate) O-methyltransferase (PIMT) (EC 2.1.1.77) (L-isoaspartyl protein carboxyl methyltransferase) (Protein L-isoaspartyl/D-aspartyl methyltransferase) (Protein-beta-aspartate methyltransferase)	PCMT1	227	FUNCTION: Catalyzes the methyl esterification of L-isoaspartyl and D-aspartyl residues in peptides and proteins that result from spontaneous decomposition of normal L-aspartyl and L-asparaginyl residues. It plays a role in the repair and/or degradation of damaged proteins. Acts on EIF4EBP2, microtubule-associated protein 2, calreticulin, clathrin light chains a and b, Ubiquitin carboxyl-terminal …	Active site (1); Alternative sequence (1); Beta strand (11); Chain (1); Disulfide bond (1); Erroneous gene model prediction (1); Helix (11); Initiator methionine (1); Modified residue (1); Natural variant (1); Sequence conflict (6); Turn (2)	3D-structure; Acetylation; Alternative splicing; Complete proteome; Cytoplasm; Direct protein sequencing; Disulfide bond; Methyltransferase; Polymorphism; Reference proteome; S-adenosyl-L-methionine; Transferase
Q00839	0.9525	0.9312	0.9118	0.9472	HNRPU_HUMAN	Heterogeneous nuclear ribonucleoprotein U (hnRNP U) (Scaffold attachment factor A) (SAF-A) (p120) (pp120)	HNRNPU HNRPU SAFA U21.1	825	FUNCTION: Component of the CRD-mediated complex that promotes MYC mRNA stabilization. Binds to pre-mRNA. Has high affinity for scaffold-attached region (SAR) DNA. Binds to double- and single-stranded DNA and RNA. Plays a role in the circadian regulation of the core clock component ARNTL/BMAL1 transcription (By similarity). {ECO:0000250|UniProtKB:Q8VEK3, ECO:0000269|PubMed:19029303}.	Alternative sequence (1); Chain (1); Compositional bias (5); Cross-link (3); Domain (2); Initiator methionine (1); Modified residue (17); Natural variant (1); Nucleotide binding (1); Region (1); Sequence caution (1); Sequence conflict (1); Turn (1)	3D-structure; ATP-binding; Acetylation; Alternative splicing; Biological rhythms; Citrullination; Complete proteome; Cytoplasm; DNA-binding; Direct protein sequencing; Isopeptide bond; Methylation; Nucleotide-binding; Nucleus; Phosphoprotein; Polymorphism; RNA-binding; Reference proteome; Ribonucleoprotein; Spliceosome; Ubl conjugation; mRNA processing; mRNA splicing
P26196	0.7395	0.9304	0.8642	0.9495	DDX6_HUMAN	Probable ATP-dependent RNA helicase DDX6 (EC 3.6.4.13) (ATP-dependent RNA helicase p54) (DEAD box protein 6) (Oncogene RCK)	DDX6 HLR2 RCK	483	FUNCTION: In the process of mRNA degradation, may play a role in mRNA decapping.	Beta strand (17); Chain (1); Domain (2); Helix (21); Modified residue (1); Motif (2); Mutagenesis (4); Nucleotide binding (1); Sequence conflict (1); Turn (3)	3D-structure; ATP-binding; Chromosomal rearrangement; Complete proteome; Cytoplasm; Helicase; Hydrolase; Nucleotide-binding; Phosphoprotein; Proto-oncogene; RNA-binding; Reference proteome
P39023	0.9321	0.9276	0.8642	0.8637	RL3_HUMAN	60S ribosomal protein L3 (HIV-1 TAR RNA-binding protein B) (TARBP-B)	RPL3 OK/SW-cl.32	403	FUNCTION: The L3 protein is a component of the large subunit of cytoplasmic ribosomes.	Chain (1); Cross-link (1); Initiator methionine (1); Modified residue (7); Natural variant (2); Sequence conflict (2)	3D-structure; Acetylation; Complete proteome; Cytoplasm; Direct protein sequencing; Isopeptide bond; Nucleus; Phosphoprotein; Polymorphism; Reference proteome; Ribonucleoprotein; Ribosomal protein; Ubl conjugation
Q7Z406	0.3014	0.9269	NA	0.2674	MYH14_HUMAN	Myosin-14 (Myosin heavy chain 14) (Myosin heavy chain, non-muscle IIc) (Non-muscle myosin heavy chain IIc) (NMHC II-C)	MYH14 KIAA2034 FP17425	1995	FUNCTION: Cellular myosin that appears to play a role in cytokinesis, cell shape, and specialized functions such as secretion and capping. {ECO:0000250}.	Alternative sequence (5); Beta strand (22); Chain (1); Coiled coil (1); Domain (2); Erroneous initiation (2); Erroneous termination (1); Frameshift (2); Helix (34); Initiator methionine (1); Modified residue (7); Natural variant (11); Nucleotide binding (1); Sequence conflict (7); Turn (7)	3D-structure; ATP-binding; Acetylation; Actin-binding; Alternative splicing; Calmodulin-binding; Cell shape; Coiled coil; Complete proteome; Deafness; Direct protein sequencing; Disease mutation; Motor protein; Myosin; Neuropathy; Non-syndromic deafness; Nucleotide-binding; Phosphoprotein; Polymorphism; Reference proteome
P62424	0.936	0.9256	0.8585	0.845	RL7A_HUMAN	60S ribosomal protein L7a (PLA-X polypeptide) (Surfeit locus protein 3)	RPL7A SURF-3 SURF3	266		Chain (1); Initiator methionine (1); Modified residue (3); Natural variant (1)	3D-structure; Acetylation; Chromosomal rearrangement; Complete proteome; Polymorphism; Reference proteome; Ribonucleoprotein; Ribosomal protein
P35580	0.5805	0.9255	0.8322	0.8432	MYH10_HUMAN	Myosin-10 (Cellular myosin heavy chain, type B) (Myosin heavy chain 10) (Myosin heavy chain, non-muscle IIb) (Non-muscle myosin heavy chain B) (NMMHC-B) (Non-muscle myosin heavy chain IIb) (NMMHC II-b) (NMMHC-IIB)	MYH10	1976	FUNCTION: Cellular myosin that appears to play a role in cytokinesis, cell shape, and specialized functions such as secretion and capping. Involved with LARP6 in the stabilization of type I collagen mRNAs for CO1A1 and CO1A2. During cell spreading, plays an important role in cytoskeleton reorganization, focal contacts formation (in the central part but not the margins of spreading cells), and lam…	Alternative sequence (4); Beta strand (18); Chain (1); Coiled coil (1); Domain (2); Erroneous initiation (1); Helix (33); Modified residue (17); Nucleotide binding (1); Sequence conflict (4); Turn (3)	3D-structure; ATP-binding; Acetylation; Actin-binding; Alternative splicing; Calmodulin-binding; Cell adhesion; Cell projection; Cell shape; Coiled coil; Complete proteome; Motor protein; Myosin; Nucleotide-binding; Phosphoprotein; Reference proteome
P46779	0.9221	0.9248	0.8445	0.8992	RL28_HUMAN	60S ribosomal protein L28	RPL28	137		Alternative sequence (4); Chain (1); Initiator methionine (1); Modified residue (2); Natural variant (1); Sequence conflict (2)	3D-structure; Acetylation; Alternative splicing; Complete proteome; Direct protein sequencing; Phosphoprotein; Polymorphism; Reference proteome; Ribonucleoprotein; Ribosomal protein
P16615	0.5377	0.9245	0.8611	0.8578	AT2A2_HUMAN	Sarcoplasmic/endoplasmic reticulum calcium ATPase 2 (SERCA2) (SR Ca(2+)-ATPase 2) (EC 3.6.3.8) (Calcium pump 2) (Calcium-transporting ATPase sarcoplasmic reticulum type, slow twitch skeletal muscle isoform) (Endoplasmic reticulum class 1/2 Ca(2+) ATPase)	ATP2A2 ATP2B	1042	FUNCTION: This magnesium-dependent enzyme catalyzes the hydrolysis of ATP coupled with the translocation of calcium from the cytosol to the sarcoplasmic reticulum lumen. Isoform 2 is involved in the regulation of the contraction/relaxation cycle. {ECO:0000269|PubMed:16402920}.	Active site (1); Alternative sequence (4); Chain (1); Cross-link (1); Erroneous initiation (1); Metal binding (13); Modified residue (6); Natural variant (35); Region (3); Topological domain (11); Transmembrane (10)	ATP-binding; Alternative splicing; Calcium; Calcium transport; Complete proteome; Disease mutation; Endoplasmic reticulum; Epilepsy; Hydrolase; Ion transport; Isopeptide bond; Magnesium; Membrane; Metal-binding; Nitration; Nucleotide-binding; Phosphoprotein; Reference proteome; Sarcoplasmic reticulum; Transmembrane; Transmembrane helix; Transport; Ubl conjugation
P38159	0.9503	0.9216	0.8416	0.7806	RBMX_HUMAN	RNA-binding motif protein, X chromosome (Glycoprotein p43) (Heterogeneous nuclear ribonucleoprotein G) (hnRNP G) [Cleaved into: RNA-binding motif protein, X chromosome, N-terminally processed]	RBMX HNRPG RBMXP1	391	FUNCTION: RNA-binding protein that plays several role in the regulation of pre- and post-transcriptional processes. Implicated in tissue-specific regulation of gene transcription and alternative splicing of several pre-mRNAs. Binds to and stimulates transcription from the tumor suppressor TXNIP gene promoter; may thus be involved in tumor suppression. When associated with SAFB, binds to and stimu…	Alternative sequence (3); Beta strand (5); Chain (2); Cross-link (1); Domain (1); Helix (2); Initiator methionine (1); Modified residue (7); Mutagenesis (1); Region (2); Sequence conflict (1); Turn (2)	3D-structure; Acetylation; Activator; Alternative splicing; Complete proteome; Direct protein sequencing; Glycoprotein; Isopeptide bond; Mental retardation; Nucleus; Phosphoprotein; RNA-binding; Reference proteome; Repressor; Ribonucleoprotein; Spliceosome; Transcription; Tumor suppressor; Ubl conjugation; mRNA processing; mRNA splicing
P20700	0.94	0.9213	0.9485	0.9702	LMNB1_HUMAN	Lamin-B1	LMNB1 LMN2 LMNB	586	FUNCTION: Lamins are components of the nuclear lamina, a fibrous layer on the nucleoplasmic side of the inner nuclear membrane, which is thought to provide a framework for the nuclear envelope and may also interact with chromatin.	Beta strand (10); Chain (1); Compositional bias (1); Cross-link (4); Disulfide bond (1); Domain (1); Helix (1); Initiator methionine (1); Lipidation (1); Modified residue (16); Motif (1); Natural variant (2); Propeptide (1); Region (8); Sequence conflict (1); Turn (1)	3D-structure; Acetylation; Chromosomal rearrangement; Coiled coil; Complete proteome; Direct protein sequencing; Disulfide bond; Intermediate filament; Isopeptide bond; Leukodystrophy; Lipoprotein; Membrane; Methylation; Nucleus; Phosphoprotein; Polymorphism; Prenylation; Reference proteome; Ubl conjugation
P62917	0.9333	0.9212	0.8272	0.8798	RL8_HUMAN	60S ribosomal protein L8	RPL8	257		Chain (1); Initiator methionine (1); Modified residue (1); Mutagenesis (1); Natural variant (1)	3D-structure; Complete proteome; Cytoplasm; Direct protein sequencing; Hydroxylation; Polymorphism; RNA-binding; Reference proteome; Ribonucleoprotein; Ribosomal protein; rRNA-binding
P13010	0.9483	0.9207	0.6073	0.6296	XRCC5_HUMAN	X-ray repair cross-complementing protein 5 (EC 3.6.4.-) (86 kDa subunit of Ku antigen) (ATP-dependent DNA helicase 2 subunit 2) (ATP-dependent DNA helicase II 80 kDa subunit) (CTC box-binding factor 85 kDa subunit) (CTC85) (CTCBF) (DNA repair protein XRCC5) (Ku80) (Ku86) (Lupus Ku autoantigen protein p86) (Nuclear factor IV) (Thyroid-lupus autoantigen) (TLAA) (X-ray repair complementing defective…	XRCC5 G22P2	732	FUNCTION: Single-stranded DNA-dependent ATP-dependent helicase. Has a role in chromosome translocation. The DNA helicase II complex binds preferentially to fork-like ends of double-stranded DNA in a cell cycle-dependent manner. It works in the 3'-5' direction. Binding to DNA may be mediated by XRCC6. Involved in DNA non-homologous end joining (NHEJ) required for double-strand break repair and V(D…	Beta strand (27); Chain (1); Compositional bias (1); Domain (1); Helix (27); Initiator methionine (1); Modified residue (9); Motif (1); Mutagenesis (2); Natural variant (2); Region (1); Sequence conflict (8); Turn (8)	3D-structure; ATP-binding; Acetylation; Activator; Chromosome; Complete proteome; DNA damage; DNA recombination; DNA repair; DNA-binding; Direct protein sequencing; Helicase; Hydrolase; Nucleotide-binding; Nucleus; Phosphoprotein; Polymorphism; Reference proteome; Systemic lupus erythematosus; Transcription; Transcription regulation; Ubl conjugation
Q92841	0.9407	0.9207	0.8867	0.8709	DDX17_HUMAN	Probable ATP-dependent RNA helicase DDX17 (EC 3.6.4.13) (DEAD box protein 17) (DEAD box protein p72) (RNA-dependent helicase p72)	DDX17	729	FUNCTION: RNA-dependent ATPase activity. Involved in transcriptional regulation. Transcriptional coactivator for estrogen receptor ESR1. Increases ESR1 AF-1 domain-mediated transactivation. Synergizes with DDX5 and SRA1 RNA to activate MYOD1 transcriptional activity and probably involved in skeletal muscle differentiation. Required for zinc-finger antiviral protein ZC3HAV1-mediated mRNA degradati…	Alternative sequence (3); Chain (1); Compositional bias (3); Cross-link (2); Domain (2); Modified residue (2); Motif (2); Mutagenesis (1); Nucleotide binding (1); Region (1)	ATP-binding; Alternative initiation; Alternative splicing; Complete proteome; Helicase; Hydrolase; Isopeptide bond; Nucleotide-binding; Nucleus; Phosphoprotein; RNA-binding; Reference proteome; Transcription; Transcription regulation; Ubl conjugation
P05783	0.9095	0.9189	0.7795	0.7135	K1C18_HUMAN	Keratin, type I cytoskeletal 18 (Cell proliferation-inducing gene 46 protein) (Cytokeratin-18) (CK-18) (Keratin-18) (K18)	KRT18 CYK18 PIG46	430	FUNCTION: Involved in the uptake of thrombin-antithrombin complexes by hepatic cells (By similarity). When phosphorylated, plays a role in filament reorganization. Involved in the delivery of mutated CFTR to the plasma membrane. Together with KRT8, is involved in interleukin-6 (IL-6)-mediated barrier protection. {ECO:0000250, ECO:0000269|PubMed:15529338, ECO:0000269|PubMed:16424149, ECO:0000269|P…	Chain (1); Glycosylation (3); Initiator methionine (1); Modified residue (26); Mutagenesis (18); Natural variant (5); Region (11); Sequence conflict (6); Site (3)	Acetylation; Cell cycle; Coiled coil; Complete proteome; Cytoplasm; Direct protein sequencing; Disease mutation; Glycoprotein; Host-virus interaction; Intermediate filament; Keratin; Nucleus; Phosphoprotein; Polymorphism; Reference proteome
P61247	0.9225	0.9182	0.8613	0.8932	RS3A_HUMAN	40S ribosomal protein S3a (v-fos transformation effector protein) (Fte-1)	RPS3A FTE1 MFTL	264	FUNCTION: May play a role during erythropoiesis through regulation of transcription factor DDIT3. {ECO:0000255|HAMAP-Rule:MF_03122}.	Chain (1); Cross-link (1); Initiator methionine (1); Modified residue (6)	3D-structure; Acetylation; Complete proteome; Cytoplasm; Differentiation; Direct protein sequencing; Isopeptide bond; Nucleus; Phosphoprotein; Reference proteome; Ribonucleoprotein; Ribosomal protein; Ubl conjugation
P31942	0.9374	0.9178	0.823	0.781	HNRH3_HUMAN	Heterogeneous nuclear ribonucleoprotein H3 (hnRNP H3) (Heterogeneous nuclear ribonucleoprotein 2H9) (hnRNP 2H9)	HNRNPH3 HNRPH3	346	FUNCTION: Involved in the splicing process and participates in early heat shock-induced splicing arrest. Due to their great structural variations the different isoforms may possess different functions in the splicing reaction.	Alternative sequence (7); Chain (1); Compositional bias (1); Domain (2); Modified residue (7); Natural variant (2)	Acetylation; Alternative splicing; Complete proteome; Direct protein sequencing; Methylation; Nucleus; Phosphoprotein; Polymorphism; RNA-binding; Reference proteome; Repeat; Ribonucleoprotein; mRNA processing
O43852	0.925	0.9177	0.9051	0.8513	CALU_HUMAN	Calumenin (Crocalbin) (IEF SSP 9302)	CALU	315	FUNCTION: Involved in regulation of vitamin K-dependent carboxylation of multiple N-terminal glutamate residues. Seems to inhibit gamma-carboxylase GGCX. Binds 7 calcium ions with a low affinity (By similarity). {ECO:0000250}.	Alternative sequence (15); Calcium binding (6); Chain (1); Domain (6); Glycosylation (1); Modified residue (4); Motif (1); Natural variant (1); Sequence conflict (10); Signal peptide (1)	Acetylation; Alternative splicing; Calcium; Complete proteome; Direct protein sequencing; Endoplasmic reticulum; Glycoprotein; Golgi apparatus; Membrane; Metal-binding; Phosphoprotein; Polymorphism; Reference proteome; Repeat; Sarcoplasmic reticulum; Secreted; Signal
P46776	0.9035	0.9176	0.8862	0.8837	RL27A_HUMAN	60S ribosomal protein L27a	RPL27A	148		Chain (1); Initiator methionine (1); Modified residue (5)	3D-structure; Acetylation; Complete proteome; Hydroxylation; Phosphoprotein; Reference proteome; Ribonucleoprotein; Ribosomal protein
P17844	0.9445	0.9157	0.9263	0.8983	DDX5_HUMAN	Probable ATP-dependent RNA helicase DDX5 (EC 3.6.4.13) (DEAD box protein 5) (RNA helicase p68)	DDX5 G17P1 HELR HLR1	614	FUNCTION: Involved in the alternative regulation of pre-mRNA splicing; its RNA helicase activity is necessary for increasing tau exon 10 inclusion and occurs in a RBM4-dependent manner. Binds to the tau pre-mRNA in the stem-loop region downstream of exon 10. The rate of ATP hydrolysis is highly stimulated by single-stranded RNA. Involved in transcriptional regulation; the function is independent …	Alternative sequence (1); Beta strand (9); Binding site (1); Chain (1); Cross-link (2); Domain (2); Helix (11); Modified residue (7); Motif (2); Mutagenesis (4); Natural variant (1); Nucleotide binding (2); Region (1); Turn (3)	3D-structure; ATP-binding; Acetylation; Alternative splicing; Biological rhythms; Complete proteome; Helicase; Hydrolase; Isopeptide bond; Nucleotide-binding; Nucleus; Phosphoprotein; Polymorphism; RNA-binding; Reference proteome; Spliceosome; Transcription; Transcription regulation; Ubl conjugation; mRNA processing; mRNA splicing
Q8NCA5	0.8637	0.9152	0.6229	0.8665	FA98A_HUMAN	Protein FAM98A	FAM98A	519		Alternative sequence (1); Chain (1); Compositional bias (3); Sequence conflict (1)	Alternative splicing; Complete proteome; Reference proteome
P16401	0.9505	0.915	0.8821	0.8622	H15_HUMAN	Histone H1.5 (Histone H1a) (Histone H1b) (Histone H1s-3)	HIST1H1B H1F5	226	FUNCTION: Histone H1 protein binds to linker DNA between nucleosomes forming the macromolecular structure known as the chromatin fiber. Histones H1 are necessary for the condensation of nucleosome chains into higher-order structured fibers. Acts also as a regulator of individual gene transcription through chromatin remodeling, nucleosome spacing and DNA methylation (By similarity). {ECO:0000250}.	Chain (1); Domain (1); Initiator methionine (1); Modified residue (16); Natural variant (3); Sequence conflict (1)	3D-structure; Acetylation; Chromosome; Citrullination; Complete proteome; DNA-binding; Direct protein sequencing; Methylation; Nucleus; Phosphoprotein; Polymorphism; Reference proteome
P16402	0.9423	0.9147	0.8427	0.8426	H13_HUMAN	Histone H1.3 (Histone H1c) (Histone H1s-2)	HIST1H1D H1F3	221	FUNCTION: Histone H1 protein binds to linker DNA between nucleosomes forming the macromolecular structure known as the chromatin fiber. Histones H1 are necessary for the condensation of nucleosome chains into higher-order structured fibers. Acts also as a regulator of individual gene transcription through chromatin remodeling, nucleosome spacing and DNA methylation (By similarity). {ECO:0000250}.	Chain (1); Domain (1); Initiator methionine (1); Modified residue (7); Natural variant (1)	Acetylation; Chromosome; Citrullination; Complete proteome; DNA-binding; Direct protein sequencing; Nucleus; Phosphoprotein; Polymorphism; Reference proteome
P62241	0.9322	0.9145	0.8701	0.8837	RS8_HUMAN	40S ribosomal protein S8	RPS8 OK/SW-cl.83	208		Chain (1); Initiator methionine (1); Lipidation (1); Modified residue (3); Natural variant (1)	3D-structure; Acetylation; Complete proteome; Cytoplasm; Direct protein sequencing; Lipoprotein; Membrane; Myristate; Phosphoprotein; Polymorphism; Reference proteome; Ribonucleoprotein; Ribosomal protein
P60866	0.8188	0.9143	0.8468	0.8648	RS20_HUMAN	40S ribosomal protein S20	RPS20	119		Alternative sequence (1); Chain (1); Cross-link (1); Initiator methionine (1); Modified residue (5)	3D-structure; Acetylation; Alternative splicing; Complete proteome; Cytoplasm; Direct protein sequencing; Isopeptide bond; Phosphoprotein; Reference proteome; Ribonucleoprotein; Ribosomal protein; Ubl conjugation
Q07955	0.948	0.9141	0.8129	0.7524	SRSF1_HUMAN	Serine/arginine-rich splicing factor 1 (Alternative-splicing factor 1) (ASF-1) (Splicing factor, arginine/serine-rich 1) (pre-mRNA-splicing factor SF2, P33 subunit)	SRSF1 ASF SF2 SF2P33 SFRS1 OK/SW-cl.3	248	FUNCTION: Plays a role in preventing exon skipping, ensuring the accuracy of splicing and regulating alternative splicing. Interacts with other spliceosomal components, via the RS domains, to form a bridge between the 5'- and 3'-splice site binding components, U1 snRNP and U2AF. Can stimulate binding of U1 snRNP to a 5'-splice site-containing pre-mRNA. Binds to purine-rich RNA sequences, either t…	Alternative sequence (3); Beta strand (15); Chain (1); Compositional bias (2); Cross-link (1); Domain (2); Helix (6); Initiator methionine (1); Modified residue (14); Mutagenesis (15); Natural variant (1); Region (1); Turn (1)	3D-structure; Acetylation; Alternative splicing; Complete proteome; Cytoplasm; Direct protein sequencing; Isopeptide bond; Methylation; Nucleus; Phosphoprotein; Polymorphism; RNA-binding; Reference proteome; Repeat; Spliceosome; Transport; Ubl conjugation; mRNA processing; mRNA splicing; mRNA transport
Q9Y224	0.8406	0.9139	0.6899	0.5947	CN166_HUMAN	UPF0568 protein C14orf166 (CLE7 homolog) (CLE)	C14orf166 CGI-99	244	FUNCTION: RNA-binding protein involved in modulation of mRNA transcription by Polymerase II. In case of infection by influenza virus A, is involved in viral replication. Component of the tRNA-splicing ligase complex and is required for tRNA ligation (PubMed:24870230). May be required for RNA transport (PubMed:24608264). {ECO:0000269|PubMed:16950395, ECO:0000269|PubMed:24608264, ECO:0000269|PubMed…	Chain (1); Modified residue (3)	Acetylation; Complete proteome; Cytoplasm; Cytoskeleton; Host-virus interaction; Nucleus; RNA-binding; Reference proteome; Transcription; Transcription regulation
Q16629	0.9176	0.9127	0.8961	0.8985	SRSF7_HUMAN	Serine/arginine-rich splicing factor 7 (Splicing factor 9G8) (Splicing factor, arginine/serine-rich 7)	SRSF7 SFRS7	238	FUNCTION: Required for pre-mRNA splicing. Can also modulate alternative splicing in vitro. Represses the splicing of MAPT/Tau exon 10. May function as export adapter involved in mRNA nuclear export such as of histone H2A. Binds mRNA which is thought to be transferred to the NXF1-NXT1 heterodimer for export (TAP/NXF1 pathway); enhances NXF1-NXT1 RNA-binding activity. RNA-binding is semi-sequence s…	Alternative sequence (5); Beta strand (4); Chain (1); Compositional bias (1); Domain (1); Helix (2); Modified residue (8); Mutagenesis (2); Region (2); Repeat (6); Sequence conflict (1); Zinc finger (1)	3D-structure; Acetylation; Alternative splicing; Complete proteome; Cytoplasm; Direct protein sequencing; Metal-binding; Nucleus; Phosphoprotein; RNA-binding; Reference proteome; Repeat; Repressor; Transport; Zinc; Zinc-finger; mRNA processing; mRNA splicing; mRNA transport
P11166	0.9246	0.9125	0.9207	0.863	GTR1_HUMAN	Solute carrier family 2, facilitated glucose transporter member 1 (Glucose transporter type 1, erythrocyte/brain) (GLUT-1) (HepG2 glucose transporter)	SLC2A1 GLUT1	492	FUNCTION: Facilitative glucose transporter. This isoform may be responsible for constitutive or basal glucose uptake. Has a very broad substrate specificity; can transport a wide range of aldoses including both pentoses and hexoses. {ECO:0000269|PubMed:18245775, ECO:0000269|PubMed:19449892}.	Binding site (2); Chain (1); Glycosylation (1); Helix (26); Modified residue (3); Mutagenesis (5); Natural variant (42); Region (1); Sequence conflict (3); Site (1); Topological domain (13); Transmembrane (12); Turn (6)	3D-structure; Acetylation; Cell membrane; Complete proteome; Direct protein sequencing; Disease mutation; Dystonia; Epilepsy; Glycoprotein; Membrane; Phosphoprotein; Reference proteome; Sugar transport; Transmembrane; Transmembrane helix; Transport
P62829	0.834	0.9119	0.7896	0.8485	RL23_HUMAN	60S ribosomal protein L23 (60S ribosomal protein L17)	RPL23	140		Chain (1); Modified residue (2); Sequence conflict (1)	3D-structure; Complete proteome; Phosphoprotein; Reference proteome; Ribonucleoprotein; Ribosomal protein
P35579	0.745	0.9118	0.8634	0.8602	MYH9_HUMAN	Myosin-9 (Cellular myosin heavy chain, type A) (Myosin heavy chain 9) (Myosin heavy chain, non-muscle IIa) (Non-muscle myosin heavy chain A) (NMMHC-A) (Non-muscle myosin heavy chain IIa) (NMMHC II-a) (NMMHC-IIA)	MYH9	1960	FUNCTION: Cellular myosin that appears to play a role in cytokinesis, cell shape, and specialized functions such as secretion and capping. During cell spreading, plays an important role in cytoskeleton reorganization, focal contacts formation (in the margins but not the central part of spreading cells), and lamellipodial retraction; this function is mechanically antagonized by MYH10. {ECO:0000269…	Alternative sequence (2); Beta strand (2); Chain (1); Coiled coil (1); Domain (2); Frameshift (1); Helix (2); Initiator methionine (1); Modified residue (26); Natural variant (23); Nucleotide binding (1); Region (1); Sequence conflict (11)	3D-structure; ATP-binding; Acetylation; Actin-binding; Alport syndrome; Alternative splicing; Calmodulin-binding; Cataract; Cell adhesion; Cell shape; Coiled coil; Complete proteome; Cytoplasm; Cytoskeleton; Deafness; Direct protein sequencing; Disease mutation; Motor protein; Myosin; Non-syndromic deafness; Nucleotide-binding; Phosphoprotein; Polymorphism; Reference proteome; Ubl conjugation
P51991	0.951	0.911	0.91	0.9244	ROA3_HUMAN	Heterogeneous nuclear ribonucleoprotein A3 (hnRNP A3)	HNRNPA3 HNRPA3	378	FUNCTION: Plays a role in cytoplasmic trafficking of RNA. Binds to the cis-acting response element, A2RE. May be involved in pre-mRNA splicing. {ECO:0000269|PubMed:11886857}.	Alternative sequence (1); Chain (1); Compositional bias (1); Cross-link (1); Domain (2); Modified residue (20)	Acetylation; Alternative splicing; Complete proteome; Direct protein sequencing; Isopeptide bond; Methylation; Nucleus; Phosphoprotein; RNA-binding; Reference proteome; Repeat; Ribonucleoprotein; Spliceosome; Ubl conjugation; mRNA processing; mRNA splicing
P23246	0.9447	0.9099	0.8901	0.809	SFPQ_HUMAN	Splicing factor, proline- and glutamine-rich (100 kDa DNA-pairing protein) (hPOMp100) (DNA-binding p52/p100 complex, 100 kDa subunit) (Polypyrimidine tract-binding protein-associated-splicing factor) (PSF) (PTB-associated-splicing factor)	SFPQ PSF	707	FUNCTION: DNA- and RNA binding protein, involved in several nuclear processes. Essential pre-mRNA splicing factor required early in spliceosome formation and for splicing catalytic step II, probably as a heteromer with NONO. Binds to pre-mRNA in spliceosome C complex, and specifically binds to intronic polypyrimidine tracts. Involved in regulation of signal-induced alternative splicing. During sp…	Alternative sequence (1); Beta strand (13); Chain (1); Compositional bias (11); Cross-link (1); Domain (2); Helix (12); Modified residue (17); Mutagenesis (2); Region (1); Repeat (3); Sequence conflict (1); Site (1); Turn (1)	3D-structure; Acetylation; Activator; Alternative splicing; Biological rhythms; Chromosomal rearrangement; Complete proteome; Cytoplasm; DNA damage; DNA recombination; DNA repair; DNA-binding; Direct protein sequencing; Isopeptide bond; Methylation; Nucleus; Phosphoprotein; RNA-binding; Reference proteome; Repeat; Repressor; Transcription; Transcription regulation; Ubl conjugation; mRNA processin…
P62269	0.9345	0.9099	0.768	0.8197	RS18_HUMAN	40S ribosomal protein S18 (Ke-3) (Ke3)	RPS18 D6S218E	152	FUNCTION: Located at the top of the head of the 40S subunit, it contacts several helices of the 18S rRNA. {ECO:0000250}.	Chain (1); Initiator methionine (1); Modified residue (3); Sequence conflict (1)	3D-structure; Acetylation; Complete proteome; Cytoplasm; Direct protein sequencing; RNA-binding; Reference proteome; Ribonucleoprotein; Ribosomal protein; rRNA-binding
Q9Y2W1	0.9464	0.9098	0.9166	0.8548	TR150_HUMAN	Thyroid hormone receptor-associated protein 3 (Thyroid hormone receptor-associated protein complex 150 kDa component) (Trap150)	THRAP3 TRAP150	955	FUNCTION: Involved in pre-mRNA splicing. Remains associated with spliced mRNA after splicing which probably involves interactions with the exon junction complex (EJC). Can trigger mRNA decay which seems to be independent of nonsense-mediated decay involving premature stop codons (PTC) recognition. May be involved in nuclear mRNA decay. Involved in regulation of signal-induced alternative splicing…	Chain (1); Compositional bias (2); Cross-link (12); Initiator methionine (1); Modified residue (38); Mutagenesis (2); Natural variant (1); Nucleotide binding (1); Region (2); Sequence caution (1)	ADP-ribosylation; ATP-binding; Acetylation; Activator; Biological rhythms; Complete proteome; Direct protein sequencing; Isopeptide bond; Methylation; Nucleotide-binding; Nucleus; Phosphoprotein; Polymorphism; Receptor; Reference proteome; Transcription; Transcription regulation; Ubl conjugation; mRNA processing; mRNA splicing
P16403	0.9405	0.9095	0.8147	0.8472	H12_HUMAN	Histone H1.2 (Histone H1c) (Histone H1d) (Histone H1s-1)	HIST1H1C H1F2	213	FUNCTION: Histone H1 protein binds to linker DNA between nucleosomes forming the macromolecular structure known as the chromatin fiber. Histones H1 are necessary for the condensation of nucleosome chains into higher-order structured fibers. Acts also as a regulator of individual gene transcription through chromatin remodeling, nucleosome spacing and DNA methylation (By similarity). {ECO:0000250}.	Chain (1); Cross-link (2); Domain (1); Initiator methionine (1); Modified residue (16); Mutagenesis (1); Natural variant (3)	Acetylation; Chromosome; Citrullination; Complete proteome; DNA-binding; Direct protein sequencing; Isopeptide bond; Methylation; Nucleus; Phosphoprotein; Polymorphism; Reference proteome; Ubl conjugation
P52597	0.871	0.9088	0.7648	0.7816	HNRPF_HUMAN	Heterogeneous nuclear ribonucleoprotein F (hnRNP F) (Nucleolin-like protein mcs94-1) [Cleaved into: Heterogeneous nuclear ribonucleoprotein F, N-terminally processed]	HNRNPF HNRPF	415	FUNCTION: Component of the heterogeneous nuclear ribonucleoprotein (hnRNP) complexes which provide the substrate for the processing events that pre-mRNAs undergo before becoming functional, translatable mRNAs in the cytoplasm. Plays a role in the regulation of alternative splicing events. Binds G-rich sequences in pre-mRNAs and keeps target RNA in an unfolded state. {ECO:0000269|PubMed:20526337}.	Beta strand (21); Chain (2); Cross-link (2); Domain (3); Helix (8); Initiator methionine (1); Modified residue (9); Mutagenesis (12); Natural variant (1); Region (3); Site (12); Turn (4)	3D-structure; Acetylation; Complete proteome; Direct protein sequencing; Isopeptide bond; Nucleus; Phosphoprotein; Polymorphism; RNA-binding; Reference proteome; Repeat; Ribonucleoprotein; Spliceosome; Ubl conjugation; mRNA processing; mRNA splicing
P49411	0.6749	0.9052	0.8756	0.9128	EFTU_HUMAN	Elongation factor Tu, mitochondrial (EF-Tu) (P43)	TUFM	452	FUNCTION: This protein promotes the GTP-dependent binding of aminoacyl-tRNA to the A-site of ribosomes during protein biosynthesis.	Chain (1); Domain (1); Erroneous initiation (3); Modified residue (4); Natural variant (1); Nucleotide binding (3); Region (5); Sequence conflict (3); Transit peptide (1)	Acetylation; Complete proteome; Direct protein sequencing; Disease mutation; Elongation factor; GTP-binding; Mitochondrion; Nucleotide-binding; Protein biosynthesis; Reference proteome; Transit peptide
Q02878	0.9216	0.905	0.8472	0.8604	RL6_HUMAN	60S ribosomal protein L6 (Neoplasm-related protein C140) (Tax-responsive enhancer element-binding protein 107) (TaxREB107)	RPL6 TXREB1	288	FUNCTION: Specifically binds to domain C of the Tax-responsive enhancer element in the long terminal repeat of HTLV-I.	Chain (1); Initiator methionine (1); Modified residue (2); Natural variant (3); Sequence conflict (4)	3D-structure; Acetylation; Complete proteome; Direct protein sequencing; Phosphoprotein; Polymorphism; Reference proteome; Ribonucleoprotein; Ribosomal protein
P42677	0.4859	0.9046	0.8114	0.9258	RS27_HUMAN	40S ribosomal protein S27 (Metallopan-stimulin 1) (MPS-1)	RPS27 MPS1	84		Chain (1); Initiator methionine (1); Modified residue (1); Sequence conflict (1); Zinc finger (1)	3D-structure; Complete proteome; Direct protein sequencing; Metal-binding; Phosphoprotein; Reference proteome; Ribonucleoprotein; Ribosomal protein; Zinc; Zinc-finger
O00161	0.5306	0.9041	0.9047	0.5463	SNP23_HUMAN	Synaptosomal-associated protein 23 (SNAP-23) (Vesicle-membrane fusion protein SNAP-23)	SNAP23	211	FUNCTION: Essential component of the high affinity receptor for the general membrane fusion machinery and an important regulator of transport vesicle docking and fusion.	Alternative sequence (2); Chain (1); Coiled coil (1); Domain (2); Helix (1); Lipidation (6); Modified residue (6); Sequence conflict (1)	3D-structure; Acetylation; Alternative splicing; Cell junction; Cell membrane; Coiled coil; Complete proteome; Direct protein sequencing; Lipoprotein; Membrane; Palmitate; Phosphoprotein; Protein transport; Reference proteome; Repeat; Synapse; Synaptosome; Transport
Q15369	0.5904	0.9035	0.8407	0.8412	ELOC_HUMAN	Transcription elongation factor B polypeptide 1 (Elongin 15 kDa subunit) (Elongin-C) (EloC) (RNA polymerase II transcription factor SIII subunit C) (SIII p15)	TCEB1	112	FUNCTION: SIII, also known as elongin, is a general transcription elongation factor that increases the RNA polymerase II transcription elongation past template-encoded arresting sites. Subunit A is transcriptionally active and its transcription activity is strongly enhanced by binding to the dimeric complex of the SIII regulatory subunits B and C (elongin BC complex). {ECO:0000269|PubMed:15590694…	Alternative sequence (1); Beta strand (6); Chain (1); Helix (5); Turn (2)	3D-structure; Alternative splicing; Complete proteome; Host-virus interaction; Nucleus; Reference proteome; Transcription; Transcription regulation; Ubl conjugation pathway
O76021	0.9192	0.9007	0.8647	0.8204	RL1D1_HUMAN	Ribosomal L1 domain-containing protein 1 (CATX-11) (Cellular senescence-inhibited gene protein) (Protein PBK1)	RSL1D1 CATX11 CSIG PBK1 L12	490	FUNCTION: Regulates cellular senescence through inhibition of PTEN translation. Acts as a pro-apoptotic regulator in response to DNA damage. {ECO:0000269|PubMed:18678645, ECO:0000269|PubMed:22419112}.	Alternative sequence (1); Chain (1); Coiled coil (1); Cross-link (1); Erroneous initiation (1); Frameshift (2); Modified residue (14); Sequence conflict (3)	Acetylation; Alternative splicing; Coiled coil; Complete proteome; Direct protein sequencing; Isopeptide bond; Nucleus; Phosphoprotein; Reference proteome; Ubl conjugation
P62266	0.8587	0.8997	0.8028	0.824	RS23_HUMAN	40S ribosomal protein S23	RPS23	143		Chain (1); Initiator methionine (1); Modified residue (3)	3D-structure; Acetylation; Complete proteome; Direct protein sequencing; Hydroxylation; Reference proteome; Ribonucleoprotein; Ribosomal protein
P63208	0.5419	0.8992	0.7161	0.6238	SKP1_HUMAN	S-phase kinase-associated protein 1 (Cyclin-A/CDK2-associated protein p19) (p19A) (Organ of Corti protein 2) (OCP-2) (Organ of Corti protein II) (OCP-II) (RNA polymerase II elongation factor-like protein) (SIII) (Transcription elongation factor B polypeptide 1-like) (p19skp1)	SKP1 EMC19 OCP2 SKP1A TCEB1L	163	FUNCTION: Essential component of the SCF (SKP1-CUL1-F-box protein) ubiquitin ligase complex, which mediates the ubiquitination of proteins involved in cell cycle progression, signal transduction and transcription. In the SCF complex, serves as an adapter that links the F-box protein to CUL1. The functional specificity of the SCF complex depends on the F-box protein as substrate recognition compon…	Alternative sequence (1); Beta strand (6); Chain (1); Helix (8); Initiator methionine (1); Modified residue (1); Natural variant (1); Region (1); Turn (1)	3D-structure; Alternative splicing; Complete proteome; Direct protein sequencing; Phosphoprotein; Polymorphism; Reference proteome; Ubl conjugation pathway
Q15717	0.8983	0.8971	0.8609	0.5977	ELAV1_HUMAN	ELAV-like protein 1 (Hu-antigen R) (HuR)	ELAVL1 HUR	326	FUNCTION: RNA-binding protein that binds to the 3'-UTR region of mRNAs and increases their stability. Involved in embryonic stem cells (ESCs) differentiation: preferentially binds mRNAs that are not methylated by N6-methyladenosine (m6A), stabilizing them, promoting ESCs differentiation. Binds to poly-U elements and AU-rich elements (AREs) in the 3'-UTR of target mRNAs. Binds avidly to the AU-ric…	Alternative sequence (1); Beta strand (9); Chain (1); Domain (3); Helix (6); Initiator methionine (1); Modified residue (4); Sequence conflict (1); Turn (1)	3D-structure; Acetylation; Alternative splicing; Complete proteome; Cytoplasm; Methylation; Nucleus; Phosphoprotein; RNA-binding; Reference proteome; Repeat
P46782	0.7062	0.8962	0.7936	0.8484	RS5_HUMAN	40S ribosomal protein S5 [Cleaved into: 40S ribosomal protein S5, N-terminally processed]	RPS5	204		Chain (2); Initiator methionine (1); Modified residue (4); Sequence conflict (1)	3D-structure; Acetylation; Complete proteome; Direct protein sequencing; Phosphoprotein; Reference proteome; Ribonucleoprotein; Ribosomal protein
O14979	0.9023	0.8952	0.7379	0.6649	HNRDL_HUMAN	Heterogeneous nuclear ribonucleoprotein D-like (hnRNP D-like) (hnRNP DL) (AU-rich element RNA-binding factor) (JKT41-binding protein) (Protein laAUF1)	HNRNPDL HNRPDL JKTBP	420	FUNCTION: Acts as a transcriptional regulator. Promotes transcription repression. Promotes transcription activation in differentiated myotubes (By similarity). Binds to double- and single-stranded DNA sequences. Binds to the transcription suppressor CATR sequence of the COX5B promoter (By similarity). Binds with high affinity to RNA molecules that contain AU-rich elements (AREs) found within the …	Alternative sequence (2); Chain (1); Compositional bias (4); Domain (2); Erroneous initiation (1); Modified residue (7); Mutagenesis (1); Natural variant (2); Region (2)	Acetylation; Activator; Alternative splicing; Complete proteome; Cytoplasm; DNA-binding; Direct protein sequencing; Disease mutation; Limb-girdle muscular dystrophy; Methylation; Nucleus; Phosphoprotein; RNA-binding; Reference proteome; Repeat; Repressor; Transcription; Transcription regulation
P62805	0.941	0.8939	0.8589	0.7821	H4_HUMAN	Histone H4	HIST1H4A H4/A H4FA; HIST1H4B H4/I H4FI; HIST1H4C H4/G H4FG; HIST1H4D H4/B H4FB; HIST1H4E H4/J H4FJ; HIST1H4F H4/C H4FC; HIST1H4H H4/H H4FH; HIST1H4I H4/M H4FM; HIST1H4J H4/E H4FE; HIST1H4K H4/D H4FD; HIST1H4L H4/K H4FK; HIST2H4A H4/N H4F2 H4FN HIST2H4; HIST2H4B H4/O H4FO; HIST4H4	103	FUNCTION: Core component of nucleosome. Nucleosomes wrap and compact DNA into chromatin, limiting DNA accessibility to the cellular machineries which require DNA as a template. Histones thereby play a central role in transcription regulation, DNA repair, DNA replication and chromosomal stability. DNA accessibility is regulated via a complex set of post-translational modifications of histones, als…	Beta strand (5); Chain (1); Cross-link (2); DNA binding (1); Frameshift (1); Helix (3); Initiator methionine (1); Modified residue (24); Natural variant (1); Sequence conflict (2); Turn (2)	3D-structure; Acetylation; Chromosomal rearrangement; Chromosome; Citrullination; Complete proteome; DNA-binding; Direct protein sequencing; Isopeptide bond; Methylation; Nucleosome core; Nucleus; Phosphoprotein; Polymorphism; Reference proteome; Ubl conjugation
Q13242	0.9301	0.8927	0.5223	0.5704	SRSF9_HUMAN	Serine/arginine-rich splicing factor 9 (Pre-mRNA-splicing factor SRp30C) (Splicing factor, arginine/serine-rich 9)	SRSF9 SFRS9 SRP30C	221	FUNCTION: Plays a role in constitutive splicing and can modulate the selection of alternative splice sites. Represses the splicing of MAPT/Tau exon 10. {ECO:0000269|PubMed:10196175, ECO:0000269|PubMed:11875052, ECO:0000269|PubMed:12024014, ECO:0000269|PubMed:12604611, ECO:0000269|PubMed:15009090, ECO:0000269|PubMed:15009664, ECO:0000269|PubMed:15695522, ECO:0000269|PubMed:7556075}.	Chain (1); Compositional bias (2); Domain (2); Modified residue (9); Region (1)	Complete proteome; Nucleus; Phosphoprotein; RNA-binding; Reference proteome; Repeat; Repressor; mRNA processing; mRNA splicing
P62910	0.9309	0.8913	0.8911	0.9149	RL32_HUMAN	60S ribosomal protein L32	RPL32 PP9932	135		Chain (1); Initiator methionine (1); Modified residue (1)	3D-structure; Complete proteome; Direct protein sequencing; Reference proteome; Ribonucleoprotein; Ribosomal protein
P09651	0.9056	0.8905	0.8111	0.7423	ROA1_HUMAN	Heterogeneous nuclear ribonucleoprotein A1 (hnRNP A1) (Helix-destabilizing protein) (Single-strand RNA-binding protein) (hnRNP core protein A1) [Cleaved into: Heterogeneous nuclear ribonucleoprotein A1, N-terminally processed]	HNRNPA1 HNRPA1	372	FUNCTION: Involved in the packaging of pre-mRNA into hnRNP particles, transport of poly(A) mRNA from the nucleus to the cytoplasm and may modulate splice site selection. May play a role in HCV RNA replication. {ECO:0000269|PubMed:17229681}.	Alternative sequence (2); Beta strand (10); Chain (2); Compositional bias (1); Cross-link (2); Domain (2); Helix (8); Initiator methionine (1); Modified residue (25); Mutagenesis (3); Natural variant (4); Region (4); Sequence conflict (3); Turn (5)	3D-structure; Acetylation; Alternative splicing; Amyotrophic lateral sclerosis; Complete proteome; Cytoplasm; Direct protein sequencing; Disease mutation; Host-virus interaction; Isopeptide bond; Methylation; Neurodegeneration; Nucleus; Phosphoprotein; Polymorphism; RNA-binding; Reference proteome; Repeat; Ribonucleoprotein; Spliceosome; Transport; Ubl conjugation; mRNA processing; mRNA splicing;…
P60468	0.9249	0.8903	0.8775	0.874	SC61B_HUMAN	Protein transport protein Sec61 subunit beta	SEC61B	96	FUNCTION: Necessary for protein translocation in the endoplasmic reticulum.	Chain (1); Initiator methionine (1); Lipidation (1); Modified residue (5); Mutagenesis (1); Topological domain (1); Transmembrane (1)	Acetylation; Complete proteome; Direct protein sequencing; Endoplasmic reticulum; Lipoprotein; Membrane; Palmitate; Phosphoprotein; Protein transport; Reference proteome; Translocation; Transmembrane; Transmembrane helix; Transport
P11021	0.7588	0.8895	0.8052	0.8786	GRP78_HUMAN	78 kDa glucose-regulated protein (GRP-78) (Endoplasmic reticulum lumenal Ca(2+)-binding protein grp78) (Heat shock 70 kDa protein 5) (Immunoglobulin heavy chain-binding protein) (BiP)	HSPA5 GRP78	654	FUNCTION: Probably plays a role in facilitating the assembly of multimeric protein complexes inside the endoplasmic reticulum. Involved in the correct folding of proteins and degradation of misfolded proteins via its interaction with DNAJC10, probably to facilitate the release of DNAJC10 from its substrate. {ECO:0000269|PubMed:2294010, ECO:0000269|PubMed:23769672, ECO:0000269|PubMed:23990668}.	Beta strand (18); Binding site (1); Chain (1); Cross-link (1); Helix (18); Modified residue (12); Motif (1); Mutagenesis (1); Natural variant (1); Nucleotide binding (4); Sequence conflict (8); Signal peptide (1); Turn (4)	3D-structure; ATP-binding; Acetylation; Complete proteome; Cytoplasm; Direct protein sequencing; Endoplasmic reticulum; Isopeptide bond; Methylation; Nitration; Nucleotide-binding; Phosphoprotein; Polymorphism; Reference proteome; Signal; Ubl conjugation
P61313	0.9026	0.8883	0.8232	0.8484	RL15_HUMAN	60S ribosomal protein L15	RPL15 EC45 TCBAP0781	204		Alternative sequence (1); Chain (1); Frameshift (1); Initiator methionine (1); Lipidation (1); Modified residue (2); Sequence conflict (5)	3D-structure; Alternative splicing; Complete proteome; Diamond-Blackfan anemia; Lipoprotein; Membrane; Myristate; Phosphoprotein; Reference proteome; Ribonucleoprotein; Ribosomal protein
P40429	0.8897	0.8883	0.8025	0.8149	RL13A_HUMAN	60S ribosomal protein L13a (23 kDa highly basic protein)	RPL13A	203	FUNCTION: Associated with ribosomes but is not required for canonical ribosome function and has extra-ribosomal functions. Component of the GAIT (gamma interferon-activated inhibitor of translation) complex which mediates interferon-gamma-induced transcript-selective translation inhibition in inflammation processes. Upon interferon-gamma activation and subsequent phosphorylation dissociates from …	Chain (1); Initiator methionine (1); Modified residue (5); Mutagenesis (1)	3D-structure; Acetylation; Citrullination; Complete proteome; Cytoplasm; Direct protein sequencing; Phosphoprotein; Reference proteome; Ribonucleoprotein; Ribosomal protein; Translation regulation
P16989	0.6422	0.8877	0.4489	0.814	YBOX3_HUMAN	Y-box-binding protein 3 (Cold shock domain-containing protein A) (DNA-binding protein A) (Single-strand DNA-binding protein NF-GMB)	YBX3 CSDA DBPA	372	FUNCTION: Binds to the GM-CSF promoter. Seems to act as a repressor. Binds also to full length mRNA and to short RNA sequences containing the consensus site 5'-UCCAUCA-3'. May have a role in translation repression (By similarity). {ECO:0000250}.	Alternative sequence (2); Chain (1); Domain (1); Erroneous initiation (1); Initiator methionine (1); Modified residue (11); Natural variant (1)	Acetylation; Alternative splicing; Complete proteome; Cytoplasm; DNA-binding; Nucleus; Phosphoprotein; Polymorphism; Reference proteome; Repressor; Transcription; Transcription regulation
P47914	0.8939	0.8867	0.7438	0.8063	RL29_HUMAN	60S ribosomal protein L29 (Cell surface heparin-binding protein HIP)	RPL29	159		Chain (1); Cross-link (2); Initiator methionine (1); Modified residue (3); Sequence conflict (2)	3D-structure; Acetylation; Complete proteome; Direct protein sequencing; Heparin-binding; Isopeptide bond; Methylation; Phosphoprotein; Reference proteome; Repeat; Ribonucleoprotein; Ribosomal protein; Ubl conjugation
P62847	0.5823	0.8859	0.7834	0.8667	RS24_HUMAN	40S ribosomal protein S24	RPS24	133	FUNCTION: Required for processing of pre-rRNA and maturation of 40S ribosomal subunits. {ECO:0000269|PubMed:18230666}.	Alternative sequence (3); Chain (1); Modified residue (2)	3D-structure; Acetylation; Alternative splicing; Complete proteome; Diamond-Blackfan anemia; Direct protein sequencing; Phosphoprotein; Reference proteome; Ribonucleoprotein; Ribosomal protein
P46777	0.6517	0.8856	0.4831	NA	RL5_HUMAN	60S ribosomal protein L5	RPL5 MSTP030	297	FUNCTION: Required for rRNA maturation and formation of the 60S ribosomal subunits. This protein binds 5S RNA. {ECO:0000269|PubMed:19061985}.	Chain (1); Initiator methionine (1); Modified residue (5); Natural variant (3); Sequence conflict (3)	3D-structure; Acetylation; Complete proteome; Cytoplasm; Diamond-Blackfan anemia; Direct protein sequencing; Disease mutation; Nucleus; Phosphoprotein; Polymorphism; RNA-binding; Reference proteome; Ribonucleoprotein; Ribosomal protein; rRNA-binding
P62195	0.4407	0.8834	0.9053	0.9848	PRS8_HUMAN	26S protease regulatory subunit 8 (26S proteasome AAA-ATPase subunit RPT6) (Proteasome 26S subunit ATPase 5) (Proteasome subunit p45) (Thyroid hormone receptor-interacting protein 1) (TRIP1) (p45/SUG)	PSMC5 SUG1	406	FUNCTION: The 26S protease is involved in the ATP-dependent degradation of ubiquitinated proteins. The regulatory (or ATPase) complex confers ATP dependency and substrate specificity to the 26S complex.	Alternative sequence (1); Beta strand (2); Chain (1); Helix (4); Initiator methionine (1); Modified residue (3); Natural variant (2); Nucleotide binding (1); Region (1); Sequence conflict (5)	3D-structure; ATP-binding; Acetylation; Alternative splicing; Complete proteome; Cytoplasm; Nucleotide-binding; Nucleus; Polymorphism; Proteasome; Reference proteome
O43707	0.2669	0.8819	0.2772	NA	ACTN4_HUMAN	Alpha-actinin-4 (Non-muscle alpha-actinin 4)	ACTN4	911	FUNCTION: F-actin cross-linking protein which is thought to anchor actin to a variety of intracellular structures. This is a bundling protein (Probable). Probably involved in vesicular trafficking via its association with the CART complex. The CART complex is necessary for efficient transferrin receptor recycling but not for EGFR degradation (PubMed:15772161). Involved in tight junction assembly …	Alternative sequence (2); Beta strand (3); Calcium binding (2); Chain (1); Compositional bias (1); Cross-link (1); Domain (5); Erroneous initiation (1); Frameshift (1); Helix (18); Modified residue (10); Motif (1); Mutagenesis (1); Natural variant (13); Region (2); Repeat (4); Sequence conflict (13); Turn (3)	3D-structure; Acetylation; Actin-binding; Alternative splicing; Calcium; Cell junction; Complete proteome; Cytoplasm; Disease mutation; Isopeptide bond; Metal-binding; Nucleus; Phosphoprotein; Protein transport; Reference proteome; Repeat; Transport; Ubl conjugation
P49756	0.9084	0.8809	0.9161	0.878	RBM25_HUMAN	RNA-binding protein 25 (Arg/Glu/Asp-rich protein of 120 kDa) (RED120) (Protein S164) (RNA-binding motif protein 25) (RNA-binding region-containing protein 7)	RBM25 RNPC7	843	FUNCTION: RNA-binding protein that acts as a regulator of alternative pre-mRNA splicing. Involved in apoptotic cell death through the regulation of the apoptotic factor BCL2L1 isoform expression. Modulates the ratio of proapoptotic BCL2L1 isoform S to antiapoptotic BCL2L1 isoform L mRNA expression. When overexpressed, stimulates proapoptotic BCL2L1 isoform S 5'-splice site (5'-ss) selection, wher…	Alternative sequence (6); Chain (1); Compositional bias (2); Cross-link (3); Domain (2); Erroneous initiation (2); Erroneous translation (1); Helix (7); Modified residue (5); Mutagenesis (4); Region (1); Sequence caution (1); Sequence conflict (2); Turn (1)	3D-structure; Acetylation; Alternative splicing; Complete proteome; Cytoplasm; Direct protein sequencing; Isopeptide bond; Nucleus; Phosphoprotein; RNA-binding; Reference proteome; Ubl conjugation; mRNA processing; mRNA splicing
Q13283	0.4488	0.8808	0.4524	0.4542	G3BP1_HUMAN	Ras GTPase-activating protein-binding protein 1 (G3BP-1) (EC 3.6.4.12) (EC 3.6.4.13) (ATP-dependent DNA helicase VIII) (hDH VIII) (GAP SH3 domain-binding protein 1)	G3BP1 G3BP	466	FUNCTION: May be a regulated effector of stress granule assembly. Phosphorylation-dependent sequence-specific endoribonuclease in vitro. Cleaves exclusively between cytosine and adenine and cleaves MYC mRNA preferentially at the 3'-UTR. ATP- and magnesium-dependent helicase. Unwinds preferentially partial DNA and RNA duplexes having a 17 bp annealed portion and either a hanging 3' tail or hanging…	Alternative sequence (2); Beta strand (7); Chain (1); Compositional bias (2); Domain (2); Helix (5); Initiator methionine (1); Modified residue (10); Mutagenesis (4); Turn (1)	3D-structure; ATP-binding; Acetylation; Alternative splicing; Cell membrane; Complete proteome; Cytoplasm; DNA-binding; Direct protein sequencing; Endonuclease; Helicase; Hydrolase; Membrane; Methylation; Nuclease; Nucleotide-binding; Nucleus; Phosphoprotein; RNA-binding; Reference proteome; Transport
Q9H0D6	0.827	0.8777	0.4242	0.6429	XRN2_HUMAN	5'-3' exoribonuclease 2 (EC 3.1.13.-) (DHM1-like protein) (DHP protein)	XRN2	950	FUNCTION: Possesses 5'->3' exoribonuclease activity (By similarity). May promote the termination of transcription by RNA polymerase II. During transcription termination, cleavage at the polyadenylation site liberates a 5' fragment which is subsequently processed to form the mature mRNA and a 3' fragment which remains attached to the elongating polymerase. The processive degradation of this 3' fra…	Alternative sequence (1); Chain (1); Erroneous initiation (1); Frameshift (1); Modified residue (11); Natural variant (2); Sequence conflict (17); Zinc finger (1)	Acetylation; Alternative splicing; Complete proteome; DNA-binding; Exonuclease; Hydrolase; Metal-binding; Nuclease; Nucleus; Phosphoprotein; Polymorphism; Reference proteome; Transcription; Transcription regulation; Transcription termination; Zinc; Zinc-finger; mRNA processing
P62333	0.0253	0.8766	0.6503	0.9143	PRS10_HUMAN	26S protease regulatory subunit 10B (26S proteasome AAA-ATPase subunit RPT4) (Proteasome 26S subunit ATPase 6) (Proteasome subunit p42)	PSMC6 SUG2	389	FUNCTION: The 26S protease is involved in the ATP-dependent degradation of ubiquitinated proteins. The regulatory (or ATPase) complex confers ATP dependency and substrate specificity to the 26S complex.	Chain (1); Modified residue (2); Nucleotide binding (1); Sequence conflict (1)	ATP-binding; Acetylation; Complete proteome; Cytoplasm; Direct protein sequencing; Nucleotide-binding; Nucleus; Proteasome; Reference proteome
P07900	0.495	0.876	0.8757	0.9516	HS90A_HUMAN	Heat shock protein HSP 90-alpha (Heat shock 86 kDa) (HSP 86) (HSP86) (Lipopolysaccharide-associated protein 2) (LAP-2) (LPS-associated protein 2) (Renal carcinoma antigen NY-REN-38)	HSP90AA1 HSP90A HSPC1 HSPCA	732	FUNCTION: Molecular chaperone that promotes the maturation, structural maintenance and proper regulation of specific target proteins involved for instance in cell cycle control and signal transduction. Undergoes a functional cycle that is linked to its ATPase activity. This cycle probably induces conformational changes in the client proteins, thereby causing their activation. Interacts dynamicall…	Alternative sequence (1); Beta strand (26); Binding site (5); Chain (1); Helix (30); Initiator methionine (1); Modified residue (17); Motif (1); Mutagenesis (3); Natural variant (1); Region (1); Sequence conflict (6); Turn (4)	3D-structure; ATP-binding; Acetylation; Alternative splicing; Cell membrane; Chaperone; Complete proteome; Cytoplasm; Direct protein sequencing; Membrane; Nucleotide-binding; Phosphoprotein; Reference proteome; S-nitrosylation; Stress response; Ubl conjugation
P10809	0.6473	0.8753	0.7975	0.8232	CH60_HUMAN	60 kDa heat shock protein, mitochondrial (60 kDa chaperonin) (Chaperonin 60) (CPN60) (Heat shock protein 60) (HSP-60) (Hsp60) (HuCHA60) (Mitochondrial matrix protein P1) (P60 lymphocyte protein)	HSPD1 HSP60	573	FUNCTION: Implicated in mitochondrial protein import and macromolecular assembly. May facilitate the correct folding of imported proteins. May also prevent misfolding and promote the refolding and proper assembly of unfolded polypeptides generated under stress conditions in the mitochondrial matrix.	Alternative sequence (2); Beta strand (23); Chain (1); Helix (23); Modified residue (43); Natural variant (2); Sequence conflict (5); Transit peptide (1); Turn (4)	3D-structure; ATP-binding; Acetylation; Alternative splicing; Chaperone; Complete proteome; Direct protein sequencing; Disease mutation; Hereditary spastic paraplegia; Host-virus interaction; Leukodystrophy; Mitochondrion; Neurodegeneration; Nucleotide-binding; Phosphoprotein; Reference proteome; Transit peptide
Q9BZE1	0.8734	0.8742	0.9416	0.8629	RM37_HUMAN	39S ribosomal protein L37, mitochondrial (L37mt) (MRP-L37) (39S ribosomal protein L2, mitochondrial) (L2mt) (MRP-L2)	MRPL37 MRPL2 RPML2 HSPC235	423		Chain (1); Frameshift (1); Natural variant (2); Transit peptide (1)	3D-structure; Complete proteome; Mitochondrion; Polymorphism; Reference proteome; Ribonucleoprotein; Ribosomal protein; Transit peptide
P42166	0.5202	0.872	0.4816	0.4546	LAP2A_HUMAN	Lamina-associated polypeptide 2, isoform alpha (Thymopoietin isoform alpha) (TP alpha) (Thymopoietin-related peptide isoform alpha) (TPRP isoform alpha) [Cleaved into: Thymopoietin (TP) (Splenin); Thymopentin (TP5)]	TMPO LAP2	694	FUNCTION: May be involved in the structural organization of the nucleus and in the post-mitotic nuclear assembly. Plays an important role, together with LMNA, in the nuclear anchorage of RB1.; FUNCTION: TP and TP5 may play a role in T-cell development and function. TP5 is an immunomodulating pentapeptide.	Beta strand (6); Chain (1); Coiled coil (1); Domain (2); Helix (5); Initiator methionine (1); Modified residue (19); Motif (1); Natural variant (7); Peptide (2); Region (1); Turn (3)	3D-structure; Acetylation; Alternative splicing; Cardiomyopathy; Chromosome; Coiled coil; Complete proteome; DNA-binding; Direct protein sequencing; Disease mutation; Nucleus; Pharmaceutical; Phosphoprotein; Polymorphism; Reference proteome
Q15758	0.5479	0.8713	0.8992	0.9067	AAAT_HUMAN	Neutral amino acid transporter B(0) (ATB(0)) (Baboon M7 virus receptor) (RD114/simian type D retrovirus receptor) (Sodium-dependent neutral amino acid transporter type 2) (Solute carrier family 1 member 5)	SLC1A5 ASCT2 M7V1 RDR RDRC	541	FUNCTION: Sodium-dependent amino acids transporter that has a broad substrate specificity, with a preference for zwitterionic amino acids. It accepts as substrates all neutral amino acids, including glutamine, asparagine, and branched-chain and aromatic amino acids, and excludes methylated, anionic, and cationic amino acids. May also be activated by insulin. Through binding of the fusogenic prote…	Alternative sequence (2); Chain (1); Glycosylation (2); Modified residue (4); Natural variant (2); Sequence conflict (8); Topological domain (2); Transmembrane (10)	Acetylation; Alternative initiation; Alternative splicing; Cell membrane; Complete proteome; Glycoprotein; Host cell receptor for virus entry; Membrane; Phosphoprotein; Polymorphism; Receptor; Reference proteome; Symport; Transmembrane; Transmembrane helix; Transport
P55084	0.8402	0.8701	0.6847	0.3897	ECHB_HUMAN	Trifunctional enzyme subunit beta, mitochondrial (TP-beta) [Includes: 3-ketoacyl-CoA thiolase (EC 2.3.1.16) (Acetyl-CoA acyltransferase) (Beta-ketothiolase)]	HADHB MSTP029	474		Active site (3); Alternative sequence (1); Chain (1); Erroneous gene model prediction (1); Modified residue (14); Natural variant (18); Sequence conflict (5); Transit peptide (1)	Acetylation; Acyltransferase; Alternative splicing; Complete proteome; Direct protein sequencing; Disease mutation; Endoplasmic reticulum; Fatty acid metabolism; Lipid metabolism; Membrane; Mitochondrion; Mitochondrion inner membrane; Mitochondrion outer membrane; Polymorphism; Reference proteome; Transferase; Transit peptide
Q15370	0.5378	0.8701	0.8113	0.8631	ELOB_HUMAN	Transcription elongation factor B polypeptide 2 (Elongin 18 kDa subunit) (Elongin-B) (EloB) (RNA polymerase II transcription factor SIII subunit B) (SIII p18)	TCEB2	118	FUNCTION: SIII, also known as elongin, is a general transcription elongation factor that increases the RNA polymerase II transcription elongation past template-encoded arresting sites. Subunit A is transcriptionally active and its transcription activity is strongly enhanced by binding to the dimeric complex of the SIII regulatory subunits B and C (elongin BC complex).; FUNCTION: The elongin BC co…	Alternative sequence (1); Beta strand (9); Chain (1); Domain (1); Erroneous gene model prediction (1); Helix (5); Modified residue (4); Turn (2)	3D-structure; Acetylation; Alternative splicing; Complete proteome; Direct protein sequencing; Nucleus; Phosphoprotein; Reference proteome; Transcription; Transcription regulation; Ubl conjugation pathway
P50914	0.915	0.8694	0.7956	0.8404	RL14_HUMAN	60S ribosomal protein L14 (CAG-ISL 7)	RPL14	215		Chain (1); Cross-link (1); Initiator methionine (1); Modified residue (5); Natural variant (8); Region (2); Repeat (6); Sequence conflict (1)	3D-structure; Acetylation; Complete proteome; Direct protein sequencing; Isopeptide bond; Phosphoprotein; Polymorphism; Reference proteome; Repeat; Ribonucleoprotein; Ribosomal protein; Triplet repeat expansion; Ubl conjugation
P39019	0.8252	0.8678	0.714	0.7389	RS19_HUMAN	40S ribosomal protein S19	RPS19	145	FUNCTION: Required for pre-rRNA processing and maturation of 40S ribosomal subunits. {ECO:0000269|PubMed:16990592}.	Chain (1); Initiator methionine (1); Modified residue (4); Natural variant (27)	3D-structure; Acetylation; Complete proteome; Diamond-Blackfan anemia; Direct protein sequencing; Disease mutation; Nucleus; Reference proteome; Ribonucleoprotein; Ribosomal protein
P56545	0.7438	0.8673	0.815	0.867	CTBP2_HUMAN	C-terminal-binding protein 2 (CtBP2)	CTBP2	445	FUNCTION: Corepressor targeting diverse transcription regulators. Functions in brown adipose tissue (BAT) differentiation (By similarity). {ECO:0000250}.; FUNCTION: Isoform 2 probably acts as a scaffold for specialized synapses.	Active site (3); Alternative sequence (1); Beta strand (15); Binding site (3); Chain (1); Helix (16); Modified residue (1); Natural variant (1); Nucleotide binding (4); Sequence conflict (6); Turn (4)	3D-structure; Alternative splicing; Cell junction; Complete proteome; Differentiation; Direct protein sequencing; Host-virus interaction; NAD; Nucleus; Oxidoreductase; Phosphoprotein; Polymorphism; Reference proteome; Repressor; Synapse; Transcription; Transcription regulation
Q15233	0.9095	0.8657	0.8166	0.614	NONO_HUMAN	Non-POU domain-containing octamer-binding protein (NonO protein) (54 kDa nuclear RNA- and DNA-binding protein) (55 kDa nuclear protein) (DNA-binding p52/p100 complex, 52 kDa subunit) (NMT55) (p54(nrb)) (p54nrb)	NONO NRB54	471	FUNCTION: DNA- and RNA binding protein, involved in several nuclear processes. Binds the conventional octamer sequence in double-stranded DNA. Also binds single-stranded DNA and RNA at a site independent of the duplex site. Involved in pre-mRNA splicing, probably as a heterodimer with SFPQ. Interacts with U5 snRNA, probably by binding to a purine-rich sequence located on the 3' side of U5 snRNA s…	Alternative sequence (1); Beta strand (10); Chain (1); Coiled coil (1); Compositional bias (3); Cross-link (2); Domain (2); Helix (9); Modified residue (10); Mutagenesis (2); Region (1); Sequence conflict (6); Site (1); Turn (1)	3D-structure; Acetylation; Activator; Alternative splicing; Biological rhythms; Chromosomal rearrangement; Coiled coil; Complete proteome; DNA damage; DNA recombination; DNA repair; DNA-binding; Direct protein sequencing; Isopeptide bond; Nucleus; Phosphoprotein; RNA-binding; Reference proteome; Repeat; Repressor; Transcription; Transcription regulation; Ubl conjugation; mRNA processing; mRNA spl…
P46087	0.9115	0.8634	0.8373	0.7654	NOP2_HUMAN	Probable 28S rRNA (cytosine(4447)-C(5))-methyltransferase (EC 2.1.1.-) (Nucleolar protein 1) (Nucleolar protein 2 homolog) (Proliferating-cell nucleolar antigen p120) (Proliferation-associated nucleolar protein p120)	NOP2 NOL1 NSUN1	812	FUNCTION: S-adenosyl-L-methionine-dependent methyltransferase that specifically methylates the C(5) position of cytosine 4447 in 28S rRNA (Probable). May play a role in the regulation of the cell cycle and the increased nucleolar activity that is associated with the cell proliferation (Probable). {ECO:0000305, ECO:0000305|PubMed:23913415}.	Active site (1); Alternative sequence (3); Binding site (3); Chain (1); Frameshift (2); Modified residue (18); Natural variant (1); Region (1); Sequence conflict (4)	Acetylation; Alternative splicing; Citrullination; Complete proteome; Methyltransferase; Nucleus; Phosphoprotein; Polymorphism; RNA-binding; Reference proteome; S-adenosyl-L-methionine; Transferase; rRNA processing
P84098	0.8769	0.8607	0.808	0.854	RL19_HUMAN	60S ribosomal protein L19	RPL19	196		Chain (1); Erroneous initiation (1); Modified residue (5)	3D-structure; Citrullination; Complete proteome; Direct protein sequencing; Phosphoprotein; Reference proteome; Ribonucleoprotein; Ribosomal protein
O75400	0.838	0.8577	0.9198	0.851	PR40A_HUMAN	Pre-mRNA-processing factor 40 homolog A (Fas ligand-associated factor 1) (Formin-binding protein 11) (Formin-binding protein 3) (Huntingtin yeast partner A) (Huntingtin-interacting protein 10) (HIP-10) (Huntingtin-interacting protein A) (Renal carcinoma antigen NY-REN-6)	PRPF40A FBP11 FLAF1 FNBP3 HIP10 HYPA HSPC225	957	FUNCTION: Binds to WASL/N-WASP and suppresses its translocation from the nucleus to the cytoplasm, thereby inhibiting its cytoplasmic function (By similarity). Plays a role in the regulation of cell morphology and cytoskeletal organization. Required in the control of cell shape and migration. May play a role in cytokinesis. May be involved in pre-mRNA splicing. {ECO:0000250, ECO:0000269|PubMed:21…	Alternative sequence (5); Beta strand (9); Chain (1); Cross-link (1); Domain (8); Erroneous initiation (4); Frameshift (2); Helix (11); Modified residue (12); Sequence caution (2); Sequence conflict (4); Turn (4)	3D-structure; Acetylation; Alternative splicing; Cell cycle; Cell division; Complete proteome; Isopeptide bond; Nucleus; Phosphoprotein; Reference proteome; Repeat; Ubl conjugation; mRNA processing; mRNA splicing
Q14498	0.5406	0.8553	0.8417	0.3254	RBM39_HUMAN	RNA-binding protein 39 (CAPER alpha) (Hepatocellular carcinoma protein 1) (RNA-binding motif protein 39) (RNA-binding region-containing protein 2) (Splicing factor HCC1)	RBM39 HCC1 RNPC2	530	FUNCTION: Transcriptional coactivator for steroid nuclear receptors ESR1/ER-alpha and ESR2/ER-beta, and JUN/AP-1 (By similarity). May be involved in pre-mRNA splicing process. {ECO:0000250}.	Alternative sequence (2); Beta strand (15); Chain (1); Compositional bias (2); Domain (3); Helix (9); Initiator methionine (1); Modified residue (10); Natural variant (1); Region (4); Turn (6)	3D-structure; Acetylation; Activator; Alternative splicing; Complete proteome; Direct protein sequencing; Nucleus; Phosphoprotein; Polymorphism; RNA-binding; Reference proteome; Repeat; Transcription; Transcription regulation; mRNA processing; mRNA splicing
Q9P035	0.3744	0.8542	0.586	0.6138	HACD3_HUMAN	Very-long-chain (3R)-3-hydroxyacyl-CoA dehydratase 3 (EC 4.2.1.134) (3-hydroxyacyl-CoA dehydratase 3) (HACD3) (Butyrate-induced protein 1) (B-ind1) (hB-ind1) (Protein-tyrosine phosphatase-like A domain-containing protein 1)	HACD3 BIND1 PTPLAD1	362	FUNCTION: Catalyzes the third of the four reactions of the long-chain fatty acids elongation cycle. This endoplasmic reticulum-bound enzymatic process, allows the addition of two carbons to the chain of long- and very long-chain fatty acids/VLCFAs per cycle. This enzyme catalyzes the dehydration of the 3-hydroxyacyl-CoA intermediate into trans-2,3-enoyl-CoA, within each cycle of fatty acid elonga…	Active site (2); Alternative sequence (1); Chain (1); Coiled coil (1); Compositional bias (2); Domain (1); Frameshift (2); Modified residue (2); Natural variant (2); Sequence conflict (6); Topological domain (7); Transmembrane (6)	Acetylation; Alternative splicing; Coiled coil; Complete proteome; Endoplasmic reticulum; Fatty acid biosynthesis; Fatty acid metabolism; Lipid biosynthesis; Lipid metabolism; Lyase; Membrane; Phosphoprotein; Polymorphism; Reference proteome; Transmembrane; Transmembrane helix
P05387	0.887	0.8533	0.7645	0.7831	RLA2_HUMAN	60S acidic ribosomal protein P2 (Renal carcinoma antigen NY-REN-44)	RPLP2 D11S2243E RPP2	115	FUNCTION: Plays an important role in the elongation step of protein synthesis.	Beta strand (4); Chain (1); Helix (4); Modified residue (8); Turn (2)	3D-structure; Acetylation; Complete proteome; Direct protein sequencing; Phosphoprotein; Reference proteome; Ribonucleoprotein; Ribosomal protein
P62753	0.856	0.8519	0.7139	0.7997	RS6_HUMAN	40S ribosomal protein S6 (Phosphoprotein NP33)	RPS6 OK/SW-cl.2	249	FUNCTION: May play an important role in controlling cell growth and proliferation through the selective translation of particular classes of mRNA.	Chain (1); Modified residue (7); Mutagenesis (1); Natural variant (1); Sequence conflict (6)	3D-structure; Acetylation; Complete proteome; Direct protein sequencing; Phosphoprotein; Polymorphism; Reference proteome; Ribonucleoprotein; Ribosomal protein
P62906	0.8815	0.8517	0.7769	0.7881	RL10A_HUMAN	60S ribosomal protein L10a (CSA-19) (Neural precursor cell expressed developmentally down-regulated protein 6) (NEDD-6)	RPL10A NEDD6	217		Chain (1); Initiator methionine (1); Modified residue (5); Natural variant (1); Sequence conflict (2)	3D-structure; Acetylation; Complete proteome; Phosphoprotein; Polymorphism; Reference proteome; Ribonucleoprotein; Ribosomal protein
P62263	0.8579	0.8504	0.7105	0.7557	RS14_HUMAN	40S ribosomal protein S14	RPS14 PRO2640	151		Chain (1); Initiator methionine (1); Modified residue (3)	3D-structure; Complete proteome; Direct protein sequencing; Phosphoprotein; Reference proteome; Ribonucleoprotein; Ribosomal protein
Q49A26	0.481	0.849	0.6782	0.6126	GLYR1_HUMAN	Putative oxidoreductase GLYR1 (EC 1.-.-.-) (3-hydroxyisobutyrate dehydrogenase-like protein) (Cytokine-like nuclear factor N-PAC) (Glyoxylate reductase 1 homolog) (Nuclear protein NP60) (Nuclear protein of 60 kDa)	GLYR1 HIBDL NP60	553	FUNCTION: May have oxidoreductase activity. Regulates p38 MAP kinase activity by mediating stress activation of p38alpha/MAPK14 and specifically regulating MAPK14 signaling. Indirectly promotes phosphorylation of MAPK14 and activation of ATF2. The phosphorylation of MAPK14 requires upstream activity of MAP2K4 and MAP2K6. Recruited on chromatin, recognizes and binds trimethylated 'Lys-36' of histo…	Alternative sequence (4); Beta strand (9); Binding site (2); Chain (1); Cross-link (4); DNA binding (1); Domain (1); Helix (17); Modified residue (3); Natural variant (3); Nucleotide binding (1); Sequence conflict (3); Turn (1)	3D-structure; Alternative splicing; Complete proteome; DNA-binding; Isopeptide bond; NAD; Nucleus; Oxidoreductase; Phosphoprotein; Polymorphism; Reference proteome; Ubl conjugation
P62750	0.8009	0.8481	0.7621	0.8381	RL23A_HUMAN	60S ribosomal protein L23a	RPL23A	156	FUNCTION: This protein binds to a specific region on the 26S rRNA. {ECO:0000250}.	Chain (1); Initiator methionine (1); Modified residue (4); Natural variant (1); Sequence conflict (3)	3D-structure; Acetylation; Citrullination; Complete proteome; Methylation; Phosphoprotein; Polymorphism; RNA-binding; Reference proteome; Ribonucleoprotein; Ribosomal protein; rRNA-binding
Q8IY81	0.6563	0.8481	0.2845	NA	SPB1_HUMAN	pre-rRNA processing protein FTSJ3 (EC 2.1.1.-) (2'-O-ribose RNA methyltransferase SPB1 homolog) (Protein ftsJ homolog 3) (Putative rRNA methyltransferase 3)	FTSJ3 SB92	847	FUNCTION: Probable methyltransferase involved in the processing of the 34S pre-rRNA to 18S rRNA and in 40S ribosomal subunit formation. {ECO:0000255|HAMAP-Rule:MF_03163, ECO:0000269|PubMed:22195017}.	Active site (1); Binding site (5); Chain (1); Coiled coil (2); Erroneous initiation (1); Modified residue (12); Natural variant (2); Sequence conflict (2)	Citrullination; Coiled coil; Complete proteome; Methyltransferase; Nucleus; Phosphoprotein; Polymorphism; Reference proteome; Ribosome biogenesis; S-adenosyl-L-methionine; Transferase; rRNA processing
O43390	0.9349	0.8464	0.8886	0.8176	HNRPR_HUMAN	Heterogeneous nuclear ribonucleoprotein R (hnRNP R)	HNRNPR HNRPR	633	FUNCTION: Component of ribonucleosomes, which are complexes of at least 20 other different heterogenious nuclear ribonucleoproteins (hnRNP). hnRNP play an important role in processing of precursor mRNA in the nucleus.	Alternative sequence (3); Beta strand (4); Chain (1); Compositional bias (2); Cross-link (1); Domain (3); Helix (3); Initiator methionine (1); Modified residue (2); Motif (1); Region (2); Repeat (3)	3D-structure; Acetylation; Alternative splicing; Complete proteome; Cytoplasm; Direct protein sequencing; Endoplasmic reticulum; Isopeptide bond; Microsome; Nucleus; RNA-binding; Reference proteome; Repeat; Ribonucleoprotein; Spliceosome; Ubl conjugation; mRNA processing; mRNA splicing
P52434	0.3259	0.8452	0.1493	0.7614	RPAB3_HUMAN	DNA-directed RNA polymerases I, II, and III subunit RPABC3 (RNA polymerases I, II, and III subunit ABC3) (DNA-directed RNA polymerase II subunit H) (DNA-directed RNA polymerases I, II, and III 17.1 kDa polypeptide) (RPB17) (RPB8 homolog) (hRPB8)	POLR2H	150	FUNCTION: DNA-dependent RNA polymerase catalyzes the transcription of DNA into RNA using the four ribonucleoside triphosphates as substrates. Common component of RNA polymerases I, II and III which synthesize ribosomal RNA precursors, mRNA precursors and many functional non-coding RNAs, and small RNAs, such as 5S rRNA and tRNAs, respectively. {ECO:0000269|PubMed:9852112}.	Alternative sequence (3); Beta strand (13); Chain (1); Helix (1); Initiator methionine (1); Modified residue (1); Region (1); Sequence conflict (1); Turn (2)	3D-structure; Acetylation; Alternative splicing; Complete proteome; DNA-binding; DNA-directed RNA polymerase; Direct protein sequencing; Nucleus; Reference proteome; Transcription
P23396	0.7676	0.8426	0.7211	0.7423	RS3_HUMAN	40S ribosomal protein S3 (EC 4.2.99.18)	RPS3 OK/SW-cl.26	243	FUNCTION: Involved in translation as a component of the 40S small ribosomal subunit (PubMed:8706699). Has endonuclease activity and plays a role in repair of damaged DNA (PubMed:7775413). Cleaves phosphodiester bonds of DNAs containing altered bases with broad specificity and cleaves supercoiled DNA more efficiently than relaxed DNA (PubMed:15707971). Displays high binding affinity for 7,8-dihydr…	Alternative sequence (1); Beta strand (3); Chain (1); Cross-link (2); Domain (1); Erroneous initiation (1); Helix (4); Initiator methionine (1); Modified residue (13); Mutagenesis (15); Sequence conflict (3); Turn (1)	3D-structure; Acetylation; Alternative splicing; Apoptosis; Cell cycle; Cell division; Complete proteome; Cytoplasm; Cytoskeleton; DNA damage; DNA repair; DNA-binding; Direct protein sequencing; Isopeptide bond; Lyase; Membrane; Methylation; Mitochondrion; Mitochondrion inner membrane; Mitosis; Nucleus; Phosphoprotein; RNA-binding; Reference proteome; Ribonucleoprotein; Ribosomal protein; Transcr…
P62854	0.3177	0.8423	0.5996	0.6168	RS26_HUMAN	40S ribosomal protein S26	RPS26	115		Chain (1); Initiator methionine (1); Natural variant (2); Sequence conflict (2)	3D-structure; Complete proteome; Diamond-Blackfan anemia; Direct protein sequencing; Disease mutation; Reference proteome; Ribonucleoprotein; Ribosomal protein
Q9UQ35	0.8588	0.8407	0.5914	0.6335	SRRM2_HUMAN	Serine/arginine repetitive matrix protein 2 (300 kDa nuclear matrix antigen) (Serine/arginine-rich splicing factor-related nuclear matrix protein of 300 kDa) (SR-related nuclear matrix protein of 300 kDa) (Ser/Arg-related nuclear matrix protein of 300 kDa) (Splicing coactivator subunit SRm300) (Tax-responsive enhancer element-binding protein 803) (TaxREB803)	SRRM2 KIAA0324 SRL300 SRM300 HSPC075	2752	FUNCTION: Involved in pre-mRNA splicing. May function at or prior to the first catalytic step of splicing at the catalytic center of the spliceosome. May do so by stabilizing the catalytic center or the position of the RNA substrate (By similarity). Binds to RNA. {ECO:0000250, ECO:0000269|PubMed:10668804}.	Alternative sequence (4); Chain (1); Coiled coil (1); Compositional bias (7); Erroneous initiation (1); Frameshift (2); Modified residue (255); Natural variant (3); Region (1); Sequence caution (1); Sequence conflict (7)	Acetylation; Alternative splicing; Coiled coil; Complete proteome; Direct protein sequencing; Nucleus; Phosphoprotein; Polymorphism; RNA-binding; Reference proteome; Spliceosome; mRNA processing; mRNA splicing
Q8WWM7	0.6823	0.8405	0.7459	0.8714	ATX2L_HUMAN	Ataxin-2-like protein (Ataxin-2 domain protein) (Ataxin-2-related protein)	ATXN2L A2D A2LG A2LP A2RP	1075	FUNCTION: Involved in the regulation of stress granule and P-body formation. {ECO:0000269|PubMed:23209657}.	Alternative sequence (10); Chain (1); Compositional bias (1); Frameshift (6); Modified residue (23); Mutagenesis (2); Region (1); Sequence caution (3); Sequence conflict (13)	Acetylation; Alternative splicing; Complete proteome; Cytoplasm; Direct protein sequencing; Membrane; Methylation; Nucleus; Phosphoprotein; Reference proteome
O95573	0.8215	0.84	0.9315	0.9252	ACSL3_HUMAN	Long-chain-fatty-acid--CoA ligase 3 (EC 6.2.1.3) (Long-chain acyl-CoA synthetase 3) (LACS 3)	ACSL3 ACS3 FACL3 LACS3	720	FUNCTION: Acyl-CoA synthetases (ACSL) activates long-chain fatty acids for both synthesis of cellular lipids, and degradation via beta-oxidation. ACSL3 mediates hepatic lipogenesis (By similarity). Preferentially uses myristate, laurate, arachidonate and eicosapentaenoate as substrates (By similarity). Has mainly an anabolic role in energy metabolism. Required for the incorporation of fatty acids…	Chain (1); Modified residue (1); Natural variant (1); Sequence conflict (3); Topological domain (1); Transmembrane (1)	ATP-binding; Complete proteome; Endoplasmic reticulum; Fatty acid metabolism; Ligase; Lipid metabolism; Magnesium; Membrane; Microsome; Mitochondrion; Mitochondrion outer membrane; Nucleotide-binding; Peroxisome; Phosphoprotein; Polymorphism; Reference proteome; Signal-anchor; Transmembrane; Transmembrane helix
P27635	0.8887	0.8372	0.6367	0.7612	RL10_HUMAN	60S ribosomal protein L10 (Laminin receptor homolog) (Protein QM) (Tumor suppressor QM)	RPL10 DXS648E QM	214		Beta strand (7); Chain (1); Cross-link (1); Erroneous gene model prediction (2); Frameshift (1); Helix (4); Initiator methionine (1); Modified residue (1); Natural variant (3); Sequence conflict (2); Turn (1)	3D-structure; Autism; Autism spectrum disorder; Citrullination; Complete proteome; Direct protein sequencing; Disease mutation; Isopeptide bond; Polymorphism; Reference proteome; Ribonucleoprotein; Ribosomal protein; Ubl conjugation
Q01081	0.8193	0.8326	0.6769	0.6645	U2AF1_HUMAN	Splicing factor U2AF 35 kDa subunit (U2 auxiliary factor 35 kDa subunit) (U2 small nuclear RNA auxiliary factor 1) (U2 snRNP auxiliary factor small subunit)	U2AF1 U2AF35 U2AFBP FP793	240	FUNCTION: Plays a critical role in both constitutive and enhancer-dependent splicing by mediating protein-protein interactions and protein-RNA interactions required for accurate 3'-splice site selection. Recruits U2 snRNP to the branch point. Directly mediates interactions between U2AF2 and proteins bound to the enhancers and thus may function as a bridge between U2AF2 and the enhancer complex to…	Alternative sequence (4); Beta strand (4); Chain (1); Compositional bias (2); Domain (1); Helix (2); Initiator methionine (1); Modified residue (2); Mutagenesis (1); Zinc finger (2)	3D-structure; Acetylation; Alternative splicing; Complete proteome; Direct protein sequencing; Metal-binding; Nucleus; Phosphoprotein; RNA-binding; Reference proteome; Repeat; Spliceosome; Zinc; Zinc-finger; mRNA processing; mRNA splicing
P15880	0.7747	0.8316	0.7219	0.8034	RS2_HUMAN	40S ribosomal protein S2 (40S ribosomal protein S4) (Protein LLRep3)	RPS2 RPS4	293		Chain (1); Compositional bias (1); Domain (1); Frameshift (1); Initiator methionine (1); Modified residue (5)	3D-structure; Acetylation; Citrullination; Complete proteome; Direct protein sequencing; Phosphoprotein; Reference proteome; Repeat; Ribonucleoprotein; Ribosomal protein
Q96EV2	0.6954	0.8306	0.7923	0.7822	RBM33_HUMAN	RNA-binding protein 33 (Proline-rich protein 8) (RNA-binding motif protein 33)	RBM33 PRR8	1170		Alternative sequence (2); Chain (1); Coiled coil (1); Compositional bias (3); Domain (1); Erroneous gene model prediction (6); Erroneous initiation (2); Initiator methionine (1); Modified residue (6); Natural variant (1); Sequence caution (1)	Acetylation; Alternative splicing; Coiled coil; Complete proteome; Phosphoprotein; Polymorphism; RNA-binding; Reference proteome
P62841	0.9258	0.8298	0.8618	0.7861	RS15_HUMAN	40S ribosomal protein S15 (RIG protein)	RPS15 RIG	145		Chain (1); Initiator methionine (1); Modified residue (1)	3D-structure; Acetylation; Complete proteome; Direct protein sequencing; Reference proteome; Ribonucleoprotein; Ribosomal protein
P63173	0.7939	0.8289	0.7879	0.8334	RL38_HUMAN	60S ribosomal protein L38	RPL38	70		Chain (1); Initiator methionine (1); Modified residue (2)	3D-structure; Acetylation; Complete proteome; Reference proteome; Ribonucleoprotein; Ribosomal protein
P25705	0.812	0.8285	0.8147	0.7847	ATPA_HUMAN	ATP synthase subunit alpha, mitochondrial	ATP5A1 ATP5A ATP5AL2 ATPM	553	FUNCTION: Mitochondrial membrane ATP synthase (F(1)F(0) ATP synthase or Complex V) produces ATP from ADP in the presence of a proton gradient across the membrane which is generated by electron transport complexes of the respiratory chain. F-type ATPases consist of two structural domains, F(1) - containing the extramembraneous catalytic core, and F(0) - containing the membrane proton channel, link…	Alternative sequence (2); Chain (1); Glycosylation (1); Modified residue (34); Natural variant (4); Nucleotide binding (1); Sequence conflict (6); Site (1); Transit peptide (1)	ATP synthesis; ATP-binding; Acetylation; Alternative splicing; CF(1); Cell membrane; Complete proteome; Direct protein sequencing; Disease mutation; Glycoprotein; Hydrogen ion transport; Ion transport; Membrane; Mitochondrion; Mitochondrion inner membrane; Nucleotide-binding; Phosphoprotein; Polymorphism; Pyrrolidone carboxylic acid; Reference proteome; Transit peptide; Transport
Q9HAV7	0.7467	0.8253	0.7422	0.5838	GRPE1_HUMAN	GrpE protein homolog 1, mitochondrial (HMGE) (Mt-GrpE#1)	GRPEL1 GREPEL1	217	FUNCTION: Essential component of the PAM complex, a complex required for the translocation of transit peptide-containing proteins from the inner membrane into the mitochondrial matrix in an ATP-dependent manner. Seems to control the nucleotide-dependent binding of mitochondrial HSP70 to substrate proteins.	Chain (1); Modified residue (6); Transit peptide (1)	Acetylation; Chaperone; Complete proteome; Mitochondrion; Reference proteome; Transit peptide
P17480	0.8876	0.8244	0.8404	0.6677	UBF1_HUMAN	Nucleolar transcription factor 1 (Autoantigen NOR-90) (Upstream-binding factor 1) (UBF-1)	UBTF UBF UBF1	764	FUNCTION: Recognizes the ribosomal RNA gene promoter and activates transcription mediated by RNA polymerase I through cooperative interactions with the transcription factor SL1/TIF-IB complex. It binds specifically to the upstream control element. {ECO:0000269|PubMed:7982918}.	Alternative sequence (1); Beta strand (2); Chain (1); Compositional bias (1); DNA binding (6); Helix (8); Modified residue (13); Turn (1)	3D-structure; Acetylation; Activator; Alternative splicing; Complete proteome; DNA-binding; Nucleus; Phosphoprotein; Reference proteome; Repeat; Transcription; Transcription regulation
P30050	0.8585	0.8234	0.7117	0.7127	RL12_HUMAN	60S ribosomal protein L12	RPL12	165	FUNCTION: Binds directly to 26S ribosomal RNA. {ECO:0000250}.	Alternative sequence (1); Chain (1); Modified residue (3)	3D-structure; Acetylation; Alternative splicing; Complete proteome; Phosphoprotein; RNA-binding; Reference proteome; Ribonucleoprotein; Ribosomal protein
P10620	0.4988	0.8218	0.5267	0.2639	MGST1_HUMAN	Microsomal glutathione S-transferase 1 (Microsomal GST-1) (EC 2.5.1.18) (Microsomal GST-I)	MGST1 GST12 MGST	155	FUNCTION: Conjugation of reduced glutathione to a wide number of exogenous and endogenous hydrophobic electrophiles. Has a wide substrate specificity.	Alternative sequence (1); Binding site (6); Chain (1); Initiator methionine (1); Modified residue (3); Site (1); Topological domain (5); Transmembrane (4)	Acetylation; Alternative splicing; Complete proteome; Endoplasmic reticulum; Membrane; Microsome; Mitochondrion; Mitochondrion outer membrane; Nitration; Reference proteome; Transferase; Transmembrane; Transmembrane helix
P18124	0.8856	0.8165	0.7722	0.7621	RL7_HUMAN	60S ribosomal protein L7	RPL7	248	FUNCTION: Binds to G-rich structures in 28S rRNA and in mRNAs. Plays a regulatory role in the translation apparatus; inhibits cell-free translation of mRNAs.	Chain (1); Erroneous initiation (1); Modified residue (4); Region (1); Repeat (4); Sequence conflict (7)	3D-structure; Acetylation; Complete proteome; Direct protein sequencing; Phosphoprotein; RNA-binding; Reference proteome; Repeat; Ribonucleoprotein; Ribosomal protein
O60701	0.4863	0.8132	0.6756	0.7568	UGDH_HUMAN	UDP-glucose 6-dehydrogenase (UDP-Glc dehydrogenase) (UDP-GlcDH) (UDPGDH) (EC 1.1.1.22)	UGDH	494	FUNCTION: Involved in the biosynthesis of glycosaminoglycans; hyaluronan, chondroitin sulfate, and heparan sulfate.	Active site (1); Alternative sequence (2); Beta strand (20); Binding site (6); Chain (1); Helix (20); Modified residue (2); Nucleotide binding (4); Region (4); Sequence conflict (2); Turn (6)	3D-structure; Acetylation; Allosteric enzyme; Alternative splicing; Complete proteome; NAD; Oxidoreductase; Phosphoprotein; Reference proteome
Q16775	0.8093	0.812	0.8357	0.8256	GLO2_HUMAN	Hydroxyacylglutathione hydrolase, mitochondrial (EC 3.1.2.6) (Glyoxalase II) (Glx II)	HAGH GLO2 HAGH1	308	FUNCTION: Thiolesterase that catalyzes the hydrolysis of S-D-lactoyl-glutathione to form glutathione and D-lactic acid.	Alternative sequence (3); Beta strand (13); Chain (1); Erroneous initiation (2); Helix (9); Metal binding (8); Modified residue (3); Region (3); Sequence conflict (3); Transit peptide (1); Turn (4)	3D-structure; Acetylation; Alternative initiation; Alternative splicing; Complete proteome; Cytoplasm; Hydrolase; Metal-binding; Mitochondrion; Reference proteome; Transit peptide; Zinc
P19338	0.9129	0.8118	0.7776	0.7757	NUCL_HUMAN	Nucleolin (Protein C23)	NCL	710	FUNCTION: Nucleolin is the major nucleolar protein of growing eukaryotic cells. It is found associated with intranucleolar chromatin and pre-ribosomal particles. It induces chromatin decondensation by binding to histone H1. It is thought to play a role in pre-rRNA transcription and ribosome assembly. May play a role in the process of transcriptional elongation. Binds RNA oligonucleotides with 5'-…	Beta strand (23); Chain (1); Compositional bias (4); Domain (4); Helix (10); Initiator methionine (1); Modified residue (51); Natural variant (3); Region (1); Repeat (8); Sequence caution (1); Sequence conflict (3); Turn (1)	3D-structure; Acetylation; Complete proteome; Cytoplasm; DNA-binding; Direct protein sequencing; Methylation; Nucleus; Phosphoprotein; Polymorphism; RNA-binding; Reference proteome; Repeat
Q15424	0.6667	0.809	0.8418	0.7745	SAFB1_HUMAN	Scaffold attachment factor B1 (SAF-B) (SAF-B1) (HSP27 estrogen response element-TATA box-binding protein) (HSP27 ERE-TATA-binding protein)	SAFB HAP HET SAFB1	915	FUNCTION: Binds to scaffold/matrix attachment region (S/MAR) DNA and forms a molecular assembly point to allow the formation of a 'transcriptosomal' complex (consisting of SR proteins and RNA polymerase II) coupling transcription and RNA processing (By similarity). Can function as an estrogen receptor corepressor and can also bind to the HSP27 promoter and decrease its transcription. When associa…	Alternative sequence (3); Chain (1); Compositional bias (3); Cross-link (6); Domain (2); Erroneous initiation (1); Initiator methionine (1); Modified residue (15); Motif (1); Region (2); Sequence conflict (9)	Acetylation; Alternative splicing; Complete proteome; DNA-binding; Direct protein sequencing; Isopeptide bond; Nucleus; Phosphoprotein; RNA-binding; Reference proteome; Repressor; Transcription; Transcription regulation; Ubl conjugation
P62701	0.8424	0.8066	0.7215	0.8122	RS4X_HUMAN	40S ribosomal protein S4, X isoform (SCR10) (Single copy abundant mRNA protein)	RPS4X CCG2 RPS4 SCAR	263		Chain (1); Domain (1); Initiator methionine (1); Modified residue (1); Sequence conflict (2)	3D-structure; Acetylation; Complete proteome; Cytoplasm; Direct protein sequencing; RNA-binding; Reference proteome; Ribonucleoprotein; Ribosomal protein; rRNA-binding
Q2TB90	0.5165	0.8059	0.8986	0.8912	HKDC1_HUMAN	Putative hexokinase HKDC1 (EC 2.7.1.1) (Hexokinase domain-containing protein 1)	HKDC1	917		Alternative sequence (4); Binding site (1); Chain (1); Domain (2); Frameshift (2); Natural variant (5); Nucleotide binding (2); Region (6)	ATP-binding; Alternative splicing; Complete proteome; Glycolysis; Kinase; Nucleotide-binding; Polymorphism; Reference proteome; Repeat; Transferase
O00422	0.6631	0.8056	0.4624	0.2244	SAP18_HUMAN	Histone deacetylase complex subunit SAP18 (18 kDa Sin3-associated polypeptide) (2HOR0202) (Cell growth-inhibiting gene 38 protein) (Sin3-associated polypeptide p18)	SAP18 GIG38	153	FUNCTION: Component of the SIN3-repressing complex. Enhances the ability of SIN3-HDAC1-mediated transcriptional repression. When tethered to the promoter, it can direct the formation of a repressive complex to core histone proteins. Auxiliary component of the splicing-dependent multiprotein exon junction complex (EJC) deposited at splice junction on mRNAs. The EJC is a dynamic structure consistin…	Beta strand (7); Chain (1); Cross-link (1); Helix (4); Initiator methionine (1); Modified residue (1); Mutagenesis (3); Region (1); Sequence conflict (2); Turn (2)	3D-structure; Acetylation; Complete proteome; Cytoplasm; Isopeptide bond; Nucleus; Reference proteome; Repressor; Transcription; Transcription regulation; Ubl conjugation; mRNA processing; mRNA splicing
O00567	0.8917	0.804	0.8078	0.7829	NOP56_HUMAN	Nucleolar protein 56 (Nucleolar protein 5A)	NOP56 NOL5A	594	FUNCTION: Involved in the early to middle stages of 60S ribosomal subunit biogenesis. Core component of box C/D small nucleolar ribonucleoprotein (snoRNP) particles. Required for the biogenesis of box C/D snoRNAs such U3, U8 and U14 snoRNAs. {ECO:0000269|PubMed:12777385, ECO:0000269|PubMed:15574333}.	Chain (1); Compositional bias (1); Cross-link (1); Domain (1); Erroneous initiation (1); Modified residue (14); Natural variant (3); Sequence conflict (3)	Acetylation; Complete proteome; Cytoplasm; Direct protein sequencing; Isopeptide bond; Neurodegeneration; Nucleus; Phosphoprotein; Polymorphism; Reference proteome; Ribonucleoprotein; Ribosome biogenesis; Spinocerebellar ataxia; Ubl conjugation
Q9NR30	0.8857	0.8033	0.7994	0.7351	DDX21_HUMAN	Nucleolar RNA helicase 2 (EC 3.6.4.13) (DEAD box protein 21) (Gu-alpha) (Nucleolar RNA helicase Gu) (Nucleolar RNA helicase II) (RH II/Gu)	DDX21	783	FUNCTION: RNA helicase that acts as a sensor of the transcriptional status of both RNA polymerase (Pol) I and II: promotes ribosomal RNA (rRNA) processing and transcription from polymerase II (Pol II) (PubMed:25470060). Binds various RNAs, such as rRNAs, snoRNAs, 7SK and, at lower extent, mRNAs (PubMed:25470060). In the nucleolus, localizes to rDNA locus, where it directly binds rRNAs and snoRNAs…	Alternative sequence (1); Beta strand (3); Chain (1); Domain (2); Erroneous initiation (1); Helix (3); Modified residue (12); Motif (2); Mutagenesis (2); Natural variant (1); Nucleotide binding (1); Region (1); Repeat (3); Sequence conflict (1); Turn (1)	3D-structure; ATP-binding; Acetylation; Alternative splicing; Complete proteome; Direct protein sequencing; Helicase; Hydrolase; Nucleotide-binding; Nucleus; Phosphoprotein; Polymorphism; RNA-binding; Reference proteome; Repeat; Transcription; rRNA processing
Q9Y3U8	0.8945	0.7996	0.6862	0.8278	RL36_HUMAN	60S ribosomal protein L36	RPL36	105		Chain (1); Initiator methionine (1); Modified residue (1); Natural variant (1); Sequence conflict (1)	3D-structure; Acetylation; Complete proteome; Direct protein sequencing; Polymorphism; Reference proteome; Ribonucleoprotein; Ribosomal protein
P62888	0.8715	0.7986	0.6482	0.7872	RL30_HUMAN	60S ribosomal protein L30	RPL30	115		Beta strand (4); Chain (1); Helix (4); Modified residue (2)	3D-structure; Acetylation; Complete proteome; Phosphoprotein; Reference proteome; Ribonucleoprotein; Ribosomal protein
Q99729	0.8251	0.7946	0.5892	0.6161	ROAA_HUMAN	Heterogeneous nuclear ribonucleoprotein A/B (hnRNP A/B) (APOBEC1-binding protein 1) (ABBP-1)	HNRNPAB ABBP1 HNRPAB	332	FUNCTION: Binds single-stranded RNA. Has a high affinity for G-rich and U-rich regions of hnRNA. Also binds to APOB mRNA transcripts around the RNA editing site.	Alternative sequence (3); Beta strand (5); Chain (1); Compositional bias (1); Domain (2); Frameshift (2); Helix (2); Modified residue (11); Turn (2)	3D-structure; Acetylation; Alternative splicing; Complete proteome; Cytoplasm; Direct protein sequencing; Methylation; Nucleus; Phosphoprotein; RNA-binding; Reference proteome; Repeat
P06753	0.1231	0.7944	0.2562	0.1025	TPM3_HUMAN	Tropomyosin alpha-3 chain (Gamma-tropomyosin) (Tropomyosin-3) (Tropomyosin-5) (hTM5)	TPM3	285	FUNCTION: Binds to actin filaments in muscle and non-muscle cells. Plays a central role, in association with the troponin complex, in the calcium dependent regulation of vertebrate striated muscle contraction. Smooth muscle contraction is regulated by interaction with caldesmon. In non-muscle cells is implicated in stabilizing cytoskeleton actin filaments.	Alternative sequence (10); Chain (1); Coiled coil (1); Initiator methionine (3); Modified residue (14); Natural variant (18); Sequence conflict (11)	Acetylation; Actin-binding; Alternative splicing; Chromosomal rearrangement; Coiled coil; Complete proteome; Cytoplasm; Cytoskeleton; Direct protein sequencing; Disease mutation; Muscle protein; Nemaline myopathy; Phosphoprotein; Proto-oncogene; Reference proteome
P84090	0.8405	0.7934	0.6181	0.6596	ERH_HUMAN	Enhancer of rudimentary homolog	ERH	104	FUNCTION: May have a role in the cell cycle.	Beta strand (4); Chain (1); Cross-link (1); Helix (4); Initiator methionine (1); Modified residue (1); Turn (1)	3D-structure; Acetylation; Cell cycle; Complete proteome; Direct protein sequencing; Isopeptide bond; Reference proteome; Ubl conjugation
Q07020	0.8337	0.7907	0.718	0.804	RL18_HUMAN	60S ribosomal protein L18	RPL18	188		Alternative sequence (1); Chain (1); Initiator methionine (1); Modified residue (2); Sequence conflict (1)	3D-structure; Alternative splicing; Complete proteome; Cytoplasm; Direct protein sequencing; Phosphoprotein; Reference proteome; Ribonucleoprotein; Ribosomal protein
P84103	0.8289	0.7791	0.5288	0.5251	SRSF3_HUMAN	Serine/arginine-rich splicing factor 3 (Pre-mRNA-splicing factor SRP20) (Splicing factor, arginine/serine-rich 3)	SRSF3 SFRS3 SRP20	164	FUNCTION: May be involved in RNA processing in relation with cellular proliferation and/or maturation. May function as export adapter involved in mRNA nuclear export such as of histone H2A. Binds mRNA which is thought to be transferred to the NXF1-NXT1 heterodimer for export (TAP/NXF1 pathway); enhances NXF1-NXT1 RNA-binding activity. RNA-binding is semi-sequence specific. {ECO:0000269|PubMed:113…	Alternative sequence (1); Beta strand (5); Chain (1); Compositional bias (1); Domain (1); Helix (2); Modified residue (3); Mutagenesis (3); Region (2); Repeat (2); Turn (1)	3D-structure; Acetylation; Alternative splicing; Complete proteome; Cytoplasm; Direct protein sequencing; Nucleus; Phosphoprotein; RNA-binding; Reference proteome; Repeat; Transport; mRNA processing; mRNA splicing; mRNA transport
P62851	0.8226	0.7728	0.6157	0.701	RS25_HUMAN	40S ribosomal protein S25	RPS25	125		Chain (1); Modified residue (7)	3D-structure; Acetylation; Complete proteome; Direct protein sequencing; Reference proteome; Ribonucleoprotein; Ribosomal protein
P26373	0.825	0.7709	0.6432	0.6617	RL13_HUMAN	60S ribosomal protein L13 (Breast basic conserved protein 1)	RPL13 BBC1 OK/SW-cl.46	211		Alternative sequence (1); Chain (1); Modified residue (4); Natural variant (2); Sequence conflict (1)	3D-structure; Acetylation; Alternative splicing; Complete proteome; Phosphoprotein; Polymorphism; Reference proteome; Ribonucleoprotein; Ribosomal protein
P62913	0.7864	0.7699	0.6747	0.6335	RL11_HUMAN	60S ribosomal protein L11 (CLL-associated antigen KW-12)	RPL11	178	FUNCTION: Binds to 5S ribosomal RNA (By similarity). Required for rRNA maturation and formation of the 60S ribosomal subunits. Promotes nucleolar location of PML (By similarity). {ECO:0000250, ECO:0000269|PubMed:19061985}.	Alternative sequence (1); Beta strand (8); Chain (1); Helix (6); Initiator methionine (1); Modified residue (4); Natural variant (2); Sequence conflict (4); Turn (2)	3D-structure; Acetylation; Alternative splicing; Complete proteome; Diamond-Blackfan anemia; Direct protein sequencing; Disease mutation; Nucleus; Phosphoprotein; RNA-binding; Reference proteome; Ribonucleoprotein; Ribosomal protein; rRNA-binding
P63261	0.6995	0.7644	0.3745	0.5266	ACTG_HUMAN	Actin, cytoplasmic 2 (Gamma-actin) [Cleaved into: Actin, cytoplasmic 2, N-terminally processed]	ACTG1 ACTG	375	FUNCTION: Actins are highly conserved proteins that are involved in various types of cell motility and are ubiquitously expressed in all eukaryotic cells.	Chain (2); Cross-link (2); Initiator methionine (1); Modified residue (6); Natural variant (17); Sequence conflict (2)	ATP-binding; Acetylation; Complete proteome; Cytoplasm; Cytoskeleton; Deafness; Direct protein sequencing; Disease mutation; Isopeptide bond; Mental retardation; Methylation; Non-syndromic deafness; Nucleotide-binding; Oxidation; Polymorphism; Reference proteome
P35268	0.8648	0.7642	0.4816	0.4514	RL22_HUMAN	60S ribosomal protein L22 (EBER-associated protein) (EAP) (Epstein-Barr virus small RNA-associated protein) (Heparin-binding protein HBp15)	RPL22	128		Chain (1); Compositional bias (1); Initiator methionine (1); Modified residue (2)	3D-structure; Complete proteome; Direct protein sequencing; Heparin-binding; Phosphoprotein; RNA-binding; Reference proteome; Ribonucleoprotein; Ribosomal protein
Q9BRJ6	0.8504	0.7595	0.7271	0.3212	CG050_HUMAN	Uncharacterized protein C7orf50	C7orf50 FP15621	194		Chain (1); Modified residue (4)	Complete proteome; Phosphoprotein; Reference proteome
Q9HCC0	0.706	0.7531	0.6704	0.6896	MCCB_HUMAN	Methylcrotonoyl-CoA carboxylase beta chain, mitochondrial (MCCase subunit beta) (EC 6.4.1.4) (3-methylcrotonyl-CoA carboxylase 2) (3-methylcrotonyl-CoA carboxylase non-biotin-containing subunit) (3-methylcrotonyl-CoA:carbon dioxide ligase subunit beta)	MCCC2 MCCB	563	FUNCTION: Carboxyltransferase subunit of the 3-methylcrotonyl-CoA carboxylase, an enzyme that catalyzes the conversion of 3-methylcrotonyl-CoA to 3-methylglutaconyl-CoA, a critical step for leucine and isovaleric acid catabolism. {ECO:0000269|PubMed:17360195}.	Alternative sequence (1); Chain (1); Domain (1); Frameshift (1); Modified residue (6); Natural variant (45); Region (1); Transit peptide (1)	ATP-binding; Acetylation; Alternative splicing; Complete proteome; Direct protein sequencing; Disease mutation; Ligase; Mitochondrion; Nucleotide-binding; Reference proteome; Transit peptide
P06748	0.9016	0.7526	0.7427	0.5785	NPM_HUMAN	Nucleophosmin (NPM) (Nucleolar phosphoprotein B23) (Nucleolar protein NO38) (Numatrin)	NPM1 NPM	294	FUNCTION: Involved in diverse cellular processes such as ribosome biogenesis, centrosome duplication, protein chaperoning, histone assembly, cell proliferation, and regulation of tumor suppressors p53/TP53 and ARF. Binds ribosome presumably to drive ribosome nuclear export. Associated with nucleolar ribonucleoprotein structures and bind single-stranded nucleic acids. Acts as a chaperonin for the …	Alternative sequence (2); Beta strand (8); Chain (1); Compositional bias (3); Cross-link (7); Helix (3); Modified residue (32); Motif (2); Mutagenesis (17); Region (3); Sequence conflict (21); Site (3); Turn (1)	3D-structure; ADP-ribosylation; Acetylation; Alternative splicing; Chaperone; Chromosomal rearrangement; Complete proteome; Cytoplasm; Cytoskeleton; Direct protein sequencing; Disulfide bond; Host-virus interaction; Isopeptide bond; Nucleus; Phosphoprotein; Proto-oncogene; RNA-binding; Reference proteome; Ubl conjugation
Q01650	0.6225	0.7511	0.7813	0.6306	LAT1_HUMAN	Large neutral amino acids transporter small subunit 1 (4F2 light chain) (4F2 LC) (4F2LC) (CD98 light chain) (Integral membrane protein E16) (L-type amino acid transporter 1) (hLAT1) (Solute carrier family 7 member 5) (y+ system cationic amino acid transporter)	SLC7A5 CD98LC LAT1 MPE16	507	FUNCTION: Sodium-independent, high-affinity transport of large neutral amino acids such as phenylalanine, tyrosine, leucine, arginine and tryptophan, when associated with SLC3A2/4F2hc. Involved in cellular amino acid uptake. Acts as an amino acid exchanger. Involved in the transport of L-DOPA across the blood-brain barrier, and that of thyroid hormones triiodothyronine (T3) and thyroxine (T4) acr…	Chain (1); Cross-link (2); Glycosylation (3); Modified residue (2); Natural variant (2); Sequence conflict (6); Transmembrane (12)	Amino-acid transport; Cell membrane; Complete proteome; Cytoplasm; Developmental protein; Differentiation; Direct protein sequencing; Disulfide bond; Glycoprotein; Isopeptide bond; Membrane; Neurogenesis; Phosphoprotein; Polymorphism; Reference proteome; Transmembrane; Transmembrane helix; Transport; Ubl conjugation
P62158	0.7716	0.7494	0.758	0.6479	CALM_HUMAN	Calmodulin (CaM)	CALM1 CALM CAM CAM1; CALM2 CAM2 CAMB; CALM3 CALML2 CAM3 CAMC CAMIII	149	FUNCTION: Calmodulin mediates the control of a large number of enzymes, ion channels, aquaporins and other proteins by Ca(2+). Among the enzymes to be stimulated by the calmodulin-Ca(2+) complex are a number of protein kinases and phosphatases. Together with CCP110 and centrin, is involved in a genetic pathway that regulates the centrosome cycle and progression through cytokinesis. {ECO:0000269|P…	Beta strand (7); Calcium binding (4); Chain (1); Cross-link (1); Domain (4); Erroneous gene model prediction (1); Helix (9); Initiator methionine (1); Modified residue (9); Natural variant (11); Sequence conflict (1); Turn (1)	3D-structure; Acetylation; Calcium; Complete proteome; Cytoplasm; Cytoskeleton; Direct protein sequencing; Disease mutation; Isopeptide bond; Long QT syndrome; Metal-binding; Methylation; Phosphoprotein; Polymorphism; Reference proteome; Repeat; Ubl conjugation
Q9P2E9	0.7974	0.7492	0.7366	0.7026	RRBP1_HUMAN	Ribosome-binding protein 1 (180 kDa ribosome receptor homolog) (RRp) (ES/130-related protein) (Ribosome receptor protein)	RRBP1 KIAA1398	1410	FUNCTION: Acts as a ribosome receptor and mediates interaction between the ribosome and the endoplasmic reticulum membrane. {ECO:0000250}.	Alternative sequence (2); Chain (1); Erroneous initiation (1); Modified residue (16); Natural variant (1); Region (1); Repeat (41); Sequence conflict (15); Topological domain (2); Transmembrane (1)	Acetylation; Alternative splicing; Complete proteome; Endoplasmic reticulum; Membrane; Phosphoprotein; Polymorphism; Protein transport; Reference proteome; Repeat; Translocation; Transmembrane; Transmembrane helix; Transport
P08195	0.4416	0.7459	0.6911	0.7563	4F2_HUMAN	4F2 cell-surface antigen heavy chain (4F2hc) (4F2 heavy chain antigen) (Lymphocyte activation antigen 4F2 large subunit) (Solute carrier family 3 member 2) (CD antigen CD98)	SLC3A2 MDU1	630	FUNCTION: Required for the function of light chain amino-acid transporters. Involved in sodium-independent, high-affinity transport of large neutral amino acids such as phenylalanine, tyrosine, leucine, arginine and tryptophan. Involved in guiding and targeting of LAT1 and LAT2 to the plasma membrane. When associated with SLC7A6 or SLC7A7 acts as an arginine/glutamine exchanger, following an anti…	Alternative sequence (3); Beta strand (22); Chain (1); Cross-link (1); Disulfide bond (1); Glycosylation (4); Helix (24); Initiator methionine (1); Mass spectrometry (1); Modified residue (11); Mutagenesis (2); Sequence conflict (12); Topological domain (2); Transmembrane (1); Turn (3)	3D-structure; Acetylation; Alternative splicing; Amino-acid transport; Cell membrane; Complete proteome; Direct protein sequencing; Disulfide bond; Glycoprotein; Isopeptide bond; Membrane; Phosphoprotein; Reference proteome; Signal-anchor; Transmembrane; Transmembrane helix; Transport; Ubl conjugation
Q01105	0.3165	0.7417	NA	NA	SET_HUMAN	Protein SET (HLA-DR-associated protein II) (Inhibitor of granzyme A-activated DNase) (IGAAD) (PHAPII) (Phosphatase 2A inhibitor I2PP2A) (I-2PP2A) (Template-activating factor I) (TAF-I)	SET	290	FUNCTION: Multitasking protein, involved in apoptosis, transcription, nucleosome assembly and histone chaperoning. Isoform 2 anti-apoptotic activity is mediated by inhibition of the GZMA-activated DNase, NME1. In the course of cytotoxic T-lymphocyte (CTL)-induced apoptosis, GZMA cleaves SET, disrupting its binding to NME1 and releasing NME1 inhibition. Isoform 1 and isoform 2 are potent inhibitor…	Alternative sequence (3); Beta strand (5); Chain (1); Compositional bias (1); Cross-link (1); Helix (8); Initiator methionine (1); Modified residue (9); Natural variant (1); Region (2); Site (1); Turn (1)	3D-structure; Acetylation; Alternative splicing; Chaperone; Chromosomal rearrangement; Complete proteome; Cytoplasm; DNA-binding; Direct protein sequencing; Endoplasmic reticulum; Host-virus interaction; Isopeptide bond; Methylation; Nucleus; Phosphoprotein; Polymorphism; Proto-oncogene; Reference proteome; Ubl conjugation
P21796	0.314	0.7415	0.4694	0.5483	VDAC1_HUMAN	Voltage-dependent anion-selective channel protein 1 (VDAC-1) (hVDAC1) (Outer mitochondrial membrane protein porin 1) (Plasmalemmal porin) (Porin 31HL) (Porin 31HM)	VDAC1 VDAC	283	FUNCTION: Forms a channel through the mitochondrial outer membrane and also the plasma membrane. The channel at the outer mitochondrial membrane allows diffusion of small hydrophilic molecules; in the plasma membrane it is involved in cell volume regulation and apoptosis. It adopts an open conformation at low or zero membrane potential and a closed conformation at potentials above 30-40 mV. The o…	Beta strand (20); Chain (1); Cross-link (7); Helix (1); Initiator methionine (1); Modified residue (11); Mutagenesis (2); Nucleotide binding (2); Sequence conflict (1); Site (1); Transmembrane (19); Turn (6)	3D-structure; Acetylation; Apoptosis; Cell membrane; Complete proteome; Direct protein sequencing; Host-virus interaction; Ion transport; Isopeptide bond; Membrane; Mitochondrion; Mitochondrion outer membrane; Phosphoprotein; Porin; Reference proteome; Transmembrane; Transmembrane beta strand; Transport; Ubl conjugation
Q9BUF5	NA	0.7398	0.3484	0.9568	TBB6_HUMAN	Tubulin beta-6 chain (Tubulin beta class V)	TUBB6	446	FUNCTION: Tubulin is the major constituent of microtubules. It binds two moles of GTP, one at an exchangeable site on the beta chain and one at a non-exchangeable site on the alpha chain (By similarity). {ECO:0000250}.	Chain (1); Modified residue (1); Nucleotide binding (1); Sequence conflict (1)	Complete proteome; Cytoplasm; Cytoskeleton; GTP-binding; Microtubule; Nucleotide-binding; Phosphoprotein; Reference proteome
P62273	0.7446	0.7316	0.6651	0.4759	RS29_HUMAN	40S ribosomal protein S29	RPS29	56		Alternative sequence (1); Chain (1); Initiator methionine (1); Metal binding (4); Modified residue (1); Natural variant (2)	3D-structure; Acetylation; Alternative splicing; Complete proteome; Diamond-Blackfan anemia; Direct protein sequencing; Disease mutation; Metal-binding; Reference proteome; Ribonucleoprotein; Ribosomal protein; Zinc
P62081	0.8505	0.7307	0.2225	0.4975	RS7_HUMAN	40S ribosomal protein S7	RPS7	194	FUNCTION: Required for rRNA maturation. {ECO:0000269|PubMed:19061985}.	Chain (1); Compositional bias (1); Modified residue (2)	3D-structure; Acetylation; Complete proteome; Cytoplasm; Cytoskeleton; Diamond-Blackfan anemia; Direct protein sequencing; Reference proteome; Ribonucleoprotein; Ribosomal protein
Q02978	0.6235	0.7291	0.8563	0.8193	M2OM_HUMAN	Mitochondrial 2-oxoglutarate/malate carrier protein (OGCP) (Solute carrier family 25 member 11)	SLC25A11 SLC20A4	314	FUNCTION: Catalyzes the transport of 2-oxoglutarate across the inner mitochondrial membrane in an electroneutral exchange for malate or other dicarboxylic acids, and plays an important role in several metabolic processes, including the malate-aspartate shuttle, the oxoglutarate/isocitrate shuttle, in gluconeogenesis from lactate, and in nitrogen metabolism.	Alternative sequence (1); Chain (1); Initiator methionine (1); Modified residue (5); Repeat (3); Sequence conflict (1); Transmembrane (6)	Acetylation; Alternative splicing; Complete proteome; Direct protein sequencing; Membrane; Mitochondrion; Mitochondrion inner membrane; Phosphoprotein; Reference proteome; Repeat; Transmembrane; Transmembrane helix; Transport
Q9NX63	0.9383	0.727	0.691	0.7413	MIC19_HUMAN	MICOS complex subunit MIC19 (Coiled-coil-helix-coiled-coil-helix domain-containing protein 3)	CHCHD3 MIC19 MINOS3	227	FUNCTION: Component of the MICOS complex, a large protein complex of the mitochondrial inner membrane that plays crucial roles in the maintenance of crista junctions, inner membrane architecture, and formation of contact sites to the outer membrane. Has also been shown to function as a transcription factor which binds to the BAG1 promoter and represses BAG1 transcription. Plays an important role …	Chain (1); Domain (1); Initiator methionine (1); Lipidation (1); Modified residue (5)	Acetylation; Complete proteome; Cytoplasm; Lipoprotein; Membrane; Mitochondrion; Mitochondrion inner membrane; Myristate; Nucleus; Phosphoprotein; Reference proteome; Repressor; Transcription; Transcription regulation
Q13813	0.7125	0.7227	0.7181	0.4666	SPTN1_HUMAN	Spectrin alpha chain, non-erythrocytic 1 (Alpha-II spectrin) (Fodrin alpha chain) (Spectrin, non-erythroid alpha subunit)	SPTAN1 NEAS SPTA2	2472	FUNCTION: Fodrin, which seems to be involved in secretion, interacts with calmodulin in a calcium-dependent manner and is thus candidate for the calcium-dependent movement of the cytoskeleton at the membrane.	Alternative sequence (2); Beta strand (2); Calcium binding (2); Chain (1); Domain (4); Erroneous initiation (1); Helix (13); Modified residue (27); Natural variant (8); Repeat (23); Sequence conflict (15); Site (1)	3D-structure; Acetylation; Actin capping; Actin-binding; Alternative splicing; Calcium; Calmodulin-binding; Complete proteome; Cytoplasm; Cytoskeleton; Direct protein sequencing; Disease mutation; Epilepsy; Mental retardation; Metal-binding; Phosphoprotein; Polymorphism; Reference proteome; Repeat; SH3 domain
Q3MHD2	0.4569	0.7206	0.6525	0.7927	LSM12_HUMAN	Protein LSM12 homolog	LSM12	195		Alternative sequence (1); Chain (1); Initiator methionine (1); Modified residue (2); Natural variant (2)	Acetylation; Alternative splicing; Complete proteome; Direct protein sequencing; Phosphoprotein; Polymorphism; Reference proteome
Q9Y4P3	0.8826	0.7201	0.8072	0.7054	TBL2_HUMAN	Transducin beta-like protein 2 (WS beta-transducin repeats protein) (WS-betaTRP) (Williams-Beuren syndrome chromosomal region 13 protein)	TBL2 WBSCR13 UNQ563/PRO1125	447		Chain (1); Erroneous initiation (1); Modified residue (1); Natural variant (1); Repeat (7)	Complete proteome; Phosphoprotein; Polymorphism; Reference proteome; Repeat; WD repeat; Williams-Beuren syndrome
O60218	0.0961	0.7198	0.1508	0.4631	AK1BA_HUMAN	Aldo-keto reductase family 1 member B10 (EC 1.1.1.-) (ARL-1) (Aldose reductase-like) (Aldose reductase-related protein) (ARP) (hARP) (Small intestine reductase) (SI reductase)	AKR1B10 AKR1B11	316	FUNCTION: Acts as all-trans-retinaldehyde reductase. Can efficiently reduce aliphatic and aromatic aldehydes, and is less active on hexoses (in vitro). May be responsible for detoxification of reactive aldehydes in the digested food before the nutrients are passed on to other organs. {ECO:0000269|PubMed:18087047}.	Active site (1); Beta strand (11); Binding site (3); Chain (1); Helix (16); Initiator methionine (1); Modified residue (5); Mutagenesis (2); Natural variant (3); Nucleotide binding (4); Sequence conflict (3); Site (1); Turn (2)	3D-structure; Acetylation; Complete proteome; Lysosome; NADP; Oxidoreductase; Polymorphism; Reference proteome; Secreted
P55265	0.793	0.7161	0.5514	0.5097	DSRAD_HUMAN	Double-stranded RNA-specific adenosine deaminase (DRADA) (EC 3.5.4.37) (136 kDa double-stranded RNA-binding protein) (p136) (Interferon-inducible protein 4) (IFI-4) (K88DSRBP)	ADAR ADAR1 DSRAD G1P1 IFI4	1226	FUNCTION: Catalyzes the hydrolytic deamination of adenosine to inosine in double-stranded RNA (dsRNA) referred to as A-to-I RNA editing. This may affect gene expression and function in a number of ways that include mRNA translation by changing codons and hence the amino acid sequence of proteins; pre-mRNA splicing by altering splice site recognition sequences; RNA stability by changing sequences …	Active site (1); Alternative sequence (4); Beta strand (9); Chain (1); Cross-link (2); DNA binding (1); Domain (4); Erroneous termination (1); Helix (12); Metal binding (3); Modified residue (7); Mutagenesis (1); Natural variant (16); Repeat (2); Sequence conflict (10); Turn (1)	3D-structure; Aicardi-Goutieres syndrome; Alternative promoter usage; Alternative splicing; Antiviral defense; Complete proteome; Cytoplasm; DNA-binding; Direct protein sequencing; Disease mutation; Hydrolase; Immunity; Innate immunity; Isopeptide bond; Metal-binding; Nucleus; Phosphoprotein; Polymorphism; RNA-binding; RNA-mediated gene silencing; Reference proteome; Repeat; Ubl conjugation; Zinc…
Q9H7B2	0.7179	0.7117	0.4725	0.4665	RPF2_HUMAN	Ribosome production factor 2 homolog (Brix domain-containing protein 1) (Ribosome biogenesis protein RPF2 homolog)	RPF2 BXDC1	306		Chain (1); Domain (1); Natural variant (2); Sequence conflict (1)	Complete proteome; Nucleus; Polymorphism; Reference proteome
P05141	0.5471	0.6798	0.707	0.5015	ADT2_HUMAN	ADP/ATP translocase 2 (ADP,ATP carrier protein 2) (ADP,ATP carrier protein, fibroblast isoform) (Adenine nucleotide translocator 2) (ANT 2) (Solute carrier family 25 member 5) [Cleaved into: ADP/ATP translocase 2, N-terminally processed]	SLC25A5 ANT2	298	FUNCTION: Catalyzes the exchange of cytoplasmic ADP with mitochondrial ATP across the mitochondrial inner membrane. As part of the mitotic spindle-associated MMXD complex it may play a role in chromosome segregation. {ECO:0000269|PubMed:20797633}.	Binding site (1); Chain (2); Initiator methionine (1); Modified residue (17); Motif (1); Natural variant (1); Repeat (3); Sequence conflict (4); Transmembrane (6)	Acetylation; Chromosome partition; Complete proteome; Direct protein sequencing; Host-virus interaction; Membrane; Methylation; Mitochondrion; Mitochondrion inner membrane; Polymorphism; Reference proteome; Repeat; Transmembrane; Transmembrane helix; Transport
Q12797	0.9248	0.6767	0.9114	0.8407	ASPH_HUMAN	Aspartyl/asparaginyl beta-hydroxylase (EC 1.14.11.16) (Aspartate beta-hydroxylase) (ASP beta-hydroxylase) (Peptide-aspartate beta-dioxygenase)	ASPH BAH	758	FUNCTION: Isoform 1: specifically hydroxylates an Asp or Asn residue in certain epidermal growth factor-like (EGF) domains of a number of proteins. {ECO:0000269|PubMed:11773073}.; FUNCTION: Isoform 8: membrane-bound Ca(2+)-sensing protein, which is a structural component of the ER-plasma membrane junctions. Isoform 8 regulates the activity of Ca(+2) released-activated Ca(+2) (CRAC) channels in T-…	Alternative sequence (10); Beta strand (12); Binding site (3); Calcium binding (1); Chain (1); Compositional bias (3); Disulfide bond (1); Glycosylation (2); Helix (7); Metal binding (2); Modified residue (1); Mutagenesis (1); Natural variant (2); Region (1); Repeat (4); Sequence conflict (7); Topological domain (2); Transmembrane (1); Turn (1)	3D-structure; Alternative splicing; Calcium; Complete proteome; Dioxygenase; Disease mutation; Disulfide bond; Endoplasmic reticulum; Glycoprotein; Iron; Membrane; Metal-binding; Oxidoreductase; Phosphoprotein; Polymorphism; Reference proteome; Repeat; Sarcoplasmic reticulum; Signal-anchor; TPR repeat; Transmembrane; Transmembrane helix
P38646	0.5875	0.6767	0.5829	0.5544	GRP75_HUMAN	Stress-70 protein, mitochondrial (75 kDa glucose-regulated protein) (GRP-75) (Heat shock 70 kDa protein 9) (Mortalin) (MOT) (Peptide-binding protein 74) (PBP74)	HSPA9 GRP75 HSPA9B mt-HSP70	679	FUNCTION: Implicated in the control of cell proliferation and cellular aging. May also act as a chaperone. {ECO:0000269|PubMed:23501103}.	Beta strand (24); Chain (1); Helix (19); Modified residue (23); Natural variant (4); Sequence conflict (8); Transit peptide (1); Turn (6)	3D-structure; ATP-binding; Acetylation; Chaperone; Complete proteome; Direct protein sequencing; Mitochondrion; Nucleotide-binding; Nucleus; Polymorphism; Reference proteome; Transit peptide
Q9GZT3	0.5975	0.6765	0.4505	0.4075	SLIRP_HUMAN	SRA stem-loop-interacting RNA-binding protein, mitochondrial	SLIRP C14orf156 DC23 DC50 PD04872	109	FUNCTION: RNA-binding protein that acts as a nuclear receptor corepressor. Probably acts by binding the SRA RNA, and repressing the SRA-mediated nuclear receptor coactivation. Binds the STR7 loop of SRA RNA. Also able to repress glucocorticoid (GR), androgen (AR), thyroid (TR) and VDR-mediated transactivation. {ECO:0000269|PubMed:16762838}.	Alternative sequence (1); Chain (1); Domain (1); Modified residue (3); Mutagenesis (4); Sequence conflict (1); Transit peptide (1)	Alternative splicing; Complete proteome; Mitochondrion; Nucleus; Phosphoprotein; RNA-binding; Reference proteome; Repressor; Transcription; Transcription regulation; Transit peptide
O60890	0.8348	0.6745	0.7592	0.6397	OPHN1_HUMAN	Oligophrenin-1	OPHN1	802	FUNCTION: Stimulates GTP hydrolysis of members of the Rho family. Its action on RHOA activity and signaling is implicated in growth and stabilization of dendritic spines, and therefore in synaptic function. Critical for the stabilization of AMPA receptors at postsynaptic sites. Critical for the regulation of synaptic vesicle endocytosis at presynaptic terminals. Required for the localization of N…	Alternative sequence (2); Chain (1); Compositional bias (1); Domain (2); Natural variant (5)	Alternative splicing; Cell junction; Cell projection; Complete proteome; Cytoplasm; Disease mutation; Endocytosis; GTPase activation; Mental retardation; Neurogenesis; Polymorphism; Reference proteome; Synapse
Q96RQ3	0.6971	0.6731	0.6078	0.6557	MCCA_HUMAN	Methylcrotonoyl-CoA carboxylase subunit alpha, mitochondrial (MCCase subunit alpha) (EC 6.4.1.4) (3-methylcrotonyl-CoA carboxylase 1) (3-methylcrotonyl-CoA carboxylase biotin-containing subunit) (3-methylcrotonyl-CoA:carbon dioxide ligase subunit alpha)	MCCC1 MCCA	725	FUNCTION: Biotin-attachment subunit of the 3-methylcrotonyl-CoA carboxylase, an enzyme that catalyzes the conversion of 3-methylcrotonyl-CoA to 3-methylglutaconyl-CoA, a critical step for leucine and isovaleric acid catabolism. {ECO:0000269|PubMed:17360195}.	Active site (1); Beta strand (6); Binding site (3); Chain (1); Domain (3); Erroneous initiation (1); Modified residue (5); Natural variant (31); Sequence conflict (1); Transit peptide (1)	3D-structure; ATP-binding; Acetylation; Biotin; Complete proteome; Direct protein sequencing; Disease mutation; Ligase; Mitochondrion; Nucleotide-binding; Polymorphism; Reference proteome; Transit peptide
P14618	0.1583	0.6722	0.0682	0.7077	KPYM_HUMAN	Pyruvate kinase PKM (EC 2.7.1.40) (Cytosolic thyroid hormone-binding protein) (CTHBP) (Opa-interacting protein 3) (OIP-3) (Pyruvate kinase 2/3) (Pyruvate kinase muscle isozyme) (Thyroid hormone-binding protein 1) (THBP1) (Tumor M2-PK) (p58)	PKM OIP3 PK2 PK3 PKM2	531	FUNCTION: Glycolytic enzyme that catalyzes the transfer of a phosphoryl group from phosphoenolpyruvate (PEP) to ADP, generating ATP. Stimulates POU5F1-mediated transcriptional activation. Plays a general role in caspase independent cell death of tumor cells. The ratio betwween the highly active tetrameric form and nearly inactive dimeric form determines whether glucose carbons are channeled to bi…	Alternative sequence (2); Beta strand (29); Binding site (12); Chain (1); Erroneous initiation (1); Helix (25); Initiator methionine (1); Metal binding (6); Modified residue (24); Mutagenesis (4); Natural variant (1); Nucleotide binding (1); Region (4); Sequence conflict (10); Site (2); Turn (6)	3D-structure; ATP-binding; Acetylation; Allosteric enzyme; Alternative splicing; Complete proteome; Cytoplasm; Direct protein sequencing; Glycolysis; Hydroxylation; Kinase; Magnesium; Metal-binding; Nucleotide-binding; Nucleus; Phosphoprotein; Polymorphism; Potassium; Pyruvate; Reference proteome; Transferase; Ubl conjugation
P46821	NA	0.6667	NA	0.6586	MAP1B_HUMAN	Microtubule-associated protein 1B (MAP-1B) [Cleaved into: MAP1B heavy chain; MAP1 light chain LC1]	MAP1B	2468	FUNCTION: Facilitates tyrosination of alpha-tubulin in neuronal microtubules (By similarity). Phosphorylated MAP1B may play a role in the cytoskeletal changes that accompany neurite extension. Possibly MAP1B binds to at least two tubulin subunits in the polymer, and this bridging of subunits might be involved in nucleating microtubule polymerization and in stabilizing microtubules. Acts as a posi…	Chain (3); Compositional bias (1); Initiator methionine (1); Modified residue (94); Natural variant (6); Region (1); Repeat (10)	Acetylation; Cell junction; Cell projection; Complete proteome; Cytoplasm; Cytoskeleton; Direct protein sequencing; Microtubule; Phosphoprotein; Polymorphism; Reference proteome; Repeat; S-nitrosylation; Synapse
P63167	NA	0.6667	0.6666	1	DYL1_HUMAN	Dynein light chain 1, cytoplasmic (8 kDa dynein light chain) (DLC8) (Dynein light chain LC8-type 1) (Protein inhibitor of neuronal nitric oxide synthase) (PIN)	DYNLL1 DLC1 DNCL1 DNCLC1 HDLC1	89	FUNCTION: Acts as one of several non-catalytic accessory components of the cytoplasmic dynein 1 complex that are thought to be involved in linking dynein to cargos and to adapter proteins that regulate dynein function. Cytoplasmic dynein 1 acts as a motor for the intracellular retrograde motility of vesicles and organelles along microtubules. May play a role in changing or maintaining the spatial…	Beta strand (5); Chain (1); Helix (2); Modified residue (2); Mutagenesis (3); Region (1)	3D-structure; Acetylation; Activator; Apoptosis; Complete proteome; Cytoplasm; Cytoskeleton; Dynein; Host-virus interaction; Microtubule; Mitochondrion; Motor protein; Nucleus; Phosphoprotein; Reference proteome; Transcription; Transcription regulation; Transport
P09874	NA	0.6667	0.3333	0.3333	PARP1_HUMAN	Poly [ADP-ribose] polymerase 1 (PARP-1) (EC 2.4.2.30) (ADP-ribosyltransferase diphtheria toxin-like 1) (ARTD1) (NAD(+) ADP-ribosyltransferase 1) (ADPRT 1) (Poly[ADP-ribose] synthase 1)	PARP1 ADPRT PPOL	1014	FUNCTION: Involved in the base excision repair (BER) pathway, by catalyzing the poly(ADP-ribosyl)ation of a limited number of acceptor proteins involved in chromatin architecture and in DNA metabolism. This modification follows DNA damages and appears as an obligatory step in a detection/signaling pathway leading to the reparation of DNA strand breaks. Mediates the poly(ADP-ribosyl)ation of APLF …	Beta strand (44); Chain (1); Cross-link (5); DNA binding (1); Domain (3); Helix (39); Initiator methionine (1); Modified residue (26); Motif (2); Mutagenesis (11); Natural variant (8); Region (1); Sequence conflict (7); Turn (12); Zinc finger (2)	3D-structure; ADP-ribosylation; Acetylation; Complete proteome; DNA damage; DNA repair; DNA-binding; Direct protein sequencing; Glycosyltransferase; Isopeptide bond; Metal-binding; NAD; Nucleus; Phosphoprotein; Polymorphism; Reference proteome; Repeat; Transcription; Transcription regulation; Transferase; Ubl conjugation; Zinc; Zinc-finger
Q9NVS2	1	0.6667	0.9997	0.9987	RT18A_HUMAN	28S ribosomal protein S18a, mitochondrial (MRP-S18-a) (Mrps18a) (S18mt-a) (28S ribosomal protein S18-3, mitochondrial) (MRP-S18-3)	MRPS18A	196		Alternative sequence (2); Chain (1); Transit peptide (1)	3D-structure; Alternative splicing; Complete proteome; Mitochondrion; Reference proteome; Ribonucleoprotein; Ribosomal protein; Transit peptide
P14678	0.9995	0.6667	0.9949	0.6656	RSMB_HUMAN	Small nuclear ribonucleoprotein-associated proteins B and B' (snRNP-B) (Sm protein B/B') (Sm-B/B') (SmB/B')	SNRPB COD SNRPB1	240	FUNCTION: Core component of the spliceosomal U1, U2, U4 and U5 small nuclear ribonucleoproteins (snRNPs), the building blocks of the spliceosome. Thereby, plays an important role in the splicing of cellular pre-mRNAs. Most spliceosomal snRNPs contain a common set of Sm proteins SNRPB, SNRPD1, SNRPD2, SNRPD3, SNRPE, SNRPF and SNRPG that assemble in an heptameric protein ring on the Sm site of the …	Alternative sequence (2); Beta strand (6); Chain (1); Erroneous gene model prediction (1); Helix (2); Modified residue (3); Natural variant (5); Region (1); Repeat (5); Sequence conflict (3)	3D-structure; Alternative splicing; Complete proteome; Cytoplasm; Direct protein sequencing; Disease mutation; Mental retardation; Methylation; Nucleus; Polymorphism; RNA-binding; Reference proteome; Repeat; Ribonucleoprotein; Spliceosome; mRNA processing; mRNA splicing
A0AV96	0.9994	0.6667	0.9991	0.6665	RBM47_HUMAN	RNA-binding protein 47 (RNA-binding motif protein 47)	RBM47	593		Alternative sequence (1); Beta strand (5); Chain (1); Compositional bias (1); Domain (3); Frameshift (1); Helix (2); Natural variant (2); Sequence conflict (3); Turn (3)	3D-structure; Alternative splicing; Complete proteome; Nucleus; Polymorphism; RNA-binding; Reference proteome; Repeat
O43143	0.9994	0.6667	0.6664	0.9993	DHX15_HUMAN	Pre-mRNA-splicing factor ATP-dependent RNA helicase DHX15 (EC 3.6.4.13) (ATP-dependent RNA helicase #46) (DEAH box protein 15)	DHX15 DBP1 DDX15	795	FUNCTION: Pre-mRNA processing factor involved in disassembly of spliceosomes after the release of mature mRNA. In cooperation with TFIP11 seem to be involved in the transition of the U2, U5 and U6 snRNP-containing IL complex to the snRNP-free IS complex leading to efficient debranching and turnover of excised introns. {ECO:0000269|PubMed:19103666}.	Chain (1); Domain (2); Modified residue (1); Motif (1); Nucleotide binding (1); Sequence conflict (4)	ATP-binding; Acetylation; Complete proteome; Helicase; Hydrolase; Nucleotide-binding; Nucleus; Reference proteome; mRNA processing; mRNA splicing
P62306	0.9883	0.6667	0.3333	NA	RUXF_HUMAN	Small nuclear ribonucleoprotein F (snRNP-F) (Sm protein F) (Sm-F) (SmF)	SNRPF PBSCF	86	FUNCTION: Core component of the spliceosomal U1, U2, U4 and U5 small nuclear ribonucleoproteins (snRNPs), the building blocks of the spliceosome. Thereby, plays an important role in the splicing of cellular pre-mRNAs. Most spliceosomal snRNPs contain a common set of Sm proteins SNRPB, SNRPD1, SNRPD2, SNRPD3, SNRPE, SNRPF and SNRPG that assemble in an heptameric protein ring on the Sm site of the …	Beta strand (5); Chain (1); Helix (2); Initiator methionine (1); Modified residue (1); Sequence conflict (1)	3D-structure; Acetylation; Complete proteome; Cytoplasm; Direct protein sequencing; Nucleus; RNA-binding; Reference proteome; Ribonucleoprotein; Spliceosome; mRNA processing; mRNA splicing
Q9NPA8	0.6667	0.6667	NA	NA	ENY2_HUMAN	Transcription and mRNA export factor ENY2 (Enhancer of yellow 2 transcription factor homolog)	ENY2 DC6	101	FUNCTION: Involved in mRNA export coupled transcription activation by association with both the TREX-2 and the SAGA complexes. The transcription regulatory histone acetylation (HAT) complex SAGA is a multiprotein complex that activates transcription by remodeling chromatin and mediating histone acetylation and deubiquitination. Within the SAGA complex, participates in a subcomplex that specifical…	Alternative sequence (1); Chain (1); Helix (5); Modified residue (1); Turn (1)	3D-structure; Acetylation; Activator; Alternative splicing; Chromatin regulator; Complete proteome; Nuclear pore complex; Nucleus; Protein transport; Reference proteome; Transcription; Transcription regulation; Translocation; Transport; mRNA transport
P51114	0.6667	0.6667	NA	NA	FXR1_HUMAN	Fragile X mental retardation syndrome-related protein 1 (hFXR1p)	FXR1	621	FUNCTION: RNA-binding protein required for embryonic and postnatal development of muscle tissue. May regulate intracellular transport and local translation of certain mRNAs (By similarity). {ECO:0000250}.	Alternative sequence (3); Beta strand (13); Chain (1); Compositional bias (2); Domain (4); Helix (5); Initiator methionine (1); Modified residue (14); Natural variant (3); Region (1); Sequence conflict (2); Turn (1)	3D-structure; Acetylation; Alternative splicing; Complete proteome; Cytoplasm; Developmental protein; Differentiation; Direct protein sequencing; Myogenesis; Phosphoprotein; Polymorphism; RNA-binding; Reference proteome; Repeat
Q15050	0.6667	0.6667	NA	NA	RRS1_HUMAN	Ribosome biogenesis regulatory protein homolog	RRS1 KIAA0112 RRR	365	FUNCTION: Involved in ribosome biogenesis. {ECO:0000250}.	Chain (1); Compositional bias (1); Erroneous initiation (1); Modified residue (2); Natural variant (3)	Acetylation; Citrullination; Complete proteome; Direct protein sequencing; Nucleus; Polymorphism; Reference proteome; Ribosome biogenesis
Q09161	0.6667	0.6667	NA	0.3333	NCBP1_HUMAN	Nuclear cap-binding protein subunit 1 (80 kDa nuclear cap-binding protein) (CBP80) (NCBP 80 kDa subunit)	NCBP1 CBP80 NCBP	790	FUNCTION: Component of the cap-binding complex (CBC), which binds cotranscriptionally to the 5'-cap of pre-mRNAs and is involved in various processes such as pre-mRNA splicing, translation regulation, nonsense-mediated mRNA decay, RNA-mediated gene silencing (RNAi) by microRNAs (miRNAs) and mRNA export. The CBC complex is involved in mRNA export from the nucleus via its interaction with ALYREF/TH…	Beta strand (7); Chain (1); Coiled coil (1); Domain (1); Erroneous gene model prediction (1); Erroneous initiation (1); Helix (44); Modified residue (5); Motif (1); Mutagenesis (3); Sequence conflict (3); Turn (7)	3D-structure; Acetylation; Coiled coil; Complete proteome; Cytoplasm; Direct protein sequencing; Nonsense-mediated mRNA decay; Nucleus; Phosphoprotein; RNA-mediated gene silencing; Reference proteome; Translation regulation; Transport; mRNA capping; mRNA processing; mRNA splicing; mRNA transport
P26599	0.6667	0.6667	0.6666	0.3333	PTBP1_HUMAN	Polypyrimidine tract-binding protein 1 (PTB) (57 kDa RNA-binding protein PPTB-1) (Heterogeneous nuclear ribonucleoprotein I) (hnRNP I)	PTBP1 PTB	531	FUNCTION: Plays a role in pre-mRNA splicing and in the regulation of alternative splicing events. Activates exon skipping of its own pre-mRNA during muscle cell differentiation. Binds to the polypyrimidine tract of introns. May promote RNA looping when bound to two separate polypyrimidine tracts in the same pre-mRNA. May promote the binding of U2 snRNP to pre-mRNA. Cooperates with RAVER1 to modul…	Alternative sequence (2); Beta strand (26); Chain (1); Compositional bias (1); Domain (4); Helix (11); Modified residue (5); Turn (6)	3D-structure; Acetylation; Activator; Alternative splicing; Complete proteome; Direct protein sequencing; Nucleus; Phosphoprotein; RNA-binding; Reference proteome; Repeat; Repressor; mRNA processing; mRNA splicing
Q02880	0.6667	0.6667	0.3178	NA	TOP2B_HUMAN	DNA topoisomerase 2-beta (EC 5.99.1.3) (DNA topoisomerase II, beta isozyme)	TOP2B	1626	FUNCTION: Control of topological states of DNA by transient breakage and subsequent rejoining of DNA strands. Topoisomerase II makes double-strand breaks. {ECO:0000269|PubMed:10684600}.	Active site (1); Alternative sequence (1); Beta strand (22); Binding site (2); Chain (1); Cross-link (12); Domain (1); Helix (35); Initiator methionine (1); Metal binding (4); Modified residue (35); Motif (1); Mutagenesis (5); Nucleotide binding (3); Region (2); Sequence conflict (4); Site (9); Turn (3)	3D-structure; ATP-binding; Acetylation; Alternative splicing; Complete proteome; Cytoplasm; DNA-binding; Isomerase; Isopeptide bond; Magnesium; Metal-binding; Nucleotide-binding; Nucleus; Phosphoprotein; Reference proteome; Topoisomerase; Ubl conjugation
Q9H0B6	0.6658	0.6667	0.333	NA	KLC2_HUMAN	Kinesin light chain 2 (KLC 2)	KLC2	622	FUNCTION: Kinesin is a microtubule-associated force-producing protein that may play a role in organelle transport. The light chain may function in coupling of cargo to the heavy chain or in the modulation of its ATPase activity (By similarity). {ECO:0000250}.	Alternative sequence (1); Beta strand (4); Chain (1); Coiled coil (1); Helix (12); Modified residue (9); Natural variant (1); Repeat (6); Sequence conflict (2); Turn (2)	3D-structure; Alternative splicing; Coiled coil; Complete proteome; Cytoplasm; Cytoskeleton; Microtubule; Motor protein; Phosphoprotein; Polymorphism; Reference proteome; Repeat; TPR repeat
Q15365	0.6617	0.6667	0.7787	0.9933	PCBP1_HUMAN	Poly(rC)-binding protein 1 (Alpha-CP1) (Heterogeneous nuclear ribonucleoprotein E1) (hnRNP E1) (Nucleic acid-binding protein SUB2.3)	PCBP1	356	FUNCTION: Single-stranded nucleic acid binding protein that binds preferentially to oligo dC. In case of infection by poliovirus, plays a role in initiation of viral RNA replication in concert with the viral protein 3CD (PubMed:12414943). {ECO:0000269|PubMed:12414943}.	Beta strand (6); Chain (1); Domain (3); Frameshift (1); Helix (9); Modified residue (5); Sequence conflict (2); Turn (1)	3D-structure; Acetylation; Complete proteome; Cytoplasm; DNA-binding; Direct protein sequencing; Nucleus; Phosphoprotein; RNA-binding; Reference proteome; Repeat; Ribonucleoprotein; Viral RNA replication
Q96GQ7	0.3333	0.6667	NA	NA	DDX27_HUMAN	Probable ATP-dependent RNA helicase DDX27 (EC 3.6.4.13) (DEAD box protein 27)	DDX27 RHLP HSPC259 PP3241	796	FUNCTION: Probable ATP-dependent RNA helicase. Component of the nucleolar ribosomal RNA (rRNA) processing machinery that regulates 3' end formation of ribosomal 47S rRNA (PubMed:25825154). {ECO:0000269|PubMed:25825154}.	Chain (1); Compositional bias (1); Domain (2); Erroneous initiation (3); Frameshift (2); Modified residue (5); Motif (4); Mutagenesis (1); Natural variant (1); Nucleotide binding (1); Sequence caution (1); Sequence conflict (5)	ATP-binding; Complete proteome; Helicase; Hydrolase; Nucleotide-binding; Nucleus; Phosphoprotein; Polymorphism; Reference proteome; Ribosome biogenesis; rRNA processing
Q13601	0.3333	0.6667	NA	NA	KRR1_HUMAN	KRR1 small subunit processome component homolog (HIV-1 Rev-binding protein 2) (KRR-R motif-containing protein 1) (Rev-interacting protein 1) (Rip-1)	KRR1 HRB2	381	FUNCTION: Required for 40S ribosome biogenesis. Involved in nucleolar processing of pre-18S ribosomal RNA and ribosome assembly (By similarity). {ECO:0000250}.	Alternative sequence (1); Chain (1); Compositional bias (1); Domain (1); Frameshift (1); Initiator methionine (1); Modified residue (2); Natural variant (1); Sequence caution (1); Sequence conflict (10)	Acetylation; Alternative splicing; Complete proteome; Cytoplasm; Direct protein sequencing; Nucleus; Phosphoprotein; Polymorphism; RNA-binding; Reference proteome; Ribonucleoprotein; Ribosome biogenesis; rRNA processing
Q9BYG3	0.3333	0.6667	NA	NA	MK67I_HUMAN	MKI67 FHA domain-interacting nucleolar phosphoprotein (Nucleolar phosphoprotein Nopp34) (Nucleolar protein interacting with the FHA domain of pKI-67) (hNIFK)	NIFK MKI67IP NOPP34	293		Beta strand (1); Chain (1); Domain (1); Helix (2); Initiator methionine (1); Modified residue (8); Mutagenesis (5); Natural variant (1); Region (1)	3D-structure; Acetylation; Chromosome; Complete proteome; Direct protein sequencing; Nucleus; Phosphoprotein; Polymorphism; RNA-binding; Reference proteome
Q96S97	0.3333	0.6667	NA	NA	MYADM_HUMAN	Myeloid-associated differentiation marker (Protein SB135)	MYADM UNQ553/PRO1110	322		Chain (1); Domain (2); Erroneous initiation (1); Frameshift (1); Modified residue (1); Sequence conflict (2); Transmembrane (8)	Complete proteome; Membrane; Phosphoprotein; Reference proteome; Repeat; Transmembrane; Transmembrane helix
O00746	0.3333	0.6667	NA	NA	NDKM_HUMAN	Nucleoside diphosphate kinase, mitochondrial (NDK) (NDP kinase, mitochondrial) (EC 2.7.4.6) (Nucleoside diphosphate kinase D) (NDPKD) (nm23-H4)	NME4 NM23D	187	FUNCTION: Major role in the synthesis of nucleoside triphosphates other than ATP. The ATP gamma phosphate is transferred to the NDP beta phosphate via a ping-pong mechanism, using a phosphorylated active-site intermediate. Through the catalyzed exchange of gamma-phosphate between di- and triphosphonucleosides participates in regulation of intracellular nucleotide homeostasis (PubMed:10799505). Bi…	Active site (1); Alternative sequence (1); Beta strand (4); Binding site (6); Chain (1); Helix (11); Mutagenesis (1); Transit peptide (1)	3D-structure; ATP-binding; Alternative splicing; Complete proteome; Direct protein sequencing; Kinase; Lipid transport; Lipid-binding; Magnesium; Membrane; Metal-binding; Mitochondrion; Nucleotide metabolism; Nucleotide-binding; Reference proteome; Transferase; Transit peptide; Transport
P62314	0.3333	0.6667	NA	NA	SMD1_HUMAN	Small nuclear ribonucleoprotein Sm D1 (Sm-D1) (Sm-D autoantigen) (snRNP core protein D1)	SNRPD1	119	FUNCTION: Core component of the spliceosomal U1, U2, U4 and U5 small nuclear ribonucleoproteins (snRNPs), the building blocks of the spliceosome. Thereby, plays an important role in the splicing of cellular pre-mRNAs. Most spliceosomal snRNPs contain a common set of Sm proteins SNRPB, SNRPD1, SNRPD2, SNRPD3, SNRPE, SNRPF and SNRPG that assemble in an heptameric protein ring on the Sm site of the …	Beta strand (5); Chain (1); Compositional bias (1); Helix (3); Mutagenesis (2); Region (1)	3D-structure; Complete proteome; Cytoplasm; Direct protein sequencing; Methylation; Nucleus; Reference proteome; Repeat; Ribonucleoprotein; Spliceosome; mRNA processing; mRNA splicing
O75494	0.3333	0.6667	NA	NA	SRS10_HUMAN	Serine/arginine-rich splicing factor 10 (40 kDa SR-repressor protein) (SRrp40) (FUS-interacting serine-arginine-rich protein 1) (Splicing factor SRp38) (Splicing factor, arginine/serine-rich 13A) (TLS-associated protein with Ser-Arg repeats) (TASR) (TLS-associated protein with SR repeats) (TLS-associated serine-arginine protein) (TLS-associated SR protein)	SRSF10 FUSIP1 FUSIP2 SFRS13A TASR	262	FUNCTION: Splicing factor that in its dephosphorylated form acts as a general repressor of pre-mRNA splicing. Seems to interfere with the U1 snRNP 5'-splice recognition of SNRNP70. Required for splicing repression in M-phase cells and after heat shock. May be involved in regulation of alternative splicing in neurons, with isoform 1 acting as a positive and isoform 3 as a negative regulator. {ECO:…	Alternative sequence (7); Chain (1); Compositional bias (1); Domain (1); Modified residue (10)	Alternative splicing; Complete proteome; Cytoplasm; Nucleus; Phosphoprotein; RNA-binding; Reference proteome; mRNA processing; mRNA splicing
Q01130	0.3333	0.6667	NA	NA	SRSF2_HUMAN	Serine/arginine-rich splicing factor 2 (Protein PR264) (Splicing component, 35 kDa) (Splicing factor SC35) (SC-35) (Splicing factor, arginine/serine-rich 2)	SRSF2 SFRS2	221	FUNCTION: Necessary for the splicing of pre-mRNA. It is required for formation of the earliest ATP-dependent splicing complex and interacts with spliceosomal components bound to both the 5'- and 3'-splice sites during spliceosome assembly. It also is required for ATP-dependent interactions of both U1 and U2 snRNPs with pre-mRNA. Interacts with other spliceosomal components, via the RS domains, to…	Alternative sequence (1); Beta strand (7); Chain (1); Compositional bias (2); Domain (1); Helix (4); Initiator methionine (1); Modified residue (13); Sequence conflict (1); Turn (1)	3D-structure; Acetylation; Alternative splicing; Complete proteome; Direct protein sequencing; Nucleus; Phosphoprotein; RNA-binding; Reference proteome; mRNA processing; mRNA splicing
Q13595	0.3333	0.6667	NA	NA	TRA2A_HUMAN	Transformer-2 protein homolog alpha (TRA-2 alpha) (TRA2-alpha) (Transformer-2 protein homolog A)	TRA2A	282	FUNCTION: Sequence-specific RNA-binding protein which participates in the control of pre-mRNA splicing. {ECO:0000269|PubMed:9546399}.	Alternative sequence (4); Chain (1); Compositional bias (2); Domain (1); Initiator methionine (1); Modified residue (14); Region (1)	Acetylation; Alternative splicing; Complete proteome; Methylation; Nucleus; Phosphoprotein; RNA-binding; Reference proteome; mRNA processing; mRNA splicing
Q92734	0.3333	0.6667	1	0.6667	TFG_HUMAN	Protein TFG (TRK-fused gene protein)	TFG	400	FUNCTION: Plays a role in the normal dynamic function of the endoplasmic reticulum (ER) and its associated microtubules. {ECO:0000269|PubMed:23479643}.	Alternative sequence (3); Chain (1); Coiled coil (1); Domain (1); Modified residue (2); Natural variant (6); Sequence conflict (2); Site (1)	Acetylation; Alternative splicing; Chromosomal rearrangement; Coiled coil; Complete proteome; Direct protein sequencing; Disease mutation; Hereditary spastic paraplegia; Neurodegeneration; Neuropathy; Phosphoprotein; Polymorphism; Proto-oncogene; Reference proteome
P33993	0.3333	0.6667	0.6667	0.3333	MCM7_HUMAN	DNA replication licensing factor MCM7 (EC 3.6.4.12) (CDC47 homolog) (P1.1-MCM3)	MCM7 CDC47 MCM2	719	FUNCTION: Acts as component of the MCM2-7 complex (MCM complex) which is the putative replicative helicase essential for 'once per cell cycle' DNA replication initiation and elongation in eukaryotic cells. The active ATPase sites in the MCM2-7 ring are formed through the interaction surfaces of two neighboring subunits such that a critical structure of a conserved arginine finger motif is provide…	Alternative sequence (2); Chain (1); Domain (1); Initiator methionine (1); Modified residue (4); Motif (1); Natural variant (3); Nucleotide binding (1); Region (2); Sequence conflict (1)	ATP-binding; Acetylation; Alternative splicing; Cell cycle; Complete proteome; DNA replication; DNA-binding; Direct protein sequencing; Glycoprotein; Helicase; Hydrolase; Nucleotide-binding; Nucleus; Phosphoprotein; Polymorphism; Reference proteome
P45973	0.3333	0.6667	0.3332	NA	CBX5_HUMAN	Chromobox protein homolog 5 (Antigen p25) (Heterochromatin protein 1 homolog alpha) (HP1 alpha)	CBX5 HP1A	191	FUNCTION: Component of heterochromatin that recognizes and binds histone H3 tails methylated at 'Lys-9' (H3K9me), leading to epigenetic repression. In contrast, it is excluded from chromatin when 'Tyr-41' of histone H3 is phosphorylated (H3Y41ph). Can interact with lamin-B receptor (LBR). This interaction can contribute to the association of the heterochromatin with the inner nuclear membrane. In…	Beta strand (6); Chain (1); Compositional bias (1); Cross-link (2); Domain (2); Helix (6); Modified residue (8); Mutagenesis (2); Region (1)	3D-structure; Acetylation; Centromere; Chromosome; Complete proteome; Direct protein sequencing; Host-virus interaction; Isopeptide bond; Nucleus; Phosphoprotein; Reference proteome; Repeat; Ubl conjugation
P68366	0.3326	0.6667	0.6667	0.6667	TBA4A_HUMAN	Tubulin alpha-4A chain (Alpha-tubulin 1) (Testis-specific alpha-tubulin) (Tubulin H2-alpha) (Tubulin alpha-1 chain)	TUBA4A TUBA1	448	FUNCTION: Tubulin is the major constituent of microtubules. It binds two moles of GTP, one at an exchangeable site on the beta chain and one at a non-exchangeable site on the alpha chain.	Alternative sequence (1); Chain (1); Modified residue (4); Natural variant (5); Nucleotide binding (1)	Acetylation; Alternative splicing; Amyotrophic lateral sclerosis; Complete proteome; Cytoplasm; Cytoskeleton; Direct protein sequencing; GTP-binding; Microtubule; Neurodegeneration; Nitration; Nucleotide-binding; Phosphoprotein; Reference proteome
P09493	0.3319	0.6667	NA	NA	TPM1_HUMAN	Tropomyosin alpha-1 chain (Alpha-tropomyosin) (Tropomyosin-1)	TPM1 C15orf13 TMSA	284	FUNCTION: Binds to actin filaments in muscle and non-muscle cells. Plays a central role, in association with the troponin complex, in the calcium dependent regulation of vertebrate striated muscle contraction. Smooth muscle contraction is regulated by interaction with caldesmon. In non-muscle cells is implicated in stabilizing cytoskeleton actin filaments.	Alternative sequence (12); Chain (1); Coiled coil (1); Cross-link (1); Mass spectrometry (1); Modified residue (16); Mutagenesis (2); Natural variant (8); Sequence conflict (3)	Acetylation; Actin-binding; Alternative splicing; Cardiomyopathy; Coiled coil; Complete proteome; Cytoplasm; Cytoskeleton; Direct protein sequencing; Disease mutation; Isopeptide bond; Muscle protein; Phosphoprotein; Reference proteome; Ubl conjugation
Q9NYL9	0.3264	0.6667	0.3333	NA	TMOD3_HUMAN	Tropomodulin-3 (Ubiquitous tropomodulin) (U-Tmod)	TMOD3	352	FUNCTION: Blocks the elongation and depolymerization of the actin filaments at the pointed end. The Tmod/TM complex contributes to the formation of the short actin protofilament, which in turn defines the geometry of the membrane skeleton (By similarity). {ECO:0000250}.	Chain (1); Modified residue (1); Sequence conflict (1)	Actin-binding; Complete proteome; Cytoplasm; Cytoskeleton; Direct protein sequencing; Phosphoprotein; Reference proteome
Q9ULD2	0.3198	0.6667	0.6464	1	MTUS1_HUMAN	Microtubule-associated tumor suppressor 1 (AT2 receptor-binding protein) (Angiotensin-II type 2 receptor-interacting protein) (Mitochondrial tumor suppressor 1)	MTUS1 ATBP ATIP GK1 KIAA1288 MTSG1	1270	FUNCTION: Cooperates with AGTR2 to inhibit ERK2 activation and cell proliferation. May be required for AGTR2 cell surface expression. Together with PTPN6, induces UBE2V2 expression upon angiotensin-II stimulation. Isoform 1 inhibits breast cancer cell proliferation, delays the progression of mitosis by prolonging metaphase and reduces tumor growth. {ECO:0000269|PubMed:12692079, ECO:0000269|PubMed…	Alternative sequence (10); Chain (1); Coiled coil (1); Erroneous initiation (2); Modified residue (11); Natural variant (12); Sequence caution (1); Sequence conflict (4)	Alternative splicing; Cell membrane; Coiled coil; Complete proteome; Cytoplasm; Cytoskeleton; Disease mutation; Golgi apparatus; Membrane; Microtubule; Mitochondrion; Nucleus; Phosphoprotein; Polymorphism; Reference proteome; Tumor suppressor
Q9P0J7	0.3139	0.6667	0.8957	0.9999	KCMF1_HUMAN	E3 ubiquitin-protein ligase KCMF1 (EC 6.3.2.-) (FGF-induced in gastric cancer) (Potassium channel modulatory factor) (PCMF) (ZZ-type zinc finger-containing protein 1)	KCMF1 FIGC ZZZ1	381	FUNCTION: Has intrinsic E3 ubiquitin ligase activity and promotes ubiquitination. {ECO:0000269|PubMed:15581609}.	Chain (1); Coiled coil (1); Compositional bias (2); Erroneous initiation (1); Initiator methionine (1); Modified residue (4); Sequence conflict (3); Zinc finger (2)	Acetylation; Coiled coil; Complete proteome; Ligase; Metal-binding; Phosphoprotein; Reference proteome; Ubl conjugation pathway; Zinc; Zinc-finger
P04083	NA	0.6666	NA	NA	ANXA1_HUMAN	Annexin A1 (Annexin I) (Annexin-1) (Calpactin II) (Calpactin-2) (Chromobindin-9) (Lipocortin I) (Phospholipase A2 inhibitory protein) (p35)	ANXA1 ANX1 LPC1	346	FUNCTION: Plays important roles in the innate immune response as effector of glucocorticoid-mediated responses and regulator of the inflammatory process. Has anti-inflammatory activity (PubMed:8425544). Plays a role in glucocorticoid-mediated down-regulation of the early phase of the inflammatory response (By similarity). Promotes resolution of inflammation and wound healing (PubMed:25664854). Fu…	Beta strand (1); Chain (1); Cross-link (3); Disulfide bond (1); Helix (7); Initiator methionine (1); Metal binding (26); Modified residue (9); Mutagenesis (3); Repeat (4)	3D-structure; Acetylation; Adaptive immunity; Annexin; Calcium; Calcium/phospholipid-binding; Cell membrane; Cell projection; Cilium; Complete proteome; Cytoplasm; Cytoplasmic vesicle; Direct protein sequencing; Disulfide bond; Endosome; Immunity; Inflammatory response; Innate immunity; Isopeptide bond; Membrane; Metal-binding; Nucleus; Pharmaceutical; Phospholipase A2 inhibitor; Phosphoprotein; …
P41091	NA	0.6666	NA	NA	IF2G_HUMAN	Eukaryotic translation initiation factor 2 subunit 3 (Eukaryotic translation initiation factor 2 subunit gamma X) (eIF-2-gamma X) (eIF-2gX)	EIF2S3 EIF2G	472	FUNCTION: eIF-2 functions in the early steps of protein synthesis by forming a ternary complex with GTP and initiator tRNA. This complex binds to a 40S ribosomal subunit, followed by mRNA binding to form a 43S preinitiation complex. Junction of the 60S ribosomal subunit to form the 80S initiation complex is preceded by hydrolysis of the GTP bound to eIF-2 and release of an eIF-2-GDP binary comple…	Chain (1); Domain (1); Initiator methionine (1); Modified residue (2); Natural variant (1); Nucleotide binding (3); Region (5)	Acetylation; Complete proteome; Direct protein sequencing; GTP-binding; Initiation factor; Nucleotide-binding; Phosphoprotein; Polymorphism; Protein biosynthesis; Reference proteome
P17980	NA	0.6666	0.6663	1	PRS6A_HUMAN	26S protease regulatory subunit 6A (26S proteasome AAA-ATPase subunit RPT5) (Proteasome 26S subunit ATPase 3) (Proteasome subunit P50) (Tat-binding protein 1) (TBP-1)	PSMC3 TBP1	439	FUNCTION: The 26S protease is involved in the ATP-dependent degradation of ubiquitinated proteins. The regulatory (or ATPase) complex confers ATP dependency and substrate specificity to the 26S complex (By similarity). In case of HIV-1 infection, suppresses Tat-mediated transactivation. {ECO:0000250}.	Chain (1); Erroneous initiation (1); Modified residue (2); Mutagenesis (2); Nucleotide binding (1); Sequence conflict (2)	ATP-binding; Acetylation; Complete proteome; Cytoplasm; Direct protein sequencing; Host-virus interaction; Nucleotide-binding; Nucleus; Phosphoprotein; Proteasome; Reference proteome; Ubl conjugation
Q53GQ0	NA	0.6666	0.6663	0.6665	DHB12_HUMAN	Very-long-chain 3-oxoacyl-CoA reductase (EC 1.1.1.330) (17-beta-hydroxysteroid dehydrogenase 12) (17-beta-HSD 12) (3-ketoacyl-CoA reductase) (KAR) (Estradiol 17-beta-dehydrogenase 12) (EC 1.1.1.62) (Short chain dehydrogenase/reductase family 12C member 1)	HSD17B12 SDR12C1	312	FUNCTION: Catalyzes the second of the four reactions of the long-chain fatty acids elongation cycle. This endoplasmic reticulum-bound enzymatic process, allows the addition of two carbons to the chain of long- and very long-chain fatty acids/VLCFAs per cycle. This enzyme has a 3-ketoacyl-CoA reductase activity, reducing 3-ketoacyl-CoA to 3-hydroxyacyl-CoA, within each cycle of fatty acid elongati…	Active site (1); Alternative sequence (2); Binding site (1); Chain (1); Frameshift (1); Motif (1); Mutagenesis (2); Natural variant (1); Nucleotide binding (1); Transmembrane (3)	Alternative splicing; Complete proteome; Direct protein sequencing; Endoplasmic reticulum; Lipid biosynthesis; Lipid metabolism; Membrane; NADP; Oxidoreductase; Polymorphism; Reference proteome; Steroid biosynthesis; Transmembrane; Transmembrane helix
Q86U42	0.9998	0.6666	0.6656	0.3333	PABP2_HUMAN	Polyadenylate-binding protein 2 (PABP-2) (Poly(A)-binding protein 2) (Nuclear poly(A)-binding protein 1) (Poly(A)-binding protein II) (PABII) (Polyadenylate-binding nuclear protein 1)	PABPN1 PAB2 PABP2	306	FUNCTION: Involved in the 3'-end formation of mRNA precursors (pre-mRNA) by the addition of a poly(A) tail of 200-250 nt to the upstream cleavage product. Stimulates poly(A) polymerase (PAPOLA) conferring processivity on the poly(A) tail elongation reaction and controls also the poly(A) tail length. Increases the affinity of poly(A) polymerase for RNA. Is also present at various stages of mRNA me…	Alternative sequence (2); Beta strand (5); Chain (1); Coiled coil (1); Compositional bias (1); Domain (1); Erroneous initiation (1); Helix (5); Initiator methionine (1); Modified residue (21); Mutagenesis (2); Natural variant (1); Region (4); Turn (1)	3D-structure; Acetylation; Alternative splicing; Coiled coil; Complete proteome; Cytoplasm; Direct protein sequencing; Disease mutation; Methylation; Nucleus; Phosphoprotein; Polymorphism; RNA-binding; Reference proteome; Triplet repeat expansion; mRNA processing
O60832	0.6667	0.6666	NA	NA	DKC1_HUMAN	H/ACA ribonucleoprotein complex subunit 4 (EC 5.4.99.-) (CBF5 homolog) (Dyskerin) (Nopp140-associated protein of 57 kDa) (Nucleolar protein NAP57) (Nucleolar protein family A member 4) (snoRNP protein DKC1)	DKC1 NOLA4	514	FUNCTION: Isoform 1: Required for ribosome biogenesis and telomere maintenance. Probable catalytic subunit of H/ACA small nucleolar ribonucleoprotein (H/ACA snoRNP) complex, which catalyzes pseudouridylation of rRNA. This involves the isomerization of uridine such that the ribose is subsequently attached to C5, instead of the normal N1. Each rRNA can contain up to 100 pseudouridine ('psi') residu…	Active site (1); Alternative sequence (1); Chain (1); Compositional bias (1); Cross-link (1); Domain (1); Initiator methionine (1); Modified residue (9); Mutagenesis (1); Natural variant (24); Region (2); Sequence conflict (3)	Acetylation; Alternative splicing; Complete proteome; Cytoplasm; Direct protein sequencing; Disease mutation; Dyskeratosis congenita; Isomerase; Isopeptide bond; Nucleus; Phosphoprotein; RNA-binding; Reference proteome; Ribonucleoprotein; Ribosome biogenesis; Ubl conjugation; rRNA processing
Q4G0J3	0.6667	0.6666	NA	NA	LARP7_HUMAN	La-related protein 7 (La ribonucleoprotein domain family member 7) (P-TEFb-interaction protein for 7SK stability) (PIP7S)	LARP7 HDCMA18P	582	FUNCTION: Negative transcriptional regulator of polymerase II genes, acting by means of the 7SK RNP system. Within the 7SK RNP complex, the positive transcription elongation factor b (P-TEFb) is sequestered in an inactive form, preventing RNA polymerase II phosphorylation and subsequent transcriptional elongation. {ECO:0000269|PubMed:18249148, ECO:0000269|PubMed:18483487}.	Alternative sequence (2); Beta strand (5); Chain (1); Compositional bias (1); Domain (2); Erroneous initiation (1); Helix (9); Modified residue (7); Mutagenesis (1); Sequence conflict (4); Turn (1)	3D-structure; Acetylation; Alternative splicing; Complete proteome; Dwarfism; Mental retardation; Nucleus; Phosphoprotein; RNA-binding; Reference proteome
P17096	0.6666	0.6666	0.3194	0.5539	HMGA1_HUMAN	High mobility group protein HMG-I/HMG-Y (HMG-I(Y)) (High mobility group AT-hook protein 1) (High mobility group protein A1) (High mobility group protein R)	HMGA1 HMGIY	107	FUNCTION: HMG-I/Y bind preferentially to the minor groove of A+T rich regions in double-stranded DNA. It is suggested that these proteins could function in nucleosome phasing and in the 3'-end processing of mRNA transcripts. They are also involved in the transcription regulation of genes containing, or in close proximity to A+T-rich regions.	Alternative sequence (2); Beta strand (1); Chain (1); Compositional bias (1); DNA binding (3); Initiator methionine (1); Mass spectrometry (6); Modified residue (21); Mutagenesis (3); Region (1); Sequence conflict (1)	3D-structure; Acetylation; Alternative splicing; Chromosomal rearrangement; Chromosome; Complete proteome; DNA-binding; Direct protein sequencing; Host-virus interaction; Methylation; Nucleus; Phosphoprotein; Reference proteome; Repeat; Transcription; Transcription regulation
Q13151	0.6664	0.6666	0.1474	NA	ROA0_HUMAN	Heterogeneous nuclear ribonucleoprotein A0 (hnRNP A0)	HNRNPA0 HNRPA0	305	FUNCTION: mRNA-binding component of ribonucleosomes. Specifically binds AU-rich element (ARE)-containing mRNAs. Involved in post-transcriptional regulation of cytokines mRNAs. {ECO:0000269|PubMed:12456657}.	Chain (1); Compositional bias (1); Cross-link (2); Domain (2); Modified residue (6)	Acetylation; Complete proteome; Direct protein sequencing; Isopeptide bond; Methylation; Nucleus; Phosphoprotein; RNA-binding; Reference proteome; Repeat; Ribonucleoprotein; Ubl conjugation
Q96DH6	0.3333	0.6666	NA	0.3331	MSI2H_HUMAN	RNA-binding protein Musashi homolog 2 (Musashi-2)	MSI2	328	FUNCTION: RNA binding protein that regulates the expression of target mRNAs at the translation level. May play a role in the proliferation and maintenance of stem cells in the central nervous system (By similarity). {ECO:0000250}.	Alternative sequence (4); Chain (1); Compositional bias (1); Domain (2); Initiator methionine (1); Modified residue (3); Site (1)	Acetylation; Alternative splicing; Chromosomal rearrangement; Complete proteome; Cytoplasm; Phosphoprotein; RNA-binding; Reference proteome; Repeat
P43307	0.3333	0.6666	0.9999	0.6662	SSRA_HUMAN	Translocon-associated protein subunit alpha (TRAP-alpha) (Signal sequence receptor subunit alpha) (SSR-alpha)	SSR1 TRAPA PSEC0262	286	FUNCTION: TRAP proteins are part of a complex whose function is to bind calcium to the ER membrane and thereby regulate the retention of ER resident proteins. May be involved in the recycling of the translocation apparatus after completion of the translocation process or may function as a membrane-bound chaperone facilitating folding of translocated proteins.	Alternative sequence (1); Chain (1); Erroneous gene model prediction (1); Glycosylation (2); Modified residue (3); Natural variant (1); Sequence conflict (7); Signal peptide (1); Topological domain (2); Transmembrane (1)	Alternative splicing; Calcium; Complete proteome; Direct protein sequencing; Endoplasmic reticulum; Glycoprotein; Membrane; Phosphoprotein; Polymorphism; Reference proteome; Signal; Transmembrane; Transmembrane helix
P27694	0.3333	0.6666	0.3333	NA	RFA1_HUMAN	Replication protein A 70 kDa DNA-binding subunit (RP-A p70) (Replication factor A protein 1) (RF-A protein 1) (Single-stranded DNA-binding protein) [Cleaved into: Replication protein A 70 kDa DNA-binding subunit, N-terminally processed]	RPA1 REPA1 RPA70	616	FUNCTION: As part of the heterotrimeric replication protein A complex (RPA/RP-A), binds and stabilizes single-stranded DNA intermediates, that form during DNA replication or upon DNA stress. It prevents their reannealing and in parallel, recruits and activates different proteins and complexes involved in DNA metabolism. Thereby, it plays an essential role both in DNA replication and the cellular …	Beta strand (34); Chain (2); Cross-link (2); DNA binding (1); Erroneous initiation (1); Helix (17); Initiator methionine (1); Modified residue (7); Mutagenesis (6); Natural variant (1); Turn (7); Zinc finger (1)	3D-structure; Acetylation; Complete proteome; DNA damage; DNA recombination; DNA repair; DNA replication; DNA-binding; Direct protein sequencing; Isopeptide bond; Metal-binding; Nucleus; Phosphoprotein; Polymorphism; Reference proteome; Ubl conjugation; Zinc; Zinc-finger
Q9BSD7	0.3332	0.6666	1	1	NTPCR_HUMAN	Cancer-related nucleoside-triphosphatase (NTPase) (EC 3.6.1.15) (Nucleoside triphosphate phosphohydrolase)	NTPCR C1orf57	190	FUNCTION: Has nucleotide phosphatase activity towards ATP, GTP, CTP, TTP and UTP. Hydrolyzes nucleoside diphosphates with lower efficiency. {ECO:0000269|PubMed:17291528}.	Beta strand (11); Chain (1); Helix (6); Initiator methionine (1); Modified residue (2); Mutagenesis (2); Natural variant (1); Nucleotide binding (2); Turn (2)	3D-structure; ATP-binding; Acetylation; Complete proteome; Hydrolase; Nucleotide-binding; Polymorphism; Reference proteome
Q15434	0.3323	0.6666	0.6635	0.9949	RBMS2_HUMAN	RNA-binding motif, single-stranded-interacting protein 2 (Suppressor of CDC2 with RNA-binding motif 3)	RBMS2 SCR3	407		Beta strand (5); Chain (1); Domain (2); Helix (2); Modified residue (5); Turn (1)	3D-structure; Acetylation; Complete proteome; Nucleus; Phosphoprotein; RNA-binding; Reference proteome; Repeat
Q8WVV4	0.3317	0.6666	0.6467	1	POF1B_HUMAN	Protein POF1B (Premature ovarian failure protein 1B)	POF1B	589	FUNCTION: Plays a key role in the organization of epithelial monolayers by regulating the actin cytoskeleton. May be involved in ovary development. {ECO:0000269|PubMed:16773570, ECO:0000269|PubMed:21940798}.	Alternative sequence (3); Chain (1); Coiled coil (1); Erroneous initiation (1); Frameshift (1); Natural variant (8); Sequence conflict (2)	3D-structure; Actin-binding; Alternative splicing; Cell junction; Coiled coil; Complete proteome; Disease mutation; Polymorphism; Premature ovarian failure; Reference proteome; Tight junction
P63010	NA	0.6665	NA	NA	AP2B1_HUMAN	AP-2 complex subunit beta (AP105B) (Adaptor protein complex AP-2 subunit beta) (Adaptor-related protein complex 2 subunit beta) (Beta-2-adaptin) (Beta-adaptin) (Clathrin assembly protein complex 2 beta large chain) (Plasma membrane adaptor HA2/AP2 adaptin beta subunit)	AP2B1 ADTB2 CLAPB1	937	FUNCTION: Component of the adaptor protein complex 2 (AP-2). Adaptor protein complexes function in protein transport via transport vesicles in different membrane traffic pathways. Adaptor protein complexes are vesicle coat components and appear to be involved in cargo selection and vesicle formation. AP-2 is involved in clathrin-dependent endocytosis in which cargo proteins are incorporated into …	Alternative sequence (2); Beta strand (21); Chain (1); Compositional bias (1); Helix (48); Initiator methionine (1); Modified residue (4); Mutagenesis (10); Region (1); Turn (12)	3D-structure; Acetylation; Alternative splicing; Cell membrane; Coated pit; Complete proteome; Endocytosis; Membrane; Phosphoprotein; Protein transport; Reference proteome; Transport
Q13045	NA	0.6665	NA	NA	FLII_HUMAN	Protein flightless-1 homolog	FLII FLIL	1269	FUNCTION: May play a role as coactivator in transcriptional activation by hormone-activated nuclear receptors (NR) and acts in cooperation with NCOA2 and CARM1. Involved in estrogen hormone signaling. Involved in early embryonic development (By similarity). May play a role in regulation of cytoskeletal rearrangements involved in cytokinesis and cell migration, by inhibiting Rac1-dependent paxilli…	Alternative sequence (3); Chain (1); Compositional bias (2); Erroneous initiation (1); Modified residue (6); Mutagenesis (2); Natural variant (1); Region (2); Repeat (20); Sequence conflict (2)	Acetylation; Actin-binding; Activator; Alternative splicing; Cell junction; Complete proteome; Cytoplasm; Cytoskeleton; Developmental protein; Direct protein sequencing; Leucine-rich repeat; Nucleus; Phosphoprotein; Polymorphism; Reference proteome; Repeat; Transcription; Transcription regulation
P62191	NA	0.6665	0.6578	1	PRS4_HUMAN	26S protease regulatory subunit 4 (P26s4) (26S proteasome AAA-ATPase subunit RPT2) (Proteasome 26S subunit ATPase 1)	PSMC1	440	FUNCTION: The 26S protease is involved in the ATP-dependent degradation of ubiquitinated proteins. The regulatory (or ATPase) complex confers ATP dependency and substrate specificity to the 26S complex.	Alternative sequence (1); Chain (1); Cross-link (1); Initiator methionine (1); Lipidation (1); Modified residue (5); Nucleotide binding (1); Sequence conflict (3)	ATP-binding; Acetylation; Alternative splicing; Complete proteome; Cytoplasm; Direct protein sequencing; Isopeptide bond; Lipoprotein; Membrane; Myristate; Nucleotide-binding; Nucleus; Phosphoprotein; Proteasome; Reference proteome; Ubl conjugation
Q6WCQ1	0.328	0.6665	NA	NA	MPRIP_HUMAN	Myosin phosphatase Rho-interacting protein (M-RIP) (Rho-interacting protein 3) (RIP3) (p116Rip)	MPRIP KIAA0864 MRIP RHOIP3	1025	FUNCTION: Targets myosin phosphatase to the actin cytoskeleton. Required for the regulation of the actin cytoskeleton by RhoA and ROCK1. Depletion leads to an increased number of stress fibers in smooth muscle cells through stabilization of actin fibers by phosphorylated myosin. Overexpression of MRIP as well as its F-actin-binding region leads to disassembly of stress fibers in neuronal cells. {…	Alternative sequence (2); Chain (1); Coiled coil (1); Compositional bias (1); Domain (2); Modified residue (20); Natural variant (1); Region (3); Sequence conflict (13)	Actin-binding; Alternative splicing; Coiled coil; Complete proteome; Cytoplasm; Cytoskeleton; Phosphoprotein; Polymorphism; Reference proteome; Repeat
Q7KZF4	NA	0.6664	NA	NA	SND1_HUMAN	Staphylococcal nuclease domain-containing protein 1 (100 kDa coactivator) (EBNA2 coactivator p100) (Tudor domain-containing protein 11) (p100 co-activator)	SND1 TDRD11	910	FUNCTION: Functions as a bridging factor between STAT6 and the basal transcription factor. Plays a role in PIM1 regulation of MYB activity. Functions as a transcriptional coactivator for the Epstein-Barr virus nuclear antigen 2 (EBNA2). {ECO:0000269|PubMed:7651391}.	Beta strand (41); Chain (1); Domain (5); Frameshift (1); Helix (33); Initiator methionine (1); Modified residue (7); Motif (2); Sequence conflict (2); Turn (11)	3D-structure; Acetylation; Complete proteome; Cytoplasm; Direct protein sequencing; Host-virus interaction; Nucleus; Phosphoprotein; Reference proteome; Repeat; Transcription; Transcription regulation
P63104	NA	0.6664	NA	0.6064	1433Z_HUMAN	14-3-3 protein zeta/delta (Protein kinase C inhibitor protein 1) (KCIP-1)	YWHAZ	245	FUNCTION: Adapter protein implicated in the regulation of a large spectrum of both general and specialized signaling pathways. Binds to a large number of partners, usually by recognition of a phosphoserine or phosphothreonine motif. Binding generally results in the modulation of the activity of the binding partner. {ECO:0000269|PubMed:14578935, ECO:0000269|PubMed:15071501, ECO:0000269|PubMed:1564…	Alternative sequence (1); Chain (1); Erroneous initiation (2); Helix (11); Modified residue (8); Mutagenesis (4); Sequence conflict (2); Site (2); Turn (2)	3D-structure; Acetylation; Alternative splicing; Complete proteome; Cytoplasm; Direct protein sequencing; Phosphoprotein; Reference proteome
O75475	0.6667	0.6663	0.3273	0.1317	PSIP1_HUMAN	PC4 and SFRS1-interacting protein (CLL-associated antigen KW-7) (Dense fine speckles 70 kDa protein) (DFS 70) (Lens epithelium-derived growth factor) (Transcriptional coactivator p75/p52)	PSIP1 DFS70 LEDGF PSIP2	530	FUNCTION: Transcriptional coactivator involved in neuroepithelial stem cell differentiation and neurogenesis. Involved in particular in lens epithelial cell gene regulation and stress responses. May play an important role in lens epithelial to fiber cell terminal differentiation. May play a protective role during stress-induced apoptosis. Isoform 2 is a more general and stronger transcriptional c…	Alternative sequence (3); Beta strand (6); Chain (1); Coiled coil (2); Domain (1); Helix (10); Modified residue (20); Motif (1); Mutagenesis (7); Sequence conflict (6); Turn (1)	3D-structure; Alternative splicing; Chromosomal rearrangement; Citrullination; Coiled coil; Complete proteome; DNA-binding; Direct protein sequencing; Host-virus interaction; Nucleus; Phosphoprotein; Reference proteome; Transcription; Transcription regulation
Q14103	0.6135	0.6663	0.3281	0.3095	HNRPD_HUMAN	Heterogeneous nuclear ribonucleoprotein D0 (hnRNP D0) (AU-rich element RNA-binding protein 1)	HNRNPD AUF1 HNRPD	355	FUNCTION: Binds with high affinity to RNA molecules that contain AU-rich elements (AREs) found within the 3'-UTR of many proto-oncogenes and cytokine mRNAs. Also binds to double- and single-stranded DNA sequences in a specific manner and functions a transcription factor. Each of the RNA-binding domains specifically can bind solely to a single-stranded non-monotonous 5'-UUAG-3' sequence and also w…	Alternative sequence (2); Beta strand (13); Chain (1); Compositional bias (3); Domain (2); Frameshift (1); Helix (4); Initiator methionine (1); Modified residue (15); Sequence caution (2); Sequence conflict (2); Turn (2)	3D-structure; Acetylation; Alternative splicing; Biological rhythms; Complete proteome; Cytoplasm; DNA-binding; Direct protein sequencing; Methylation; Nucleus; Phosphoprotein; RNA-binding; Reference proteome; Repeat; Ribonucleoprotein; Transcription; Transcription regulation
Q9Y277	0.3333	0.6663	1	0.9993	VDAC3_HUMAN	Voltage-dependent anion-selective channel protein 3 (VDAC-3) (hVDAC3) (Outer mitochondrial membrane protein porin 3)	VDAC3	283	FUNCTION: Forms a channel through the mitochondrial outer membrane that allows diffusion of small hydrophilic molecules. {ECO:0000250}.	Alternative sequence (1); Chain (1); Cross-link (7); Initiator methionine (1); Modified residue (10); Nucleotide binding (2); Transmembrane (19)	Acetylation; Alternative splicing; Complete proteome; Ion transport; Isopeptide bond; Membrane; Mitochondrion; Mitochondrion outer membrane; NAD; Nucleotide-binding; Phosphoprotein; Porin; Reference proteome; Transmembrane; Transmembrane beta strand; Transport; Ubl conjugation
P63096	0.3203	0.6661	0.7833	0.59	GNAI1_HUMAN	Guanine nucleotide-binding protein G(i) subunit alpha-1 (Adenylate cyclase-inhibiting G alpha protein)	GNAI1	354	FUNCTION: Guanine nucleotide-binding proteins (G proteins) function as transducers downstream of G protein-coupled receptors (GPCRs) in numerous signaling cascades. The alpha chain contains the guanine nucleotide binding site and alternates between an active, GTP-bound state and an inactive, GDP-bound state. Signaling by an activated GPCR promotes GDP release and GTP binding. The alpha subunit ha…	Alternative sequence (1); Beta strand (9); Binding site (2); Chain (1); Helix (22); Initiator methionine (1); Lipidation (2); Metal binding (2); Modified residue (3); Mutagenesis (4); Nucleotide binding (4); Sequence conflict (5); Turn (2)	3D-structure; ADP-ribosylation; Alternative splicing; Cell cycle; Cell division; Cell membrane; Complete proteome; Cytoplasm; Cytoskeleton; Direct protein sequencing; GTP-binding; Lipoprotein; Magnesium; Membrane; Metal-binding; Myristate; Nucleotide-binding; Nucleus; Palmitate; Reference proteome; Transducer
Q13185	0.6667	0.666	0.2534	0.2246	CBX3_HUMAN	Chromobox protein homolog 3 (HECH) (Heterochromatin protein 1 homolog gamma) (HP1 gamma) (Modifier 2 protein)	CBX3	183	FUNCTION: Seems to be involved in transcriptional silencing in heterochromatin-like complexes. Recognizes and binds histone H3 tails methylated at 'Lys-9', leading to epigenetic repression. May contribute to the association of the heterochromatin with the inner nuclear membrane through its interaction with lamin B receptor (LBR). Involved in the formation of functional kinetochore through interac…	Beta strand (6); Chain (1); Cross-link (4); Domain (2); Helix (6); Initiator methionine (1); Modified residue (10); Sequence conflict (4)	3D-structure; Acetylation; Biological rhythms; Chromatin regulator; Complete proteome; Direct protein sequencing; Isopeptide bond; Nucleus; Phosphoprotein; Reference proteome; Repeat; Repressor; Transcription; Transcription regulation; Ubl conjugation
P11177	NA	0.6656	NA	NA	ODPB_HUMAN	Pyruvate dehydrogenase E1 component subunit beta, mitochondrial (PDHE1-B) (EC 1.2.4.1)	PDHB PHE1B	359	FUNCTION: The pyruvate dehydrogenase complex catalyzes the overall conversion of pyruvate to acetyl-CoA and CO(2), and thereby links the glycolytic pathway to the tricarboxylic cycle. {ECO:0000269|PubMed:17474719, ECO:0000269|PubMed:19081061}.	Alternative sequence (2); Beta strand (16); Binding site (1); Chain (1); Helix (16); Modified residue (2); Natural variant (3); Sequence conflict (7); Transit peptide (1); Turn (7)	3D-structure; Acetylation; Alternative splicing; Carbohydrate metabolism; Complete proteome; Direct protein sequencing; Disease mutation; Glucose metabolism; Mitochondrion; Oxidoreductase; Phosphoprotein; Polymorphism; Pyruvate; Reference proteome; Thiamine pyrophosphate; Transit peptide; Tricarboxylic acid cycle
P26368	0.3333	0.6655	NA	NA	U2AF2_HUMAN	Splicing factor U2AF 65 kDa subunit (U2 auxiliary factor 65 kDa subunit) (hU2AF(65)) (hU2AF65) (U2 snRNP auxiliary factor large subunit)	U2AF2 U2AF65	475	FUNCTION: Necessary for the splicing of pre-mRNA. By recruiting PRPF19 and the PRP19C/Prp19 complex/NTC/Nineteen complex to the RNA polymerase II C-terminal domain (CTD), and thereby pre-mRNA, may couple transcription to splicing (PubMed:21536736). Induces cardiac troponin-T (TNNT2) pre-mRNA exon inclusion in muscle. Regulates the TNNT2 exon 5 inclusion through competition with MBNL1. Binds prefe…	Alternative sequence (1); Beta strand (19); Chain (1); Compositional bias (1); Cross-link (1); Domain (3); Helix (10); Initiator methionine (1); Modified residue (6); Mutagenesis (10); Region (1); Turn (4)	3D-structure; Acetylation; Alternative splicing; Complete proteome; Direct protein sequencing; Hydroxylation; Isopeptide bond; Nucleus; Phosphoprotein; RNA-binding; Reference proteome; Repeat; Repressor; Spliceosome; Ubl conjugation; mRNA processing; mRNA splicing
P05198	0.2321	0.6655	0.1522	NA	IF2A_HUMAN	Eukaryotic translation initiation factor 2 subunit 1 (Eukaryotic translation initiation factor 2 subunit alpha) (eIF-2-alpha) (eIF-2A) (eIF-2alpha)	EIF2S1 EIF2A	315	FUNCTION: Functions in the early steps of protein synthesis by forming a ternary complex with GTP and initiator tRNA. This complex binds to a 40S ribosomal subunit, followed by mRNA binding to form a 43S preinitiation complex. Junction of the 60S ribosomal subunit to form the 80S initiation complex is preceded by hydrolysis of the GTP bound to eIF-2 and release of an eIF-2-GDP binary complex. In …	Beta strand (11); Chain (1); Domain (1); Helix (11); Modified residue (4); Turn (4)	3D-structure; Acetylation; Complete proteome; Initiation factor; Phosphoprotein; Protein biosynthesis; RNA-binding; Reference proteome; Translation regulation
P09234	0.6651	0.6654	0.321	0.4718	RU1C_HUMAN	U1 small nuclear ribonucleoprotein C (U1 snRNP C) (U1-C) (U1C)	SNRPC	159	FUNCTION: Component of the spliceosomal U1 snRNP, which is essential for recognition of the pre-mRNA 5' splice-site and the subsequent assembly of the spliceosome. SNRPC/U1-C is directly involved in initial 5' splice-site recognition for both constitutive and regulated alternative splicing. The interaction with the 5' splice-site seems to precede base-pairing between the pre-mRNA and the U1 snRNA…	Beta strand (3); Chain (1); Compositional bias (1); Erroneous gene model prediction (1); Helix (2); Modified residue (3); Mutagenesis (5); Sequence conflict (4); Turn (1); Zinc finger (1)	3D-structure; Acetylation; Complete proteome; Metal-binding; Nucleus; Phosphoprotein; RNA-binding; Reference proteome; Ribonucleoprotein; Zinc; Zinc-finger
O95793	0.5206	0.6652	0.499	0.4754	STAU1_HUMAN	Double-stranded RNA-binding protein Staufen homolog 1	STAU1 STAU	577	FUNCTION: Binds double-stranded RNA (regardless of the sequence) and tubulin. May play a role in specific positioning of mRNAs at given sites in the cell by cross-linking cytoskeletal and RNA components, and in stimulating their translation at the site.	Alternative sequence (2); Beta strand (4); Chain (1); Domain (3); Helix (4); Initiator methionine (1); Modified residue (2); Sequence conflict (3)	3D-structure; Acetylation; Alternative splicing; Complete proteome; Cytoplasm; Endoplasmic reticulum; Phosphoprotein; RNA-binding; Reference proteome; Repeat
P33527	NA	0.6648	0.6648	0.6597	MRP1_HUMAN	Multidrug resistance-associated protein 1 (ATP-binding cassette sub-family C member 1) (Leukotriene C(4) transporter) (LTC4 transporter)	ABCC1 MRP MRP1	1531	FUNCTION: Mediates export of organic anions and drugs from the cytoplasm. Mediates ATP-dependent transport of glutathione and glutathione conjugates, leukotriene C4, estradiol-17-beta-o-glucuronide, methotrexate, antiviral drugs and other xenobiotics. Confers resistance to anticancer drugs. Hydrolyzes ATP with low efficiency. {ECO:0000269|PubMed:10064732, ECO:0000269|PubMed:11114332, ECO:0000269|…	Alternative sequence (4); Beta strand (11); Binding site (2); Chain (1); Domain (4); Glycosylation (3); Helix (10); Modified residue (6); Mutagenesis (23); Natural variant (12); Nucleotide binding (2); Topological domain (18); Transmembrane (17); Turn (2)	3D-structure; ATP-binding; Alternative splicing; Cell membrane; Complete proteome; Glycoprotein; Hydrolase; Membrane; Nucleotide-binding; Phosphoprotein; Polymorphism; Reference proteome; Repeat; Transmembrane; Transmembrane helix; Transport
P82933	0.6656	0.6645	NA	NA	RT09_HUMAN	28S ribosomal protein S9, mitochondrial (MRP-S9) (S9mt)	MRPS9 RPMS9	396		Chain (1); Modified residue (1); Natural variant (1); Transit peptide (1)	3D-structure; Acetylation; Complete proteome; Mitochondrion; Polymorphism; Reference proteome; Ribonucleoprotein; Ribosomal protein; Transit peptide
P23528	0.3333	0.6644	0.3331	0.3329	COF1_HUMAN	Cofilin-1 (18 kDa phosphoprotein) (p18) (Cofilin, non-muscle isoform)	CFL1 CFL	166	FUNCTION: Binds to F-actin and exhibits pH-sensitive F-actin depolymerizing activity. Regulates actin cytoskeleton dynamics. Important for normal progress through mitosis and normal cytokinesis. Plays a role in the regulation of cell morphology and cytoskeletal organization. Required for the up-regulation of atypical chemokine receptor ACKR2 from endosomal compartment to cell membrane, increasing…	Beta strand (8); Chain (1); Domain (1); Helix (9); Initiator methionine (1); Modified residue (10); Motif (1); Turn (1)	3D-structure; Acetylation; Actin-binding; Cell membrane; Cell projection; Complete proteome; Cytoplasm; Cytoskeleton; Direct protein sequencing; Membrane; Nucleus; Phosphoprotein; Reference proteome
Q15020	0.333	0.6642	0.6308	NA	SART3_HUMAN	Squamous cell carcinoma antigen recognized by T-cells 3 (SART-3) (Tat-interacting protein of 110 kDa) (Tip110) (p110 nuclear RNA-binding protein)	SART3 KIAA0156 TIP110	963	FUNCTION: U6 snRNP-binding protein that functions as a recycling factor of the splicing machinery. Promotes the initial reassembly of U4 and U6 snRNPs following their ejection from the spliceosome during its maturation (PubMed:12032085). Also binds U6atac snRNPs and may function as a recycling factor for U4atac/U6atac spliceosomal snRNP, an initial step in the assembly of U12-type spliceosomal co…	Alternative sequence (5); Beta strand (5); Chain (1); Coiled coil (3); Compositional bias (2); Domain (2); Helix (2); Initiator methionine (1); Modified residue (4); Motif (1); Natural variant (3); Region (4); Repeat (8); Turn (1)	3D-structure; Acetylation; Alternative splicing; Coiled coil; Complete proteome; Cytoplasm; Direct protein sequencing; Nucleus; Phosphoprotein; Polymorphism; RNA-binding; Reference proteome; Repeat; mRNA processing; mRNA splicing
Q13200	0.3209	0.6641	0.9913	1	PSMD2_HUMAN	26S proteasome non-ATPase regulatory subunit 2 (26S proteasome regulatory subunit RPN1) (26S proteasome regulatory subunit S2) (26S proteasome subunit p97) (Protein 55.11) (Tumor necrosis factor type 1 receptor-associated protein 2)	PSMD2 TRAP2	908	FUNCTION: Acts as a regulatory subunit of the 26 proteasome which is involved in the ATP-dependent degradation of ubiquitinated proteins.; FUNCTION: Binds to the intracellular domain of tumor necrosis factor type 1 receptor. The binding domain of TRAP1 and TRAP2 resides outside the death domain of TNFR1.	Alternative sequence (2); Chain (1); Compositional bias (1); Erroneous initiation (1); Modified residue (8); Natural variant (3); Repeat (7); Sequence conflict (14)	Acetylation; Alternative splicing; Complete proteome; Direct protein sequencing; Phosphoprotein; Polymorphism; Proteasome; Reference proteome; Repeat
O43823	0.3333	0.664	NA	NA	AKAP8_HUMAN	A-kinase anchor protein 8 (AKAP-8) (A-kinase anchor protein 95 kDa) (AKAP 95)	AKAP8 AKAP95	692	FUNCTION: Anchoring protein that mediates the subcellular compartmentation of cAMP-dependent protein kinase (PKA type II).	Chain (1); Compositional bias (1); Modified residue (5); Motif (1); Natural variant (1); Region (1); Zinc finger (2)	Complete proteome; DNA-binding; Metal-binding; Nucleus; Phosphoprotein; Polymorphism; Reference proteome; Repeat; Zinc; Zinc-finger
P47756	0.326	0.6639	0.595	0.2676	CAPZB_HUMAN	F-actin-capping protein subunit beta (CapZ beta)	CAPZB	277	FUNCTION: F-actin-capping proteins bind in a Ca(2+)-independent manner to the fast growing ends of actin filaments (barbed end) thereby blocking the exchange of subunits at these ends. Unlike other capping proteins (such as gelsolin and severin), these proteins do not sever actin filaments. Plays a role in the regulation of cell morphology and cytoskeletal organization. {ECO:0000269|PubMed:218349…	Alternative sequence (1); Chain (1); Initiator methionine (1); Modified residue (3)	Acetylation; Actin capping; Actin-binding; Alternative splicing; Complete proteome; Cytoplasm; Cytoskeleton; Direct protein sequencing; Phosphoprotein; Reference proteome
Q7Z7K6	0.8411	0.6629	0.1887	NA	CENPV_HUMAN	Centromere protein V (CENP-V) (Nuclear protein p30) (Proline-rich protein 6)	CENPV PRR6	275	FUNCTION: Required for distribution of pericentromeric heterochromatin in interphase nuclei and for centromere formation and organization, chromosome alignment and cytokinesis. {ECO:0000269|PubMed:18772885}.	Alternative sequence (2); Chain (1); Compositional bias (2); Modified residue (6); Mutagenesis (3)	Alternative splicing; Cell cycle; Cell division; Centromere; Chromosome; Complete proteome; Cytoplasm; Cytoskeleton; Kinetochore; Mitosis; Nucleus; Phosphoprotein; Reference proteome
Q96HS1	0.5195	0.6628	0.3629	0.7387	PGAM5_HUMAN	Serine/threonine-protein phosphatase PGAM5, mitochondrial (EC 3.1.3.16) (Bcl-XL-binding protein v68) (Phosphoglycerate mutase family member 5)	PGAM5	289	FUNCTION: Displays phosphatase activity for serine/threonine residues, and, dephosphorylates and activates MAP3K5 kinase. Has apparently no phosphoglycerate mutase activity. May be regulator of mitochondrial dynamics. Substrate for a KEAP1-dependent ubiquitin ligase complex. Contributes to the repression of NFE2L2-dependent gene expression. Acts as a central mediator for programmed necrosis induc…	Alternative sequence (1); Beta strand (6); Chain (1); Helix (8); Modified residue (4); Mutagenesis (3); Region (1); Sequence conflict (2); Transmembrane (1)	3D-structure; Acetylation; Alternative splicing; Complete proteome; Hydrolase; Membrane; Mitochondrion; Mitochondrion outer membrane; Necrosis; Phosphoprotein; Reference proteome; Transmembrane; Transmembrane helix
Q15029	0.3289	0.6628	0.3637	0.771	U5S1_HUMAN	116 kDa U5 small nuclear ribonucleoprotein component (Elongation factor Tu GTP-binding domain-containing protein 2) (SNU114 homolog) (hSNU114) (U5 snRNP-specific protein, 116 kDa) (U5-116 kDa)	EFTUD2 KIAA0031 SNRP116	972	FUNCTION: Component of the U5 snRNP and the U4/U6-U5 tri-snRNP complex required for pre-mRNA splicing. Binds GTP.	Alternative sequence (2); Chain (1); Domain (1); Erroneous initiation (1); Modified residue (3); Natural variant (4); Nucleotide binding (3); Sequence conflict (3)	Acetylation; Alternative splicing; Complete proteome; Disease mutation; GTP-binding; Mental retardation; Nucleotide-binding; Nucleus; Phosphoprotein; Polymorphism; Reference proteome; Spliceosome; mRNA processing; mRNA splicing
P24539	0.7371	0.6621	0.3723	0.2648	AT5F1_HUMAN	ATP synthase F(0) complex subunit B1, mitochondrial (ATP synthase proton-transporting mitochondrial F(0) complex subunit B1) (ATP synthase subunit b) (ATPase subunit b)	ATP5F1	256	FUNCTION: Mitochondrial membrane ATP synthase (F(1)F(0) ATP synthase or Complex V) produces ATP from ADP in the presence of a proton gradient across the membrane which is generated by electron transport complexes of the respiratory chain. F-type ATPases consist of two structural domains, F(1) - containing the extramembraneous catalytic core, and F(0) - containing the membrane proton channel, link…	Chain (1); Modified residue (7); Natural variant (2); Sequence conflict (3); Transit peptide (1)	Acetylation; CF(0); Complete proteome; Hydrogen ion transport; Ion transport; Membrane; Mitochondrion; Mitochondrion inner membrane; Polymorphism; Reference proteome; Transit peptide; Transport
P15924	0.6258	0.662	NA	0.2078	DESP_HUMAN	Desmoplakin (DP) (250/210 kDa paraneoplastic pemphigus antigen)	DSP	2871	FUNCTION: Major high molecular weight protein of desmosomes. Involved in the organization of the desmosomal cadherin-plakoglobin complexes into discrete plasma membrane domains and in the anchoring of intermediate filaments to the desmosomes.	Alternative sequence (2); Beta strand (22); Chain (1); Coiled coil (1); Domain (1); Helix (36); Lipidation (1); Modified residue (19); Mutagenesis (1); Natural variant (16); Region (8); Repeat (24); Sequence conflict (4); Turn (15)	3D-structure; Alternative splicing; Cardiomyopathy; Cell junction; Cell membrane; Coiled coil; Complete proteome; Cytoplasm; Cytoskeleton; Disease mutation; Epidermolysis bullosa; Lipoprotein; Membrane; Palmoplantar keratoderma; Phosphoprotein; Polymorphism; Reference proteome; Repeat
O43159	0.6126	0.6618	NA	NA	RRP8_HUMAN	Ribosomal RNA-processing protein 8 (EC 2.1.1.-) (Cerebral protein 1) (Nucleomethylin)	RRP8 KIAA0409 NML hucep-1	456	FUNCTION: Essential component of the eNoSC (energy-dependent nucleolar silencing) complex, a complex that mediates silencing of rDNA in response to intracellular energy status and acts by recruiting histone-modifying enzymes. The eNoSC complex is able to sense the energy status of cell: upon glucose starvation, elevation of NAD(+)/NADP(+) ratio activates SIRT1, leading to histone H3 deacetylation…	Beta strand (8); Binding site (6); Chain (1); Compositional bias (1); Erroneous initiation (1); Helix (9); Modified residue (5); Natural variant (2)	3D-structure; Chromatin regulator; Complete proteome; Methyltransferase; Nucleus; Phosphoprotein; Polymorphism; Reference proteome; Repressor; S-adenosyl-L-methionine; Transcription; Transcription regulation; Transferase; rRNA processing
O75531	0.2713	0.6617	0.2916	0.5007	BAF_HUMAN	Barrier-to-autointegration factor (Breakpoint cluster region protein 1) [Cleaved into: Barrier-to-autointegration factor, N-terminally processed]	BANF1 BAF BCRG1	89	FUNCTION: Plays fundamental roles in nuclear assembly, chromatin organization, gene expression and gonad development. May potently compress chromatin structure and be involved in membrane recruitment and chromatin decondensation during nuclear assembly. Contains 2 non-specific dsDNA-binding sites which may promote DNA cross-bridging. Exploited by retroviruses for inhibiting self-destructing autoi…	Chain (2); Frameshift (1); Helix (6); Initiator methionine (1); Modified residue (5); Mutagenesis (37); Natural variant (1); Turn (1)	3D-structure; Acetylation; Chromosome; Complete proteome; Cytoplasm; DNA-binding; Disease mutation; Host-virus interaction; Nucleus; Phosphoprotein; Reference proteome
O75367	0.9064	0.6603	0.6185	0.5001	H2AY_HUMAN	Core histone macro-H2A.1 (Histone macroH2A1) (mH2A1) (Histone H2A.y) (H2A/y) (Medulloblastoma antigen MU-MB-50.205)	H2AFY MACROH2A1	372	FUNCTION: Variant histone H2A which replaces conventional H2A in a subset of nucleosomes where it represses transcription. Nucleosomes wrap and compact DNA into chromatin, limiting DNA accessibility to the cellular machineries which require DNA as a template. Histones thereby play a central role in transcription regulation, DNA repair, DNA replication and chromosomal stability. DNA accessibility …	Alternative sequence (2); Beta strand (14); Chain (1); Compositional bias (1); Cross-link (2); Domain (2); Helix (11); Modified residue (8); Sequence conflict (4); Turn (1)	3D-structure; Acetylation; Alternative splicing; Chromatin regulator; Chromosome; Complete proteome; DNA-binding; Isopeptide bond; Methylation; Nucleosome core; Nucleus; Phosphoprotein; Reference proteome; Ubl conjugation
Q8NFW8	0.6611	0.6601	0.5193	0.2041	NEUA_HUMAN	N-acylneuraminate cytidylyltransferase (EC 2.7.7.43) (CMP-N-acetylneuraminic acid synthase) (CMP-NeuNAc synthase)	CMAS	434	FUNCTION: Catalyzes the activation of N-acetylneuraminic acid (NeuNAc) to cytidine 5'-monophosphate N-acetylneuraminic acid (CMP-NeuNAc), a substrate required for the addition of sialic acid. Has some activity toward NeuNAc, N-glycolylneuraminic acid (Neu5Gc) or 2-keto-3-deoxy-D-glycero-D-galacto-nononic acid (KDN).	Active site (1); Alternative sequence (1); Binding site (6); Chain (1); Modified residue (1); Motif (3); Sequence conflict (1)	Acetylation; Alternative splicing; Complete proteome; Direct protein sequencing; Nucleotidyltransferase; Nucleus; Reference proteome; Transferase
O00571	0.6059	0.66	0.5144	0.52	DDX3X_HUMAN	ATP-dependent RNA helicase DDX3X (EC 3.6.4.13) (DEAD box protein 3, X-chromosomal) (DEAD box, X isoform) (Helicase-like protein 2) (HLP2)	DDX3X DBX DDX3	662	FUNCTION: Multifunctional ATP-dependent RNA helicase. The ATPase activity can be stimulated by various ribo- and deoxynucleic acids indicative for a relaxed substrate specificity. In vitro can unwind partially double-stranded DNA with a preference for 5'-single-stranded DNA overhangs. Is involved in several steps of gene expression, such as transcription, mRNA maturation, mRNA export and translat…	Alternative sequence (1); Beta strand (19); Chain (1); Compositional bias (1); Cross-link (1); Domain (2); Helix (21); Initiator methionine (1); Modified residue (9); Motif (2); Mutagenesis (25); Natural variant (1); Nucleotide binding (2); Region (7); Sequence conflict (2); Turn (1)	3D-structure; ATP-binding; Acetylation; Alternative splicing; Apoptosis; Chromosome partition; Complete proteome; Cytoplasm; DNA-binding; Direct protein sequencing; Helicase; Host-virus interaction; Hydrolase; Immunity; Innate immunity; Isopeptide bond; Membrane; Mitochondrion; Mitochondrion outer membrane; Nucleotide-binding; Nucleus; Phosphoprotein; Polymorphism; RNA-binding; Reference proteome…
Q9BZE4	0.6635	0.6597	0.2598	NA	NOG1_HUMAN	Nucleolar GTP-binding protein 1 (Chronic renal failure gene protein) (GTP-binding protein NGB)	GTPBP4 CRFG NOG1	634	FUNCTION: Involved in the biogenesis of the 60S ribosomal subunit. {ECO:0000250}.	Alternative sequence (2); Chain (1); Domain (1); Initiator methionine (1); Modified residue (7); Natural variant (1); Nucleotide binding (3); Sequence conflict (1)	Acetylation; Alternative splicing; Complete proteome; Direct protein sequencing; GTP-binding; Nucleotide-binding; Nucleus; Phosphoprotein; Polymorphism; Reference proteome; Ribosome biogenesis
Q92614	NA	0.6593	NA	NA	MY18A_HUMAN	Unconventional myosin-XVIIIa (Molecule associated with JAK3 N-terminus) (MAJN) (Myosin containing a PDZ domain)	MYO18A KIAA0216 MYSPDZ	2054	FUNCTION: May link Golgi membranes to the cytoskeleton and participate in the tensile force required for vesicle budding from the Golgi. Thereby, may play a role in Golgi membrane trafficking and could indirectly give its flattened shape to the Golgi apparatus. Alternatively, in concert with LURAP1 and CDC42BPA/CDC42BPB, has been involved in modulating lamellar actomyosin retrograde flow that is …	Alternative sequence (5); Chain (1); Coiled coil (1); Compositional bias (1); Domain (3); Erroneous initiation (2); Modified residue (34); Motif (1); Mutagenesis (2); Natural variant (1); Nucleotide binding (1); Region (1); Sequence conflict (4)	ATP-binding; Alternative splicing; Coiled coil; Complete proteome; Cytoplasm; Cytoskeleton; Golgi apparatus; Motor protein; Myosin; Nucleotide-binding; Phosphoprotein; Polymorphism; Reference proteome
Q9Y3F4	NA	0.6593	NA	0.3122	STRAP_HUMAN	Serine-threonine kinase receptor-associated protein (MAP activator with WD repeats) (UNR-interacting protein) (WD-40 repeat protein PT-WD)	STRAP MAWD UNRIP	350	FUNCTION: The SMN complex plays a catalyst role in the assembly of small nuclear ribonucleoproteins (snRNPs), the building blocks of the spliceosome. Thereby, plays an important role in the splicing of cellular pre-mRNAs. Most spliceosomal snRNPs contain a common set of Sm proteins SNRPB, SNRPD1, SNRPD2, SNRPD3, SNRPE, SNRPF and SNRPG that assemble in a heptameric protein ring on the Sm site of t…	Alternative sequence (1); Chain (1); Modified residue (2); Repeat (7); Sequence conflict (3)	Alternative splicing; Complete proteome; Cytoplasm; Direct protein sequencing; Nucleus; Phosphoprotein; Reference proteome; Repeat; WD repeat; mRNA processing; mRNA splicing
Q14980	0.6606	0.659	0.7884	0.7408	NUMA1_HUMAN	Nuclear mitotic apparatus protein 1 (NuMA protein) (Nuclear matrix protein-22) (NMP-22) (SP-H antigen)	NUMA1 NMP22 NUMA	2115	FUNCTION: Highly abundant component of the nuclear matrix where it may serve a non-mitotic structural role, occupies the majority if the nuclear volume (PubMed:10075938). Required for maintenance and establishment of the mitotic spindle poles during symmetric cell divisions, functioning as a tether linking bulk microtubules of the spindle to centrosomes (PubMed:7769006, PubMed:11956313, PubMed:26…	Alternative sequence (4); Chain (1); Coiled coil (1); Cross-link (1); Frameshift (1); Glycosylation (1); Helix (1); Modified residue (45); Motif (1); Mutagenesis (7); Natural variant (6); Region (4); Sequence conflict (9); Turn (1)	3D-structure; ADP-ribosylation; Acetylation; Alternative splicing; Cell cycle; Cell division; Chromosome; Coiled coil; Complete proteome; Cytoplasm; Cytoskeleton; Glycoprotein; Isopeptide bond; Microtubule; Mitosis; Nucleus; Phosphoprotein; Polymorphism; Reference proteome; Ubl conjugation
Q13428	0.8948	0.6583	0.5111	0.2731	TCOF_HUMAN	Treacle protein (Treacher Collins syndrome protein)	TCOF1	1488	FUNCTION: May be involved in nucleolar-cytoplasmic transport. May play a fundamental role in early embryonic development, particularly in development of the craniofacial complex (By similarity). May participate in certain stages of ribosome biogenesis. {ECO:0000250, ECO:0000269|PubMed:12777385}.	Alternative sequence (6); Chain (1); Compositional bias (7); Cross-link (4); Domain (1); Modified residue (63); Natural variant (11); Sequence caution (1); Sequence conflict (2)	Acetylation; Alternative splicing; Complete proteome; Direct protein sequencing; Disease mutation; Isopeptide bond; Nucleus; Phosphoprotein; Polymorphism; Reference proteome; Transport; Ubl conjugation
Q92804	0.898	0.6577	0.5622	0.3998	RBP56_HUMAN	TATA-binding protein-associated factor 2N (68 kDa TATA-binding protein-associated factor) (TAF(II)68) (TAFII68) (RNA-binding protein 56)	TAF15 RBP56 TAF2N	592	FUNCTION: RNA and ssDNA-binding protein that may play specific roles during transcription initiation at distinct promoters. Can enter the preinitiation complex together with the RNA polymerase II (Pol II). {ECO:0000269|PubMed:19124016}.	Alternative sequence (1); Beta strand (5); Chain (1); Compositional bias (2); Domain (1); Helix (2); Modified residue (15); Region (1); Repeat (21); Turn (2); Zinc finger (1)	3D-structure; ADP-ribosylation; Acetylation; Alternative splicing; Chromosomal rearrangement; Complete proteome; Cytoplasm; DNA-binding; Direct protein sequencing; Metal-binding; Methylation; Nucleus; Phosphoprotein; Proto-oncogene; RNA-binding; Reference proteome; Repeat; Zinc; Zinc-finger
P53007	0.5656	0.6577	0.8354	0.5456	TXTP_HUMAN	Tricarboxylate transport protein, mitochondrial (Citrate transport protein) (CTP) (Solute carrier family 25 member 1) (Tricarboxylate carrier protein)	SLC25A1 SLC20A3	311	FUNCTION: Involved in citrate-H(+)/malate exchange. Important for the bioenergetics of hepatic cells as it provides a carbon source for fatty acid and sterol biosyntheses, and NAD(+) for the glycolytic pathway.	Chain (1); Natural variant (8); Repeat (3); Sequence conflict (1); Transit peptide (1); Transmembrane (6)	Complete proteome; Disease mutation; Membrane; Mitochondrion; Mitochondrion inner membrane; Reference proteome; Repeat; Transit peptide; Transmembrane; Transmembrane helix; Transport
Q7Z739	0.4307	0.6574	0.4024	0.3616	YTHD3_HUMAN	YTH domain-containing family protein 3	YTHDF3	585	FUNCTION: Specifically recognizes and binds N6-methyladenosine (m6A)-containing RNAs. M6A is a modification present at internal sites of mRNAs and some non-coding RNAs and plays a role in the efficiency of mRNA splicing, processing and stability. {ECO:0000269|PubMed:22575960, ECO:0000269|PubMed:24284625}.	Binding site (4); Chain (1); Domain (1); Initiator methionine (1); Modified residue (2); Region (2); Sequence conflict (3)	Acetylation; Complete proteome; Direct protein sequencing; Phosphoprotein; RNA-binding; Reference proteome
Q14692	0.6637	0.6567	0.1807	NA	BMS1_HUMAN	Ribosome biogenesis protein BMS1 homolog (Ribosome assembly protein BMS1 homolog)	BMS1 BMS1L KIAA0187	1282	FUNCTION: May act as a molecular switch during maturation of the 40S ribosomal subunit in the nucleolus. {ECO:0000250|UniProtKB:Q08965}.	Chain (1); Cross-link (2); Domain (1); Erroneous initiation (1); Modified residue (4); Natural variant (6); Nucleotide binding (1)	ATP-binding; Complete proteome; Disease mutation; Ectodermal dysplasia; Isopeptide bond; Nucleotide-binding; Nucleus; Phosphoprotein; Polymorphism; Reference proteome; Ribosome biogenesis; Ubl conjugation
Q15287	0.6515	0.6567	0.5882	NA	RNPS1_HUMAN	RNA-binding protein with serine-rich domain 1 (SR-related protein LDC2)	RNPS1 LDC2	305	FUNCTION: Part of pre- and post-splicing multiprotein mRNP complexes. Auxiliary component of the splicing-dependent multiprotein exon junction complex (EJC) deposited at splice junction on mRNAs. The EJC is a dynamic structure consisting of core proteins and several peripheral nuclear and cytoplasmic associated factors that join the complex only transiently either during EJC assembly or during su…	Alternative sequence (2); Beta strand (5); Chain (1); Compositional bias (4); Domain (1); Helix (2); Modified residue (5); Mutagenesis (5); Region (6); Sequence conflict (3)	3D-structure; Acetylation; Alternative splicing; Complete proteome; Cytoplasm; Nonsense-mediated mRNA decay; Nucleus; Phosphoprotein; RNA-binding; Reference proteome; mRNA processing; mRNA splicing
P32969	0.9447	0.6556	0.8448	0.864	RL9_HUMAN	60S ribosomal protein L9	RPL9 OK/SW-cl.103; RPL9P7; RPL9P8; RPL9P9	192		Beta strand (8); Chain (1); Helix (1); Modified residue (1); Sequence conflict (2)	3D-structure; Acetylation; Complete proteome; Direct protein sequencing; Reference proteome; Ribonucleoprotein; Ribosomal protein
Q7Z417	0.3552	0.6556	0.569	0.6321	NUFP2_HUMAN	Nuclear fragile X mental retardation-interacting protein 2 (82 kDa FMRP-interacting protein) (82-FIP) (Cell proliferation-inducing gene 1 protein) (FMRP-interacting protein 2)	NUFIP2 KIAA1321 PIG1	695	FUNCTION: Binds RNA. {ECO:0000269|PubMed:12837692}.	Alternative sequence (1); Chain (1); Compositional bias (2); Cross-link (2); Erroneous initiation (1); Modified residue (18)	Alternative splicing; Complete proteome; Cytoplasm; Direct protein sequencing; Isopeptide bond; Nucleus; Phosphoprotein; RNA-binding; Reference proteome; Ubl conjugation
P05114	0.6663	0.6548	0.3204	0.3149	HMGN1_HUMAN	Non-histone chromosomal protein HMG-14 (High mobility group nucleosome-binding domain-containing protein 1)	HMGN1 HMG14	100	FUNCTION: Binds to the inner side of the nucleosomal DNA thus altering the interaction between the DNA and the histone octamer. May be involved in the process which maintains transcribable genes in a unique chromatin conformation. Inhibits the phosphorylation of nucleosomal histones H3 and H2A by RPS6KA5/MSK1 and RPS6KA3/RSK2 (By similarity). {ECO:0000250}.	Chain (1); Initiator methionine (1); Mass spectrometry (4); Modified residue (10); Natural variant (1)	Acetylation; Complete proteome; Cytoplasm; DNA-binding; Direct protein sequencing; Nucleus; Phosphoprotein; RNA editing; Reference proteome
Q9NVP1	0.9336	0.6547	0.5753	0.5631	DDX18_HUMAN	ATP-dependent RNA helicase DDX18 (EC 3.6.4.13) (DEAD box protein 18) (Myc-regulated DEAD box protein) (MrDb)	DDX18	670	FUNCTION: Probable RNA-dependent helicase.	Beta strand (6); Chain (1); Compositional bias (2); Domain (2); Erroneous initiation (1); Helix (11); Motif (2); Natural variant (3); Nucleotide binding (1); Sequence conflict (2); Turn (1)	3D-structure; ATP-binding; Complete proteome; Direct protein sequencing; Helicase; Hydrolase; Nucleotide-binding; Nucleus; Polymorphism; RNA-binding; Reference proteome
Q8IVT2	0.8734	0.6522	0.2823	0.5552	MISP_HUMAN	Mitotic interactor and substrate of PLK1 (Mitotic spindle positioning protein)	MISP C19orf21	679	FUNCTION: Plays a role in mitotic spindle orientation and mitotic progression. Regulates the distribution of dynactin at the cell cortex in a PLK1-dependent manner, thus stabilizing cortical and astral microtubule attachments required for proper mitotic spindle positioning. May link microtubules to the actin cytospkeleton and focal adhesions. May be required for directed cell migration and centro…	Chain (1); Coiled coil (1); Modified residue (23); Mutagenesis (22); Natural variant (5)	Actin-binding; Cell cycle; Cell division; Cell junction; Coiled coil; Complete proteome; Cytoplasm; Cytoskeleton; Mitosis; Phosphoprotein; Polymorphism; Reference proteome
P52943	0.6318	0.6522	0.5924	0.9715	CRIP2_HUMAN	Cysteine-rich protein 2 (CRP-2) (Protein ESP1)	CRIP2 CRP2	208		Alternative sequence (1); Beta strand (5); Chain (1); Compositional bias (2); Domain (2); Helix (1); Modified residue (4); Turn (4)	3D-structure; Acetylation; Alternative splicing; Complete proteome; LIM domain; Metal-binding; Phosphoprotein; Reference proteome; Repeat; Zinc
Q14257	0.8496	0.6517	0.8492	0.8478	RCN2_HUMAN	Reticulocalbin-2 (Calcium-binding protein ERC-55) (E6-binding protein) (E6BP)	RCN2 ERC55	317	FUNCTION: Not known. Binds calcium.	Alternative sequence (1); Calcium binding (6); Chain (1); Domain (6); Motif (1); Signal peptide (1)	Alternative splicing; Calcium; Complete proteome; Direct protein sequencing; Endoplasmic reticulum; Metal-binding; Reference proteome; Repeat; Signal
Q8TDN6	0.8945	0.6514	0.8066	0.2277	BRX1_HUMAN	Ribosome biogenesis protein BRX1 homolog (Brix domain-containing protein 2)	BRIX1 BRIX BXDC2	353	FUNCTION: Required for biogenesis of the 60S ribosomal subunit.	Chain (1); Cross-link (1); Domain (1); Modified residue (1); Sequence conflict (3)	Acetylation; Complete proteome; Isopeptide bond; Nucleus; Reference proteome; Ribosome biogenesis; Ubl conjugation
Q86V81	0.9238	0.6506	0.2844	NA	THOC4_HUMAN	THO complex subunit 4 (Tho4) (Ally of AML-1 and LEF-1) (Aly/REF export factor) (Transcriptional coactivator Aly/REF) (bZIP-enhancing factor BEF)	ALYREF ALY BEF THOC4	257	FUNCTION: Export adapter involved in nuclear export of spliced and unspliced mRNA. Binds mRNA which is thought to be transferred to the NXF1-NXT1 heterodimer for export (TAP/NFX1 pathway). Component of the TREX complex which is thought to couple mRNA transcription, processing and nuclear export, and specifically associates with spliced mRNA and not with unspliced pre-mRNA. TREX is recruited to sp…	Beta strand (4); Chain (1); Compositional bias (1); Domain (1); Helix (2); Initiator methionine (1); Modified residue (9); Region (2); Sequence conflict (5)	3D-structure; Acetylation; Chaperone; Citrullination; Complete proteome; Cytoplasm; Direct protein sequencing; Host-virus interaction; Methylation; Nucleus; Phosphoprotein; RNA-binding; Reference proteome; Spliceosome; Transport; mRNA processing; mRNA splicing; mRNA transport
Q14444	0.8847	0.6506	0.1796	0.5166	CAPR1_HUMAN	Caprin-1 (Cell cycle-associated protein 1) (Cytoplasmic activation- and proliferation-associated protein 1) (GPI-anchored membrane protein 1) (GPI-anchored protein p137) (GPI-p137) (p137GPI) (Membrane component chromosome 11 surface marker 1) (RNA granule protein 105)	CAPRIN1 GPIAP1 GPIP137 M11S1 RNG105	709	FUNCTION: May regulate the transport and translation of mRNAs of proteins involved in synaptic plasticity in neurons and cell proliferation and migration in multiple cell types. {ECO:0000250, ECO:0000269|PubMed:17210633}.	Alternative sequence (1); Beta strand (2); Chain (1); Coiled coil (2); Erroneous gene model prediction (1); Frameshift (1); Helix (7); Initiator methionine (1); Modified residue (4); Mutagenesis (3); Natural variant (3); Region (1); Sequence conflict (1)	3D-structure; Acetylation; Alternative splicing; Cell projection; Coiled coil; Complete proteome; Cytoplasm; Differentiation; Direct protein sequencing; Glycoprotein; Phosphoprotein; Polymorphism; Protein synthesis inhibitor; RNA-binding; Reference proteome
Q5SSJ5	0.9396	0.6503	0.8769	0.7756	HP1B3_HUMAN	Heterochromatin protein 1-binding protein 3 (Protein HP1-BP74)	HP1BP3	553	FUNCTION: Component of heterochromatin that maintains heterochromatin integrity during G1/S progression and regulates the duration of G1 phase to critically influence cell proliferative capacity (PubMed:24830416). Mediates chromatin condensation during hypoxia, leading to increased tumor cell viability, radio-resistance, chemo-resistance and self-renewal(PubMed:25100860). {ECO:0000269|PubMed:2483…	Alternative sequence (4); Chain (1); Compositional bias (1); Domain (3); Frameshift (1); Helix (4); Initiator methionine (1); Modified residue (13); Motif (1); Sequence conflict (3); Turn (3)	3D-structure; Acetylation; Alternative splicing; Chromosome; Complete proteome; DNA-binding; Direct protein sequencing; Nucleus; Phosphoprotein; Reference proteome; Repeat
Q12860	0.6192	0.6488	0.3001	NA	CNTN1_HUMAN	Contactin-1 (Glycoprotein gp135) (Neural cell surface protein F3)	CNTN1	1018	FUNCTION: Contactins mediate cell surface interactions during nervous system development. Involved in the formation of paranodal axo-glial junctions in myelinated peripheral nerves and in the signaling between axons and myelinating glial cells via its association with CNTNAP1. Participates in oligodendrocytes generation by acting as a ligand of NOTCH1. Its association with NOTCH1 promotes NOTCH1 …	Alternative sequence (3); Beta strand (25); Chain (1); Compositional bias (1); Disulfide bond (6); Domain (10); Glycosylation (9); Helix (4); Lipidation (1); Natural variant (3); Propeptide (1); Sequence conflict (5); Signal peptide (1); Turn (2)	3D-structure; Alternative splicing; Cell adhesion; Cell membrane; Complete proteome; Direct protein sequencing; Disulfide bond; GPI-anchor; Glycoprotein; Immunoglobulin domain; Lipoprotein; Membrane; Notch signaling pathway; Polymorphism; Reference proteome; Repeat; Signal
O75643	0.6539	0.6485	0.2527	NA	U520_HUMAN	U5 small nuclear ribonucleoprotein 200 kDa helicase (EC 3.6.4.13) (Activating signal cointegrator 1 complex subunit 3-like 1) (BRR2 homolog) (U5 snRNP-specific 200 kDa protein) (U5-200KD)	SNRNP200 ASCC3L1 HELIC2 KIAA0788	2136	FUNCTION: RNA helicase that plays an essential role in pre-mRNA splicing as component of the U5 snRNP and U4/U6-U5 tri-snRNP complexes. Involved in spliceosome assembly, activation and disassembly. Mediates changes in the dynamic network of RNA-RNA interactions in the spliceosome. Catalyzes the ATP-dependent unwinding of U4/U6 RNA duplices, an essential step in the assembly of a catalytically act…	Alternative sequence (1); Beta strand (61); Chain (1); Coiled coil (1); Cross-link (5); Domain (6); Erroneous initiation (1); Helix (87); Modified residue (9); Motif (2); Mutagenesis (5); Natural variant (14); Nucleotide binding (2); Sequence conflict (16); Turn (21)	3D-structure; ATP-binding; Acetylation; Alternative splicing; Coiled coil; Complete proteome; Direct protein sequencing; Disease mutation; Helicase; Hydrolase; Isopeptide bond; Nucleotide-binding; Nucleus; Phosphoprotein; Polymorphism; Reference proteome; Repeat; Retinitis pigmentosa; Spliceosome; Ubl conjugation; mRNA processing; mRNA splicing
Q00059	0.6468	0.6485	0.2304	0.1971	TFAM_HUMAN	Transcription factor A, mitochondrial (mtTFA) (Mitochondrial transcription factor 1) (MtTF1) (Transcription factor 6) (TCF-6) (Transcription factor 6-like 2)	TFAM TCF6 TCF6L2	246	FUNCTION: Binds to the mitochondrial light strand promoter and functions in mitochondrial transcription regulation. Required for accurate and efficient promoter recognition by the mitochondrial RNA polymerase. Promotes transcription initiation from the HSP1 and the light strand promoter by binding immediately upstream of transcriptional start sites. Is able to unwind DNA. Bends the mitochondrial …	Alternative sequence (1); Beta strand (2); Chain (1); DNA binding (2); Helix (9); Modified residue (5); Mutagenesis (2); Natural variant (1); Sequence conflict (1); Site (2); Transit peptide (1)	3D-structure; Activator; Alternative splicing; Complete proteome; DNA-binding; Direct protein sequencing; Mitochondrion; Mitochondrion nucleoid; Phosphoprotein; Polymorphism; Reference proteome; Repeat; Transcription; Transcription regulation; Transit peptide
P05388	0.8302	0.6482	0.5179	0.6	RLA0_HUMAN	60S acidic ribosomal protein P0 (60S ribosomal protein L10E)	RPLP0	317	FUNCTION: Ribosomal protein P0 is the functional equivalent of E.coli protein L10.	Alternative sequence (1); Chain (1); Modified residue (2); Sequence conflict (1)	3D-structure; Alternative splicing; Complete proteome; Cytoplasm; Direct protein sequencing; Host-virus interaction; Nucleus; Phosphoprotein; Reference proteome; Ribonucleoprotein; Ribosomal protein
Q96ME7	0.6537	0.6478	NA	NA	ZN512_HUMAN	Zinc finger protein 512	ZNF512 KIAA1805	567	FUNCTION: May be involved in transcriptional regulation.	Alternative sequence (3); Beta strand (2); Chain (1); Cross-link (1); Helix (3); Sequence conflict (1); Turn (1); Zinc finger (4)	3D-structure; Alternative splicing; Complete proteome; DNA-binding; Isopeptide bond; Metal-binding; Nucleus; Reference proteome; Repeat; Transcription; Transcription regulation; Ubl conjugation; Zinc; Zinc-finger
Q13148	0.3322	0.6468	0.2444	0.4383	TADBP_HUMAN	TAR DNA-binding protein 43 (TDP-43)	TARDBP TDP43	414	FUNCTION: DNA and RNA-binding protein which regulates transcription and splicing. Involved in the regulation of CFTR splicing. It promotes CFTR exon 9 skipping by binding to the UG repeated motifs in the polymorphic region near the 3'-splice site of this exon. The resulting aberrant splicing is associated with pathological features typical of cystic fibrosis. May also be involved in microRNA biog…	Alternative sequence (2); Beta strand (12); Chain (1); Compositional bias (1); Cross-link (2); Domain (2); Helix (4); Modified residue (2); Mutagenesis (5); Natural variant (26); Region (1); Sequence caution (2); Sequence conflict (2); Turn (3)	3D-structure; Alternative splicing; Amyotrophic lateral sclerosis; Complete proteome; DNA-binding; Direct protein sequencing; Disease mutation; Isopeptide bond; Neurodegeneration; Nucleus; Phosphoprotein; Polymorphism; RNA-binding; Reference proteome; Repeat; Repressor; Transcription; Transcription regulation; Ubl conjugation; mRNA processing; mRNA splicing
Q9Y3Y2	0.6528	0.6464	0.5477	0.5238	CHTOP_HUMAN	Chromatin target of PRMT1 protein (Friend of PRMT1 protein) (Small arginine- and glycine-rich protein) (SRAG)	CHTOP C1orf77 FOP HT031 PP7704	248	FUNCTION: Plays an important role in the ligand-dependent activation of estrogen receptor target genes (PubMed:19858291). May play a role in the silencing of fetal globin genes (PubMed:20688955). Recruits the 5FMC complex to ZNF148, leading to desumoylation of ZNF148 and subsequent transactivation of ZNF148 target genes (By similarity). Plays an important role in the tumorigenicity of glioblastom…	Alternative sequence (2); Chain (1); Compositional bias (1); Erroneous initiation (2); Frameshift (1); Initiator methionine (1); Modified residue (3); Motif (1); Mutagenesis (5); Region (1); Sequence conflict (3)	Acetylation; Alternative splicing; Complete proteome; Methylation; Nucleus; Phosphoprotein; RNA-binding; Reference proteome; Transcription; Transcription regulation; Transport; mRNA transport
Q9UN86	0.4695	0.6441	0.1524	0.6522	G3BP2_HUMAN	Ras GTPase-activating protein-binding protein 2 (G3BP-2) (GAP SH3 domain-binding protein 2)	G3BP2 KIAA0660	482	FUNCTION: Probable scaffold protein that may be involved in mRNA transport. {ECO:0000305}.	Alternative sequence (1); Beta strand (6); Chain (1); Compositional bias (2); Cross-link (1); Domain (2); Erroneous initiation (1); Helix (5); Initiator methionine (1); Modified residue (7); Natural variant (1); Sequence conflict (3)	3D-structure; Alternative splicing; Complete proteome; Cytoplasm; Direct protein sequencing; Isopeptide bond; Phosphoprotein; Polymorphism; RNA-binding; Reference proteome; Transport; Ubl conjugation; mRNA transport
Q86UE4	0.6445	0.6438	0.7327	0.5065	LYRIC_HUMAN	Protein LYRIC (3D3/LYRIC) (Astrocyte elevated gene-1 protein) (AEG-1) (Lysine-rich CEACAM1 co-isolated protein) (Metadherin) (Metastasis adhesion protein)	MTDH AEG1 LYRIC	582	FUNCTION: Downregulates SLC1A2/EAAT2 promoter activity when expressed ectopically. Activates the nuclear factor kappa-B (NF-kappa-B) transcription factor. Promotes anchorage-independent growth of immortalized melanocytes and astrocytes which is a key component in tumor cell expansion. Promotes lung metastasis and also has an effect on bone and brain metastasis, possibly by enhancing the seeding o…	Chain (1); Compositional bias (3); Modified residue (15); Natural variant (1); Region (4); Sequence conflict (5); Topological domain (2); Transmembrane (1)	3D-structure; Acetylation; Cell junction; Complete proteome; Cytoplasm; Endoplasmic reticulum; Membrane; Nucleus; Phosphoprotein; Polymorphism; Reference proteome; Tight junction; Transmembrane; Transmembrane helix
Q9NYF8	0.9045	0.6431	0.5711	0.5819	BCLF1_HUMAN	Bcl-2-associated transcription factor 1 (Btf)	BCLAF1 BTF KIAA0164	920	FUNCTION: Death-promoting transcriptional repressor. May be involved in cyclin-D1/CCND1 mRNA stability through the SNARP complex which associates with both the 3'end of the CCND1 gene and its mRNA. {ECO:0000269|PubMed:18794151}.	Alternative sequence (3); Chain (1); Compositional bias (2); Cross-link (15); Erroneous initiation (1); Modified residue (41); Natural variant (6); Sequence caution (4); Sequence conflict (1)	Acetylation; Alternative splicing; Citrullination; Complete proteome; Cytoplasm; DNA-binding; Direct protein sequencing; Isopeptide bond; Nucleus; Phosphoprotein; Polymorphism; Reference proteome; Repressor; Transcription; Transcription regulation; Ubl conjugation
O94906	NA	0.6429	NA	0.278	PRP6_HUMAN	Pre-mRNA-processing factor 6 (Androgen receptor N-terminal domain-transactivating protein 1) (ANT-1) (PRP6 homolog) (U5 snRNP-associated 102 kDa protein) (U5-102 kDa protein)	PRPF6 C20orf14	941	FUNCTION: Involved in pre-mRNA splicing as component of the U4/U6-U5 tri-snRNP complex, one of the building blocks of the spliceosome. Enhances dihydrotestosterone-induced transactivation activity of AR, as well as dexamethasone-induced transactivation activity of NR3C1, but does not affect estrogen-induced transactivation. {ECO:0000269|PubMed:12039962}.	Alternative sequence (1); Chain (1); Compositional bias (1); Modified residue (4); Natural variant (2); Repeat (9); Sequence conflict (4)	Alternative splicing; Complete proteome; Direct protein sequencing; Disease mutation; Nucleus; Phosphoprotein; Polymorphism; Reference proteome; Repeat; Retinitis pigmentosa; Spliceosome; mRNA processing; mRNA splicing
P83111	0.6539	0.6426	0.2645	NA	LACTB_HUMAN	Serine beta-lactamase-like protein LACTB, mitochondrial (EC 3.4.-.-)	LACTB MRPL56 UNQ843/PRO1781	547		Active site (1); Alternative sequence (1); Chain (1); Modified residue (4); Natural variant (1); Sequence conflict (3); Transit peptide (1)	Acetylation; Alternative splicing; Complete proteome; Hydrolase; Mitochondrion; Polymorphism; Reference proteome; Transit peptide
P07305	0.6535	0.6424	0.5109	0.267	H10_HUMAN	Histone H1.0 (Histone H1') (Histone H1(0)) [Cleaved into: Histone H1.0, N-terminally processed]	H1F0 H1FV	194	FUNCTION: Histones H1 are necessary for the condensation of nucleosome chains into higher-order structures. The H1F0 histones are found in cells that are in terminal stages of differentiation or that have low rates of cell division.	Alternative sequence (1); Chain (2); Domain (1); Initiator methionine (1); Modified residue (4); Natural variant (1); Sequence conflict (1)	Acetylation; Alternative splicing; Chromosome; Citrullination; Complete proteome; DNA-binding; Direct protein sequencing; Nucleus; Phosphoprotein; RNA editing; Reference proteome
Q9H0A0	0.6423	0.6419	0.5944	0.5729	NAT10_HUMAN	RNA cytidine acetyltransferase (EC 2.3.1.-) (18S rRNA cytosine acetyltransferase) (N-acetyltransferase 10)	NAT10 ALP KIAA1709	1025	FUNCTION: RNA cytidine acetyltransferase with specificity toward both 18S rRNA and tRNAs (PubMed:25653167). Catalyzes the formation of N(4)-acetylcytidine (ac4C) at positions 1337 and 1842 in 18S rRNA (By similarity). Required for early nucleolar cleavages of precursor rRNA at sites A0, A1 and A2 during 18S rRNA synthesis (PubMed:25653167). Catalyzes the formation of ac4C in serine and leucine tR…	Alternative sequence (1); Binding site (2); Chain (1); Domain (1); Erroneous initiation (1); Frameshift (1); Modified residue (4); Natural variant (2); Nucleotide binding (1); Region (3); Sequence conflict (6)	ATP-binding; Acetylation; Acyltransferase; Alternative splicing; Complete proteome; Nucleotide-binding; Nucleus; Phosphoprotein; Polymorphism; Reference proteome; Transferase; rRNA processing; tRNA processing
Q14978	0.9173	0.6401	0.4366	0.2225	NOLC1_HUMAN	Nucleolar and coiled-body phosphoprotein 1 (140 kDa nucleolar phosphoprotein) (Nopp140) (Hepatitis C virus NS5A-transactivated protein 13) (HCV NS5A-transactivated protein 13) (Nucleolar 130 kDa protein) (Nucleolar phosphoprotein p130)	NOLC1 KIAA0035 NS5ATP13	699	FUNCTION: Related to nucleologenesis, may play a role in the maintenance of the fundamental structure of the fibrillar center and dense fibrillar component in the nucleolus. It has intrinsic GTPase and ATPase activities. May play an important role in transcription catalyzed by RNA polymerase I.	Alternative sequence (2); Chain (1); Cross-link (3); Domain (1); Modified residue (21); Motif (3); Natural variant (2); Region (2); Repeat (11); Sequence conflict (3)	ATP-binding; Acetylation; Alternative splicing; Complete proteome; Cytoplasm; GTP-binding; Isopeptide bond; Nucleotide-binding; Nucleus; Phosphoprotein; Polymorphism; Reference proteome; Repeat; Ubl conjugation
Q96IX5	0.417	0.6398	0.5581	0.5468	USMG5_HUMAN	Up-regulated during skeletal muscle growth protein 5 (Diabetes-associated protein in insulin-sensitive tissues) (HCV F-transactivated protein 2)	USMG5 DAPIT HCVFTP2 PD04912	58	FUNCTION: Plays a critical role in maintaining the ATP synthase population in mitochondria. {ECO:0000269|PubMed:21345788}.	Chain (1); Initiator methionine (1); Modified residue (2); Transmembrane (1)	Acetylation; Complete proteome; Membrane; Mitochondrion; Reference proteome; Transmembrane; Transmembrane helix
[truncated: 141 more rows]
