# Supplementary material for: mRNA display with library of even-distribution reveals cellular interactors of influenza virus NS1
Source: Nat Commun. 2020 May 15;11:2449. doi: 10.1038/s41467-020-16140-9 (PMC7229031; doi:10.1038/s41467-020-16140-9)
Supplement: Supplementary file 7 — Supplementary Data 3 [file 41467_2020_16140_MOESM7_ESM.xlsx]

## Sheet: Sheet1
md-LED	md-LED_CorumExpand	AP-MS	Literature
ADAMTS6	ZCCHC8	BAG2	RL36L
AKT1	SNRPF	RL38	H1X
AMPD3	HNRNPH1	VIME	PGAM1
CPSF1	PHF5A	GTR1	HNRH2
CPSF4	IK	RENT1	RL13
DDX6	DDX46	OPHN1	H2A1J
DNAAF3	FIP1L1	MYL6	CCDC135
DONSON	C19orf43	TBB8	PCID2
GMPR2	ZCRB1	DHX15	RL5
INPP5B	SNRNP35	AT2A2	PABP1
NAA50	NCBP2	VDAC2	RL21
NXF1	DDX17	PRP8	IMA1
PABP1	HSPD1	AAAT	BCLF1
PCSK5	ISY1	RS23	HNRNPD
PDGFRA	UPF3A	RL35A	HNRNPL
PSMB10	DDX41	RS20	ZMAT4
SF3B2	MTREX	RS27A	WDR33
TCTN2	RBM25	RS26	HNRNPA3
TFAP2C	CSTF2	RS25	HADHB
TGFB2	CDK12	F120A	PHF5A
TSSC1	SNX4	RAN	NUCL
TTLL6	SRRT	SC61B	RL15
USP54	SNRPD1	GRM1A	HNRH1
ZNF577	DHX35	RM04	H2A1B
FASN	HSPA8	ADT3	RL23
	FANCD2	SAP18	HNRPL
	SFPQ	RUVB1	RSSA
	SRSF7	RLA1	PTRF
	CNOT1	RLA0	IF5AL
	BUD13	ATPA	DCAF7
	GCN1	RLA2	INT11
	HNRNPA3	ATPG	RT15
	SF3B5	CN166	EFHD1
	SF3A1	DHX9	FLNB
	SNRPG	PYR1	ELAVL4
	PRPF31	SC16A	RS3
	HNRNPR	ROA2	FAT4
	DNAJC8	ROA3	NBPF8
	CIRBP	SP2	TNNI3
	SCAF8	ROA1	PGAM4
	LSM7	GBG12	IF5A1
	RBM17	RL23	DRC7
	WTAP	TBL2	SNRPA1
	DHX9	GRPE1	RLA0
	PRPF6	BCLF1	CALM
	ZMAT5	HNRH1	ILF3
	SRSF2	HNRH3	TBA1A
	CSTF1	THOC4	IGF2BP2
	HNRNPF	RSMB	KAZRN
	PPP1CA	RL21	ACTG
	DYNC1H1	RL22	ZBT17
	SF3A2	HNRPF	HNRNPUL2
	SNRNP27	RL24	GBB1
	SRSF4	RL26	RLA1
	PPM1D	HNRPC	PPIA
	DHX8	RL27	EIF4B
	HTATSF1	HNRPM	HNRPC
	PRPF4	HNRPL	PRDX6
	SRRM1	RS14	SRSF3
	EIF4ENIF1	RBM47	ANXA2
	PRPF19	RS12	ATPB
	NQO2	RS13	CPSF3
	PRKDC	HNRPK	RALY
	CPSF4	RS11	GIPC1
	DCP1A	HNRPU	ADT1
	HNRNPK	DDX5	PABP4
	TRAP1	DDX6	TCPE
	TCL1A	IF2B1	SF3B2
	FRG1	HNRPQ	PCBP3
	MFAP1	SP16H	SON
	SMNDC1	XRN2	GBB4
	WDR48	HNRPR	HNRNPCL1
	THOC7	KHDR1	SCRIB
	SNRPA1	CTBP2	RS15A
	DHX16	TIM50	PRP8
	PRPF3	RL1D1	HECTD4
	HNRNPU	TBA1C	GBB2
	PABPC1	EMD	LNX2
	TXNL4A	RS15	MYH14
	PPIL2	RPAB3	PININ
	PHLPP2	FUS	DKC1
	YBX1	G6PD	U520
	SLU7	LRRD1	P4HB
	CACTIN	H2AY	CPS1
	PRPF4B	NOP2	FUBP3
	SNRNP25	PABP4	PP1G
	DHX15	PAIRB	F120A
	EFTUD2	S61A1	HNRNPK
	MOV10	MATR3	CN166
	PPIL3	BRX1	RL18
	CSTF3	GLYR1	LA
	UPF2	AK1C1	SSB
	SNX2	HP1B3	RS3A
	DHX38	AK1C3	HS90A
	THOC3	RCN2	PAIRB
	SRSF3	H1X	DSCAML1
	SNW1	RL32	IMA6
	ILF2	RL31	PRP31
	SPEN	RL30	SPEM1
	CHERP	SRSF1	HNRPR
	PAXBP1	RL36	PP1B
	PRPF18	RL35	C22ORF28
	TFIP11	RL34	ELAV1
	SYNCRIP	NONO	RBM3
	DDX39B	LAP2A	RUXF
	THOC6	TBB5	PAB4L
	WBP11	DDX6L	PYGL
	TRA2B	SRSF9	RPL23A
	SRSF1	BASP1	KIF11
	TCERG1	DDX54	RL8
	THOC2	PABP1	FUS
	SART1	RL23A	HIST1H1C
	UPF1	1433T	Q96IP2
	HSP90AA1	RL3	ELAV4
	MAGOH	RBM33	UPF1
	SNRPD2	THIO	OGT
	PPIH	RBM39	ISY1
	SFI1	RS18	MYH10
	DDX3X	RS19	RL12
	GPATCH1	RM37	DHX30
	PRPF40A	ECHB	EF1A1
	PHLPP1	SMAP	RL30
	SNRNP40	CG050	H2A1H
	PUF60	PRP19	E2AK2
	PPIL1	RCN1	RL27A
	ZRSR2	ENOA	IF2B2
	RBM22	NPM	PIK3R1
	CTNNBL1	H12	P85B
	SNRPB	H13	H13
	ZNF207	H14	PRP17
	SNRPD3	H15	YBOX3
	SF3B6	RS4X	Q1K9I7
	RBMX	RUXF	DSRAD
	GNA13	SFPQ	FLNA
	PPIE	SPB1	IMA3
	THOC5	PLEC	MIF
	WDR83	PININ	ROAA
	CFAP20	DNJA1	RS5
	SNRPC	CP24A	RS13
	CPSF1	CENPV	HNRNPH3
	FOXO1	PCMD1	RSBN1L
	FNBP3	RL5	EF1D
	SYMPK	MISP	PIK3CB
	RALY	PLAK	ACIN1
	LSM6	HACD3	KCTD6
	WDFY2	LMNB1	RS4X
	U2AF1	LPPRC	FIP1
	DDX42	RALY	RU2A
	RBM15	EFTU	H2AJ
	SF3B1	CAPR1	FBRL
	BZW1	RL18A	P55G
	HNRNPA2B1	SAFB1	CPSF2
	CTTN	H4	THRAP3
	CRNKL1	RS27	SRSF5
	TOP2A	HKDC1	SNRPD2
	SNU13	RT18A	ROA2
	PPWD1	RS16	CH60
	SRSF11	PRS10	SDHB
	AR	HSP72	PPM1B
	DCP2	TFDP2	STAU1
	RNPC3	RBP56	RS29
	HNRNPM	MYH9	RL6
	UPF3B	MYH14	RPLP2
	LUC7L3	BAG5	TR150
	KIAA1429	MPCP	KPNA3
	SNRNP200	GWL	1433T
	CWC22	RUVB2	C14orf166
	XAB2	MYO1C	ZC3H11A
	RNPS1	NAMPT	ZMAT3
	BCAS2	RFC3	CWC15
	THOC1	PRKDC	DLG4
	PNN	TCPQ	RTCB
	HNRNPA1	RL10A	STRBP
	CPSF3	RL9	RL26L
	SRRM2	RL8	G3P
	APPL1	PR40A	H2A1C
	HNRNPC	RS17	FLNC
	CD2BP2	DNJA2	RL3
	USP1	RL4	Septin1
	PTPN11	RL7	K1143
	CWC15	RL6	GDE
	ACIN1	ACSL3	PK3CB
	HMG20B	PABP2	MYO1C
	EDC4	RFA2	HSP7C
	PDCD7	RL19	SAC3D1
	CPSF2	RL18	PRPF19
	DGCR14	SKP1	PROF1
	PPM1G	MYH10	C14ORF166
	SNRPE	RL10	CCT6B
	BUD31	RL13	ADT2
	SF1	RL12	SNRPB2
	CPSF6	ASPH	RPS14
	SRSF6	RL14	PCBP1
	SF3B4	RL17	PP1A
	PRPF8	DDX1	SRP09
	DDX5	GRP78	SNW1
	SYF2	RS24	PRPF8
	EDC3	FIP1	RL14
	EIF4A3	RBM14	SNTB2
	SMU1	DSG2	H2A2A
	AQR	1433G	PIAS3
	SNRNP48	TBB3	NXT1
	SNRPA	DPM1	PRKRA
	RBM8A	FA98A	RL26
	HDAC3	HNRL1	DDX5
	LSM3	FBRL	RS24
	SNX1	AHNK	ACINU
	ALYREF	HNRL2	BCAS2
	FANCI	ACACA	ALDOA
	SF3A3	K1C18	ACTG1
	HAX1	DYHC1	RPS19
	U2AF2	ACACB	SNPC3
	SNRNP70	UGDH	RS23
	NCBP1	RS15A	TRBP2
	IGF2BP3	AL1A1	RL27
	RBM39	XRCC6	RL24
	NOS3	RL28	BHLH9
	NUDT21	TCOF	IMA7
	SRSF9	PSMD3	ROA3
	SNRPB2	SEC13	IGF2BP3
	SRSF5	UBR4	MOV10
	CWC27	CMC2	CBX3
	LSM2	GLO2	RL36A
	USP39	ROAA	LMNA
	SF3B3	ATX2L	MK09
	CDC5L	RTCB	TARBP2
	TCF4	T132C	IF4B
	DDX23	SNP23	PRPF39
	LSM4	NUCL	PFDN2
	CDC40	MGST1	PGK1
	PLRG1	HNRDL	DDX58
	U2SURP	RL15	MTAP
		TR150	HNRH3
		DC1L2	H2A1
		LENG8	SRRM2
		RS9	MAPK9
		CH60	ZEP1
		FAS	DDX56
		MIC19	COF1
		PCID2	HNRNPAB
		LARP1	KIAA1143
		SSRP1	HNRPU
		AGR2	HNRPF
		SF3B1	DAP3
		PRDX1	PTMA
		GBLP	RL29
		RS3A	AGL
		RS8	RENT1
		TOP1	TX1B3
		CHD6	ACTS
		YBOX1	TRI25
		RS5	DGC14
		RS6	GTR12
		RS7	RS20
		ERH	RPS21
		YBOX3	1433B
		CPSF1	KHDR1
		HSP76	THOC4
		CLH1	SRP14
		DDX17	SP100
		PIMT	RAI14
		TAGL2	EF1B
		RL37A	RAE1L
		NOP58	SYNCRIP
		UBF1	RS14
		LA	B2CL1
		XRCC5	LYPA1
		NOP56	HORN
		HS90B	ENY2
		RL27A	EI2BD
		DDX18	UBE2I
		S10AA	TBB5
		RBM25	RL23A
		RS2	TIM50
		ELOB	KHDRBS3
		PRKRA	F8WC89
		LDHA	SRSF7
		LDHB	BANP
		ICK	RL7
		GANP	CHTOP
		ANXA2	NXF1
		S100Z	ACTBL
		CACP	HNRL1
		HSPB1	RS10
		NOLC1	WDR6
		RS3	CCDC12
		SRSF7	NPM
		RL7A	MARCS
		TBB4A	ATG5
		TBB4B	SASH1
		ELOC	PPIE
		RL13A	RPS15
		FLNA	ROA0
		LMNA	CSTF3
		ODB2	P121A
		C1QBP	LENG8
		DDX21	RL28
		PRS8	RPL15
		RL29	DDX1
		SRSF3	SPF27
		ACTN4	HNRDL
		SRRM1	FIP1L1
		HS90A	ADT3
		HSP7C	RPL17
		SRRM2	LINC00525
		PRS7	STAU2
		CALU	SLC25A1
		RBMX	H1T
		U2AF1	PCBP2
		G3BP1	RS11
		IMB1	UBC9
		IF2B	RL38
		ELAV1	Q194T2
		PFKAP	RL7A
		ILF3	CPSF1
		ILF2	NS1
			RBP56
			H2A2C
			SFPQ
			PIK3R2
			HNRL2
			DSCL1
			DDX17
			STX5
			HS71L
			RBMX
			P4HA1
			TNFAIP8
			CCAR2
			VATG1
			CRK
			IF5A2
			H12
			PK3CA
			Q6VE52
			IGF2BP1
			RPS17
			EEF1G
			RS19
			IF2B1
			RPL35
			EF1G
			IF2B3
			CRML
			RS18
			GBB3
			RS16
			DUS2L
			SMD2
			RL35
			FA98A
			GOPC
			CETN2
			TPIS
			EF1A2
			GMEB1
			ZC11A
			RS15
			FXR2
			RS6
			RU2B
			PUR6
			EF1A3
			A4ZNR3
			SAFB2
			RL19
			ERBIN
			HCD2
			IRS4
			HNRNPR
			KCRB
			ERH
			LDHB
			PDZD2
			H4
			P85A
			LYPLA1
			ADAR
			BSCL2
			ZMYM2
			TBA4A
			HNRPM
			RS8
			MMAB
			GLYR1
			RL11
			RPL26
			EIF4A3
			RPL3
			43709
			RL35A
			SYCC
			MYL6
			HNRNPM
			ZNF346
			LRCC1
			GPS2
			H11
			RL17
			RUVB2
			PPP1CC
			LG3BP
			ATX2L
			HNRNPA2B1
			ZYX
			YBOX1
			SRSF6
			RL32
			CRKL
			PLRG1
			1433E
			RLA0L
			BASP1
			Q1I2B3
			KHDR3
			HNRPD
			KEAP1
			SLC2A12
			ALMS1
			PABP2
			ZN346
			PGAM2
			RS12
			SNRPB
			RSBNL
			CDC40
			RS17
			CENPC
			MDHM
			H2A3
			FAM98A
			RL22
			RSMB
			CAPR1
			RPC6
			MYH9
			EF2
			TRA2B
			RL31
			RL37A
			RS26
			RS27A
			SAFB1
			IMA5
			PIK3R3
			RA1L2
			RS21
			RLA2
			TIMM23B
			HS90B
			IMA4
			MCM3AP
			IF4A3
			1433Z
			ELAVL1
			RL4
			RS2
			NFH
			HNRPK
			HNRPQ
			DHX15
			RL10L
			NKRF
			SRSF2
			NISCH
			RL34
			1433G
			ROA1
			TBB4B
			CAPRIN1
			CCD12
			RPS12
			H2A1D
			RUVB1
			ENOA
			CPSF4
			DGCR14
			RL13A
			SNRNP200
			RS25
			CSTF2
			RS30
			SNPC4
			ILF2
			UBIM
			DHX9
			RT29
			MATR3
			CALR
			PTBP1
			PRP19
