# Supplementary material for: mRNA display with library of even-distribution reveals cellular interactors of influenza virus NS1
Source: Nat Commun. 2020 May 15;11:2449. doi: 10.1038/s41467-020-16140-9 (PMC7229031; doi:10.1038/s41467-020-16140-9)
Supplement: Supplementary file 8 — Source Data [file 41467_2020_16140_MOESM8_ESM.xlsx]

## Sheet: Fig. 3D_RNAseq
RNA Seq data used in Fig. 3D
Genes_names	Control_average	log2(Control_average)
MT-RNR2	91114.3	16.4754
MT-RNR1	44380.5	15.4376
ALDH1A1	11555.7	13.4963
MT-CO1	8773.79	13.099
MT-ND4	5722.12	12.4823
MT-CO2	5720.57	12.4819
FTL	4301.21	12.0705
MT-ND5	4291.17	12.0672
MT-CO3	3388.82	11.7266
ACTG1	3388.67	11.7265
MALAT1	3123.78	11.6091
ACTB	2725.24	11.4122
GAPDH	2223.77	11.1188
PKM	2113.4	11.0454
TRAM1	2071.37	11.0164
AKR1C2	2039.47	10.994
MT-ATP6	2017.52	10.9784
CYP24A1	1946.81	10.9269
MT-CYB	1913.65	10.9021
EEF2	1900.87	10.8924
MT-ND6	1834.02	10.8408
FN1	1757.17	10.779
MT-ND1	1745.85	10.7697
RP5-940J5.9	1739.85	10.7647
EIF4G2	1703.15	10.734
CA12	1700.29	10.7316
MT-ND2	1625.68	10.6668
CPLX2	1562.28	10.6094
VCAN	1531.75	10.581
BEST1	1519.31	10.5692
TKT	1516.85	10.5669
AKR1B10	1510.11	10.5604
MT-ND4L	1473.12	10.5247
DCBLD2	1464.29	10.516
ENO1	1452.73	10.5046
TXNRD1	1446.05	10.4979
FLNA	1428.12	10.4799
ANXA4	1394.73	10.4458
LDHA	1361.14	10.4106
CANX	1352.93	10.4019
G6PD	1268.8	10.3092
KRT8	1266.4	10.3065
TGFBI	1203.35	10.2328
GNB2L1	1189.82	10.2165
IGFBP3	1184.54	10.2101
ASPH	1114.92	10.1227
MTUS1	1114.88	10.1227
ALDOA	1101.42	10.1051
ANXA2	1101.29	10.105
SCD	1086.83	10.0859
RPS6	1069.41	10.0626
AHNAK	1063.47	10.0546
UGDH	1057.26	10.0461
NQO1	1055.08	10.0431
MT-ND3	1039.58	10.0218
IGFBP4	1036.04	10.0169
HSPA8	1015	9.98727
TMBIM6	923.226	9.85054
ACTN4	889.481	9.79682
PTP4A1	835.731	9.7069
AKR1C3	835.731	9.70689
SLC7A5	800.012	9.64388
RPS11	794.031	9.63305
GNAS	789.92	9.62556
ANXA2P2	784.122	9.61493
hsa-mir-6723	781.757	9.61058
ATP2A2	775.161	9.59835
FTH1	765.606	9.58046
MT-ATP8	758.258	9.56655
HDLBP	755.836	9.56193
CXCL5	753.003	9.55651
RPL4	747.317	9.54558
PABPC1	746.608	9.54421
AC120194.1	726.645	9.50511
KRT18	715.18	9.48216
ITGB1	713.589	9.47895
TMSB10	708.272	9.46816
GPI	706.564	9.46468
TNS3	698.355	9.44782
TM4SF1	697.266	9.44556
ABCC2	694.581	9.44
SLC7A11	689.035	9.42843
PGD	682.252	9.41416
2020-09-02	673.963	9.39653
GABRB3	669.756	9.38749
MGST1	669.105	9.38609
PDLIM5	665.394	9.37807
HSP90AB1	664.263	9.37561
DSTN	656.942	9.35962
NRCAM	650.118	9.34456
VIM	636.203	9.31334
PDE4D	630.798	9.30103
NAP1L1	627.221	9.29283
HSP90AA1	625.781	9.28951
TOP2A	625.096	9.28793
PBX1	620.735	9.27783
IQGAP1	618.682	9.27305
HSP90B1	612.654	9.25893
RPL28	611.461	9.25612
CFL1	607.203	9.24604
TPT1	603.017	9.23606
TUBB	596.836	9.22119
MSN	593.497	9.2131
ACLY	591.593	9.20846
ATP5B	588.35	9.20053
RPS4X	583.237	9.18794
ABCC3	577.306	9.17319
APP	576.739	9.17177
MYO1E	572.431	9.16096
CLTC	569.673	9.15399
PSAP	568.646	9.15139
KRT7	561.183	9.13233
RPL13A	561.083	9.13207
HIF1A	558.433	9.12524
NCL	554.317	9.11457
CBX5	548.879	9.10034
CMIP	546.821	9.09493
ZBTB38	546.149	9.09315
RPS24	541.458	9.08071
FADS1	537.86	9.07109
TNS4	537.756	9.07081
PTBP3	535.619	9.06506
IPO7	533.398	9.05907
RPL19	532.534	9.05673
EIF4B	532.388	9.05634
SLC38A1	529.792	9.04928
HUWE1	528.823	9.04664
B4GALT1	527.997	9.04439
XRCC5	526.549	9.04042
RAB10	520.413	9.02351
IGF1R	517.563	9.01559
RPLP1	515.016	9.00847
RNF213	511.277	8.99796
MTND6P4	510.965	8.99708
PGK1	505.701	8.98214
AMIGO2	502.984	8.97437
LGR4	502.729	8.97364
DKK1	501.448	8.96996
CRIM1	500.242	8.96648
FOSL2	498.768	8.96223
ERGIC1	496.831	8.95661
RPS16	496.452	8.95551
TM4SF4	495.246	8.952
RPL8	491.088	8.93984
YWHAE	490.078	8.93687
DDX17	489.748	8.9359
AKR1C1	484.214	8.9195
ALDH3A1	483.179	8.91641
SLC25A3	480.166	8.90739
SRRM2	479.903	8.9066
P4HB	478.688	8.90294
UBC	478.663	8.90287
NUCKS1	478.521	8.90244
SQSTM1	476.133	8.89522
SLC23A2	474.848	8.89132
CD44	471.797	8.88202
PRPF8	469.715	8.87564
MKI67	468.901	8.87314
MLEC	468.579	8.87215
SMAD3	466.308	8.86514
ANXA1	464.209	8.85863
AP2B1	460.252	8.84628
C17orf76-AS1	459.422	8.84368
CAST	458.22	8.8399
CNOT1	457.556	8.83781
KPNB1	457.135	8.83648
SLC38A2	456.859	8.83561
EIF3A	456.646	8.83493
NEAT1	454.467	8.82803
LDHB	452.272	8.82105
PRKCA	448.612	8.80932
ALCAM	448.191	8.80797
HNRNPUL1	446.082	8.80117
GANAB	445.832	8.80036
FTLP3	442.672	8.7901
RPS14	438.978	8.77801
YWHAG	436.825	8.77091
MAP1B	436.595	8.77015
PON2	436.537	8.76996
RDX	428.24	8.74227
RHOA	425.535	8.73313
WWTR1	424.304	8.72895
TGFBR2	423.565	8.72644
LASP1	423.452	8.72606
PLOD2	422.96	8.72438
VMP1	422.709	8.72352
PDZD8	422.096	8.72143
RPS3	421.265	8.71858
ITGAV	418.932	8.71057
TGM2	417.617	8.70604
S100A10	417.575	8.70589
HNRNPA2B1	416.803	8.70322
CLDN2	416.427	8.70192
IL6ST	414.174	8.69409
PRDX1	414.007	8.69351
ALDH3A2	413.176	8.69061
PRRC2C	406.761	8.66804
NR3C1	405.826	8.66472
FLNB	404.649	8.66053
PTGR1	403.923	8.65794
RPL3	403.055	8.65483
ADAR	402.867	8.65416
CREB3L2	395.759	8.62848
RPL4P4	392.387	8.61613
CSDE1	391.168	8.61164
TGOLN2	390.316	8.6085
TMEM123	389.649	8.60603
RPS11P5	386.611	8.59474
HNRNPH1	384.631	8.58733
PEG10	383.588	8.58341
TJP1	382.232	8.5783
LARP1	382.098	8.5778
YWHAB	382.04	8.57758
TEAD1	381.881	8.57698
ARPP19	381.727	8.5764
AKR1B10P1	381.042	8.57381
RPL18	380.337	8.57113
CAPRIN1	379.861	8.56933
TSKU	378.521	8.56423
MYRF	378.267	8.56326
CAPNS1	376.464	8.55637
TMOD3	376.43	8.55624
LAMB1	376.263	8.5556
HNRNPU	375.662	8.55329
NONO	373.972	8.54679
KDELR1	373.529	8.54508
RP5-857K21.11	372.324	8.54042
CNTN1	370.775	8.5344
TMEM2	369.56	8.52967
MYH9	369.452	8.52924
HP1BP3	369.443	8.52921
DYNC1H1	369.281	8.52857
SPTBN1	367.974	8.52346
CALR	365.09	8.51211
TPM1	364.101	8.50819
AHNAK2	359.426	8.48955
CTNND1	359.092	8.48821
DDX3X	358.399	8.48542
BICC1	357.527	8.48191
RPS23	356.596	8.47815
USP9X	356.358	8.47719
SNRNP200	352.231	8.46038
MED13L	352.16	8.46009
HDGF	351.366	8.45683
AKR1B1	348.795	8.44624
CALM2	347.589	8.44124
CD109	347.347	8.44023
AGR2	346.884	8.43831
CERS2	346.111	8.43509
RP11-290D2.6	345.895	8.43419
CTNNA1	345.36	8.43196
SLC2A3	344.676	8.4291
2020-09-09	343.862	8.42569
MET	341.587	8.41611
RPL23	339.012	8.40519
CDK6	338.111	8.40135
RPS8	337.968	8.40074
ABLIM1	337.163	8.3973
LRPPRC	336.637	8.39505
GALNT10	335.335	8.38946
RPL27	335.147	8.38865
FAT1	334.171	8.38444
TAOK1	333.503	8.38156
SYNE2	333.094	8.37978
RPS5	332.639	8.37781
ATP2B1	331.879	8.37451
ABHD2	329.726	8.36512
NCOA3	329.12	8.36247
TMED2	327.989	8.3575
YWHAQ	327.517	8.35543
CALU	326.303	8.35007
BSG	325.455	8.34632
ATP1A1	324.855	8.34365
PDXK	324.754	8.3432
BTF3	323.306	8.33676
LIMCH1	322.38	8.33262
RPL37	321.432	8.32837
EPHX1	319.391	8.31918
GNB1	319.366	8.31907
RTN4	318.903	8.31697
TMEM106B	318.402	8.31471
ATP1B1	318.368	8.31455
CCND1	318.06	8.31315
TPM4	316.97	8.3082
ADAM9	316.094	8.30421
STAT1	315.426	8.30116
PRKDC	315.234	8.30028
MAP4	313.548	8.29254
UCHL1	313.047	8.29024
TRIP12	312.709	8.28868
SF3B1	312.158	8.28613
AGFG1	311.711	8.28407
MYOF	311.407	8.28266
ABCC1	310.447	8.2782
RPL15	309.708	8.27477
NTRK3	309.366	8.27317
SERPINE1	308.447	8.26888
ECE1	308.017	8.26687
TUBA1B	306.891	8.26158
RPLP0	306.703	8.2607
RPL11	305.559	8.25531
CALM1	304.967	8.25251
RPS19	302.967	8.24302
PFN1	300.096	8.22928
TMED10	299.52	8.22651
DCDC2	299.273	8.22532
NPM1	296.176	8.21031
GPR126	293.614	8.19778
DST	292.508	8.19233
VCP	292.366	8.19163
HIPK2	290.701	8.18339
CALM3	290.633	8.18306
TRIM28	289.319	8.17652
NCKAP1	288.789	8.17387
CPS1	288.664	8.17325
YWHAZ	288.63	8.17308
EZR	288.56	8.17273
HSPA9	288.355	8.1717
NRP1	287.996	8.1699
SIK1	287.657	8.16821
UBA1	287.199	8.16591
VCL	286.414	8.16196
GSTP1	286.41	8.16194
TSPAN3	285.078	8.15521
UBB	284.006	8.14978
TENM3	283.254	8.14595
ACTN1	282.658	8.14291
APLP2	281.343	8.13619
USP22	280.663	8.13269
KTN1	277.975	8.11881
RPL5	277.248	8.11504
TM9SF3	276.297	8.11007
RP11-386G11.10	275.958	8.10831
MID1	275.6	8.10643
WNK1	274.978	8.10317
EIF4G1	274.969	8.10313
XBP1	274.786	8.10216
EIF2AK1	274.068	8.09839
DDB1	273.793	8.09694
DDX5	272.461	8.08991
PPP1CB	270.825	8.08122
DSG2	270.128	8.0775
CHD3	269.869	8.07611
C5orf45	269.564	8.07448
TLN1	269.435	8.07379
FAM211A	267.953	8.06584
PLEC	267.381	8.06276
MATR3	267.348	8.06258
CALD1	266.709	8.05913
COPA	266.297	8.05689
ACSL3	265.658	8.05343
AHCYL1	265.028	8.05
TNPO1	264.564	8.04747
CDH1	264.435	8.04677
EIF3E	264.36	8.04636
IPO5	263.934	8.04403
ROCK2	261.972	8.03327
PRSS23	261.897	8.03286
MPRIP	261.571	8.03106
ARL6IP1	261.471	8.03051
EIF1	261.275	8.02943
PTPLAD1	260.837	8.027
TNFRSF1A	260.54	8.02536
CHP1	260.499	8.02513
PMEPA1	260.048	8.02263
RSL1D1	259.89	8.02176
TUG1	259.556	8.0199
ACTR2	259.101	8.01737
ARHGAP35	259.063	8.01716
GNG12	258.687	8.01507
HSPD1	258.057	8.01155
EIF3L	257.832	8.01029
RPL37A	257.414	8.00795
CPD	257.26	8.00708
AKAP12	257.08	8.00608
DAZAP2	256.25	8.00141
ACTR3	254.121	7.98937
RPLP0P6	254.033	7.98887
MTPN	253.908	7.98816
OIP5-AS1	253.829	7.98772
CHD4	251.596	7.97497
PAICS	250.862	7.97075
FADS2	250.348	7.96779
CKAP5	250.118	7.96647
PDIA4	248.929	7.95959
G3BP1	247.644	7.95212
PAPOLA	247.635	7.95207
BIRC6	246.884	7.94769
TFPI	244.567	7.93409
EPAS1	243.837	7.92978
PDIA6	243.774	7.9294
SLC1A5	243.432	7.92738
BASP1	243.153	7.92572
ARHGEF12	242.835	7.92383
AARS	242.714	7.92312
SMC4	242.343	7.92091
DDX21	242.143	7.91971
PFKFB3	242.009	7.91892
RPN2	241.279	7.91456
LANCL1	240.381	7.90918
ZFP36L1	239.409	7.90333
MTND4P12	239.38	7.90316
H1F0	239.208	7.90212
EML4	238.804	7.89968
EHBP1	238.724	7.8992
DAPK1	238.482	7.89774
RPL13	238.253	7.89635
AKAP13	238.232	7.89622
SLC3A2	238.211	7.89609
TSPAN14	238.015	7.89491
TXN	237.877	7.89407
DSP	237.092	7.88931
LPP	236.788	7.88745
CORO1C	236.27	7.88429
USP34	236.233	7.88406
ARL4C	235.581	7.88008
PTMA	234.926	7.87606
STT3B	234.897	7.87588
CTNNB1	234.408	7.87288
SSRP1	234.246	7.87188
FAM120A	233.716	7.86861
RSPO3	233.282	7.86593
GDI2	232.768	7.86275
LAMC1	232.702	7.86234
PRNP	232.493	7.86104
TPI1	232.209	7.85928
PPIB	232.163	7.85899
TFRC	232.084	7.8585
PTBP1	231.057	7.85211
GOLGA4	230.602	7.84926
GARS	230.56	7.849
XPO1	229.934	7.84508
EEF1A1	229.625	7.84314
APEX1	228.841	7.8382
NCOR1	228.828	7.83812
CCDC80	227.605	7.83039
PFN2	227.438	7.82933
EIF5	226.658	7.82437
ATRX	226.595	7.82397
OGT	226.432	7.82294
CCNI	226.049	7.82049
ZFAND5	226.003	7.8202
MEGF9	225.727	7.81844
IDH1	225.172	7.81488
MOB1A	224.371	7.80974
LAMA5	223.945	7.807
NRIP1	223.941	7.80697
PERP	223.74	7.80568
NEDD9	222.759	7.79934
IARS	222.505	7.79769
PPP1CC	222.309	7.79642
CELSR1	221.95	7.79409
UGGT1	221.775	7.79295
SSR1	221.353	7.7902
CAP1	221.299	7.78985
MBNL1	221.236	7.78944
MCL1	220.276	7.78317
KIAA0100	220.226	7.78284
CD164	219.951	7.78104
MSI2	219.946	7.78101
LINC00657	219.771	7.77986
KDELR2	219.362	7.77717
MDH2	219.274	7.77659
TMEM245	218.006	7.76822
HNRNPK	217.993	7.76814
SPP1	217.947	7.76783
EIF3M	217.922	7.76767
EGFR	217.575	7.76537
WDR1	217.505	7.7649
PHLDA1	216.996	7.76152
HSPA5	216.891	7.76083
RTN3	216.662	7.7593
PHB2	216.607	7.75894
CCT3	216.298	7.75688
PRKAR1A	214.813	7.74693
DUSP1	214.554	7.74519
AFF4	214.349	7.74382
NUFIP2	213.59	7.7387
RPS2P5	213.556	7.73847
SEL1L	213.339	7.73701
CYB5B	213.047	7.73503
ANXA5	212.939	7.73429
GOLGB1	212.764	7.73311
HECTD1	212.091	7.72854
SFPQ	211.882	7.72712
RAB7A	211.186	7.72237
ZNF664	211.052	7.72145
PALLD	210.977	7.72094
JAK1	210.764	7.71948
CLIP1	210.693	7.719
MYO1B	210.338	7.71657
SERINC3	210.284	7.7162
PCNA	210.084	7.71482
PDE3A	210.05	7.71459
SURF4	210.017	7.71436
IRS1	209.917	7.71367
DHX9	209.833	7.7131
CAPN12	209.592	7.71144
GSPT1	209.236	7.70899
GSR	209.174	7.70856
FNDC3B	209.061	7.70778
GAPDHP40	208.99	7.70729
SETD7	208.026	7.70062
FAM107B	207.429	7.69648
CYFIP1	206.995	7.69345
PLP2	206.269	7.68838
SNX22	206.16	7.68762
SON	206.123	7.68736
CD46	205.818	7.68523
CAV1	205.609	7.68376
SLC39A9	205.042	7.67977
RP1-278E11.3	204.887	7.67869
CSE1L	204.679	7.67722
2020-03-06	204.211	7.67392
DOCK5	203.911	7.67179
ALDH3B1	203.777	7.67085
BAAT	203.685	7.6702
XRN2	203.543	7.66919
CCT7	203.447	7.66851
ZNF146	203.368	7.66795
SPECC1	202.917	7.66475
BAZ1B	202.654	7.66288
NCAPD2	202.563	7.66222
SLC6A6	202.354	7.66074
NCOA4	201.611	7.65543
LPCAT1	201.314	7.65331
KHDRBS1	201.173	7.65229
PTPLB	200.747	7.64923
AGRN	200.738	7.64917
TARS	200.651	7.64854
ANP32A	200.563	7.64791
MACF1	200.15	7.64494
SEC23A	199.816	7.64253
TMPO	199.591	7.6409
ATP13A3	199.582	7.64084
EIF3H	199.524	7.64042
ANO6	198.189	7.63073
RPL31	197.875	7.62845
RAB11A	197.337	7.62452
ANXA11	197.299	7.62424
CCT6A	196.97	7.62183
TTC3	196.636	7.61938
RAB3B	196.602	7.61914
BCL2L1	196.448	7.618
SND1	196.314	7.61702
RPS6KA3	196.26	7.61662
NRD1	196.194	7.61613
PTPRM	195.868	7.61374
PTP4A2	195.864	7.6137
LRRC59	195.613	7.61186
ITM2B	195.321	7.6097
NSD1	195.142	7.60838
RAC1	194.511	7.60371
RNF19A	194.461	7.60334
LMNA	194.415	7.603
SEMA3C	194.119	7.6008
RP11-138I1.4	193.839	7.59872
CAND1	193.814	7.59853
CP	193.735	7.59794
TOP2B	193.685	7.59757
ABCC4	193.184	7.59383
LHFPL2	192.579	7.58931
KB-1208A12.3	192.041	7.58527
MYO1C	191.827	7.58367
LSM14A	191.74	7.58301
SERBP1	191.702	7.58272
ILF2	191.686	7.5826
IDS	191.665	7.58244
SMAD2	191.535	7.58147
NF1	191.51	7.58128
ITGB4	190.83	7.57615
MCFD2	190.663	7.57488
ILF3	190.417	7.57302
ARPC2	189.499	7.56604
MISP	189.035	7.56251
UBXN4	188.576	7.55901
NACA	188.568	7.55894
IQGAP2	188.463	7.55814
CAPN2	188.421	7.55782
FTLP2	188.13	7.55558
TAGLN2	187.954	7.55424
FBL	187.85	7.55344
COPB1	187.779	7.55289
QSER1	187.616	7.55164
IMPDH2	186.401	7.54227
ADAM10	186.026	7.53936
OSMR	185.613	7.53615
LMAN1	185.12	7.53232
SMC1A	184.811	7.52991
LITAF	184.227	7.52534
ATF4	184.16	7.52482
BBX	183.943	7.52312
MGLL	183.927	7.52299
GCLC	183.889	7.52269
H3F3B	183.868	7.52253
RAN	183.801	7.522
AP1G1	183.689	7.52112
RPL10	183.513	7.51974
UHMK1	183.442	7.51918
CLU	183.217	7.51741
SCAF11	182.892	7.51485
GHITM	182.854	7.51455
STARD7	182.758	7.51379
GRAMD1A	182.691	7.51326
SRC	182.645	7.5129
B4GALT5	182.629	7.51277
RPN1	182.562	7.51224
ELOVL5	182.507	7.51181
PTPN11	182.345	7.51052
UBA2	182.232	7.50963
SPINT2	182.052	7.50821
PCBP1	181.835	7.50649
ERRFI1	181.727	7.50563
PRPF40A	181.289	7.50214
COPZ1	181.122	7.50082
KYNU	180.942	7.49938
SRSF2	180.842	7.49859
PPP2R1A	180.729	7.49769
PCBP2	180.633	7.49692
ACACA	180.604	7.49669
GALNT1	179.97	7.49161
SUPT16H	179.694	7.4894
TPR	179.632	7.4889
KIF5B	179.423	7.48722
HNRNPC	179.306	7.48628
SRSF1	179.268	7.48598
RPL12	179.181	7.48527
PSMA4	179.119	7.48477
GNS	178.743	7.48174
PRRC2B	178.534	7.48006
AHCY	178.334	7.47843
GLG1	178.254	7.47779
MLPH	178.233	7.47762
MAT2A	178.217	7.47749
RPL4P5	178.142	7.47688
PICALM	178.117	7.47668
ECT2	177.996	7.4757
CUX1	177.603	7.47251
TM9SF2	177.557	7.47214
BTG1	177.399	7.47085
NPTN	176.798	7.46596
ATP5A1	176.781	7.46582
RPL38	176.631	7.46459
NLN	176.572	7.46411
ZC3HAV1	176.535	7.46381
BCL9L	176.288	7.46179
CHCHD3	176.163	7.46077
CCT5	176.126	7.46046
PRDX3	175.838	7.4581
XXbac-BPG252P9.9	175.779	7.45762
ANKRD17	174.982	7.45106
CDC25B	174.928	7.45062
BMPR2	174.778	7.44938
ATP9A	174.531	7.44734
C5	174.106	7.44382
BAZ2A	173.972	7.44271
HADHA	173.955	7.44257
SH3BP4	172.941	7.43414
BHLHE40	172.916	7.43393
ASH1L	172.778	7.43278
RPL30	172.766	7.43267
CENPF	172.403	7.42964
RPL13AP5	172.094	7.42705
HMGA1	172.014	7.42639
TALDO1	171.848	7.42499
NUMA1	171.739	7.42407
SMG1	171.681	7.42358
ABI2	171.652	7.42334
SP1	171.426	7.42144
PDS5A	171.292	7.42032
MORF4L2	171.171	7.4193
CS	171.134	7.41898
SEC61A1	171.05	7.41828
B2M	170.554	7.41408
SSR2	170.52	7.4138
EEF1A2	170.474	7.41341
UBR4	170.428	7.41302
RRBP1	170.383	7.41263
STAU1	170.353	7.41239
PAFAH1B1	170.333	7.41221
S100A6	170.178	7.4109
NFAT5	170.153	7.41069
HN1L	170.149	7.41065
EIF3B	170.09	7.41016
UQCRC2	170.069	7.40998
SF3B2	169.61	7.40608
UBE2H	169.452	7.40473
IREB2	169.172	7.40235
MED13	169.001	7.40089
CTDSP2	168.938	7.40035
H2AFY	168.826	7.39939
TM4SF20	168.617	7.39761
DPYSL2	168.383	7.39561
ATP5C1	168.375	7.39553
ITGA3	168.308	7.39496
RANBP2	168.083	7.39303
ZMIZ1	167.92	7.39163
INHBB	167.908	7.39152
F5	167.837	7.39091
GOT2	167.761	7.39027
KLF13	167.632	7.38915
EPRS	167.44	7.3875
NEO1	167.181	7.38527
CMPK1	167.043	7.38408
EPDR1	166.76	7.38163
SSR3	166.705	7.38116
CDC42BPB	166.626	7.38047
FASN	166.505	7.37942
TPX2	166.054	7.37551
PSMD8	165.954	7.37464
CLIC4	165.629	7.37181
SEC62	165.608	7.37163
RPL3P4	165.583	7.37141
PSME3	165.566	7.37126
COX6B1	165.491	7.37061
RP11-316M1.12	165.407	7.36988
ANP32B	165.132	7.36747
NFE2L1	165.044	7.36671
UBE2G1	164.99	7.36624
REEP5	164.79	7.36448
EIF3D	164.435	7.36137
CTTN	164.272	7.35994
UBE2R2	164.168	7.35903
RPL27A	163.95	7.35712
DNAJA1	163.863	7.35635
DPY19L1	163.846	7.3562
ARHGAP26	163.805	7.35583
MYL6	163.663	7.35458
HNRNPAB	163.517	7.3533
ARCN1	163.45	7.35271
PCM1	163.149	7.35005
NCOR2	163.02	7.3489
RPS9	162.978	7.34854
HNF4A	162.732	7.34635
CCND3	162.732	7.34635
PIK3C2A	162.607	7.34525
SHC1	162.569	7.34491
RPS2	162.419	7.34358
POLR2A	162.298	7.3425
SF3B3	162.227	7.34187
HNRNPR	162.131	7.34102
GRAMD1B	162.118	7.3409
F2RL1	161.956	7.33946
SCARB2	161.897	7.33893
SLC25A5	161.739	7.33752
MYL12B	161.655	7.33678
EIF2A	161.522	7.33558
DGKD	161.48	7.33521
MAPRE1	161.442	7.33487
RASSF2	161.342	7.33398
CSNK2A1	161.225	7.33293
TMX4	161.167	7.33241
ARIH1	161.121	7.332
SREBF2	161.083	7.33166
RPS25	161.079	7.33163
BRD2	160.975	7.33069
BOD1L1	160.975	7.33069
TOMM20	160.87	7.32976
MAPK1	160.854	7.32961
PRC1	160.67	7.32796
FUS	160.503	7.32646
SERPINB1	160.478	7.32623
RBM3	160.461	7.32608
MYO10	160.257	7.32424
MARCKS	160.236	7.32405
CRYZ	160.044	7.32233
SFT2D2	159.973	7.32169
THSD4	159.902	7.32105
UBA52	159.886	7.3209
PPP2CA	159.718	7.31939
RAD50	159.648	7.31875
UBQLN1	159.618	7.31848
NBR1	159.18	7.31451
MLTK	159.122	7.31399
HNRNPD	158.909	7.31206
NARS	158.896	7.31194
DAG1	158.821	7.31126
RBMX	158.437	7.30777
PUM2	158.408	7.3075
STOM	158.341	7.30689
NUP98	158.316	7.30666
PRKCSH	158.103	7.30472
GAPDHP65	157.682	7.30087
NFE2L2	157.598	7.30011
NRP2	157.289	7.29728
CAPZA1	157.281	7.2972
CGGBP1	156.872	7.29344
EIF2AK2	156.81	7.29287
PLXNB2	156.789	7.29268
HSP90AB3P	156.651	7.29141
ERO1L	155.912	7.28459
PPP6R3	155.716	7.28277
G3BP2	155.67	7.28235
AKAP9	155.444	7.28026
OS9	155.282	7.27874
CRTAP	155.273	7.27867
RP11-124N14.3	155.265	7.27859
LTA4H	155.048	7.27657
PTMS	154.802	7.27428
TAX1BP1	154.773	7.27401
USP3	154.714	7.27346
AFF1	154.447	7.27097
NAA50	154.426	7.27077
PJA2	154.372	7.27027
FAF2	154.146	7.26816
CTD-2033A16.1	154.105	7.26777
MSH6	153.95	7.26632
CD24P4	153.846	7.26534
PLS3	153.834	7.26523
ARF1	153.295	7.26017
EIF5B	153.195	7.25922
GCN1L1	153.032	7.25769
ATRN	153.011	7.25749
RP11-1033A18.1	152.919	7.25663
MBTPS1	152.857	7.25604
U2SURP	152.623	7.25383
ZFP91	152.602	7.25363
SRSF3	152.519	7.25284
BPTF	151.709	7.24516
C1orf43	151.609	7.24421
ERBB2IP	151.388	7.2421
KMT2E	151.296	7.24123
ZNF207	151.241	7.24071
PHACTR2	151.241	7.24071
COL18A1	151.229	7.24059
EIF2S3	150.995	7.23836
PTGES3	150.853	7.237
LARS	150.733	7.23585
ASPM	150.578	7.23437
CLIC1	150.544	7.23404
AR	150.186	7.2306
USP7	149.985	7.22868
TPM3	149.964	7.22847
XPR1	149.672	7.22566
TGFB1	149.568	7.22466
HNRNPA1	149.338	7.22244
HINT1	149.334	7.2224
STIP1	149.259	7.22167
CD151	149.205	7.22115
STMN1	149.205	7.22115
SUPT6H	149.025	7.21941
RIF1	148.996	7.21913
CDS2	148.791	7.21715
HSPA4	148.738	7.21662
TMED7	148.712	7.21638
CCT2	148.566	7.21496
SLC7A1	148.449	7.21383
DUSP16	148.361	7.21297
PFKP	148.312	7.21249
UBAP2L	148.149	7.2109
URI1	148.095	7.21038
SEC31A	148.019	7.20964
LPHN2	148.015	7.2096
ERMP1	147.911	7.20858
GPX2	147.832	7.20781
LRRFIP1	147.506	7.20463
ADNP	147.464	7.20422
TUBB4B	147.443	7.20402
2020-09-07	147.439	7.20398
ROBO1	147.348	7.20308
CFH	147.331	7.20291
SP3	147.268	7.2023
CKAP4	147.08	7.20046
CDV3	146.822	7.19792
KIAA1598	146.73	7.19702
TCF12	146.65	7.19624
EIF4A2	146.6	7.19574
MAP4K4	146.567	7.19542
VPS13C	146.542	7.19517
STT3A	146.379	7.19356
QARS	146.304	7.19282
ASAP1	146.283	7.19262
IMPAD1	146.137	7.19118
PRRC2A	145.962	7.18945
ZNF609	145.799	7.18784
DEK	145.457	7.18445
SKIL	145.423	7.18411
PAFAH1B2	145.398	7.18387
ZKSCAN1	145.21	7.182
ANLN	145.16	7.1815
CHD9	145.11	7.18101
SAE1	144.722	7.17714
COL4A2	144.517	7.1751
LAPTM4A	144.501	7.17494
TRA2B	144.48	7.17473
LRP6	144.443	7.17435
BNIP3L	144.422	7.17414
SCRN1	144.242	7.17235
GPD2	144.209	7.17202
RPL32	144.134	7.17127
RPS20	143.983	7.16976
WHSC1	143.975	7.16967
PTPRA	143.679	7.1667
CEP350	143.445	7.16435
ZDHHC5	143.228	7.16217
DHCR24	142.898	7.15884
CMTM4	142.589	7.15572
SLC16A4	142.543	7.15526
RAI14	142.385	7.15365
CTSB	142.36	7.1534
OSBPL9	141.976	7.1495
HPGD	141.859	7.14831
C5orf15	141.784	7.14755
JAG1	141.771	7.14742
LPGAT1	141.734	7.14704
SF1	141.679	7.14649
GULP1	141.5	7.14466
CAV2	141.421	7.14385
PRICKLE2	141.133	7.14091
FKBP1A	141.012	7.13967
NDFIP1	141.003	7.13958
SIN3A	140.653	7.136
UBE2Z	140.611	7.13556
PRKAA1	140.561	7.13505
OXA1L	140.511	7.13454
RAB6A	140.319	7.13256
LRP10	140.231	7.13166
SEC24C	140.227	7.13162
NOTCH3	140.148	7.1308
ATIC	140.047	7.12977
PSMF1	139.83	7.12753
POLR2L	139.73	7.1265
GCLM	139.726	7.12646
REEP3	139.597	7.12512
DUSP3	139.4	7.12309
MORC4	139.379	7.12287
TAB2	139.254	7.12158
IL1R1	139.15	7.1205
VPS13A	139.117	7.12015
RN7SK	139.004	7.11898
GLUD1	138.945	7.11837
CHMP3	138.887	7.11777
PHF3	138.866	7.11755
SERINC1	138.845	7.11734
ATL3	138.791	7.11677
DIAPH1	138.766	7.11651
PCYOX1	138.683	7.11564
MAGT1	138.649	7.1153
U2AF2	138.624	7.11504
DDX6	138.336	7.11203
LONP2	138.261	7.11125
SPTSSA	138.165	7.11025
KIF11	138.161	7.11021
VPS35	138.144	7.11003
KIAA0368	138.069	7.10925
TOMM70A	137.873	7.10719
HMGCS1	137.856	7.10702
EIF4EBP2	137.706	7.10545
MPZL1	137.597	7.10431
ARHGAP5	137.552	7.10383
IGF2BP3	137.518	7.10348
IRF2BP2	137.497	7.10326
YLPM1	137.456	7.10282
MYADM	137.418	7.10243
STAT3	137.389	7.10212
BCLAF1	137.385	7.10208
UTRN	137.255	7.10072
RP11-498C9.2	137.238	7.10054
GLIS3	137.084	7.09892
FAM168B	137.038	7.09843
PTPRF	136.971	7.09773
PDK4	136.83	7.09624
MAPK1IP1L	136.333	7.09099
NOLC1	136.245	7.09006
SNX5	136.207	7.08966
LMAN2	136.191	7.08949
ZFHX3	136.032	7.08781
QKI	135.598	7.08319
CNIH1	135.369	7.08075
DNAJC10	135.176	7.0787
TBC1D9B	135.114	7.07803
WWC1	135.093	7.07781
ESYT2	134.709	7.0737
CCT4	134.692	7.07353
HOOK3	134.663	7.07321
SLC4A2	134.463	7.07106
SET	134.459	7.07102
RPL13P12	134.271	7.069
STC2	134.196	7.0682
SLC22A3	134.054	7.06667
THRAP3	133.929	7.06532
HM13	133.904	7.06505
TNFAIP2	133.399	7.0596
ACO1	133.303	7.05856
KPNA2	133.29	7.05842
LNPEP	133.265	7.05815
ZNF638	133.219	7.05766
AKT2	133.056	7.05589
WDR72	132.981	7.05508
BUB3	132.94	7.05463
DUSP4	132.764	7.05272
DCAF6	132.723	7.05227
PREPL	132.656	7.05154
PHLDB2	132.601	7.05095
PDE8A	132.593	7.05086
SLC44A1	132.535	7.05023
NOTCH2	132.359	7.04832
SUB1	131.925	7.04358
TGIF1	131.871	7.04298
PKMP1	131.642	7.04047
PHKB	131.404	7.03786
TRIO	131.22	7.03584
ETF1	131.22	7.03584
CCNG1	130.97	7.03309
LIMS1	130.94	7.03276
RPL35A	130.665	7.02973
DNM2	130.656	7.02963
GSE1	130.611	7.02913
RAD21	130.59	7.0289
KMT2A	130.498	7.02788
YY1	130.494	7.02784
MED14	130.377	7.02654
H2AFV	130.289	7.02557
CD63	130.252	7.02516
PCNP	130.197	7.02456
IMMT	130.168	7.02423
PSMD1	130.097	7.02345
TMEM248	130.08	7.02326
PACSIN2	129.822	7.02039
PARP4	129.684	7.01886
CAPZB	129.63	7.01825
PTPN12	129.575	7.01765
PRDX6	129.454	7.0163
GMPS	129.4	7.01569
ZNF217	129.279	7.01434
TMEM230	129.275	7.0143
MYO5A	129.108	7.01243
KIAA1191	128.933	7.01047
PGRMC2	128.632	7.00711
ITGB5	128.591	7.00664
HNRNPDL	128.532	7.00598
MARS	128.423	7.00476
GORASP2	128.282	7.00317
DCAF7	128.11	7.00124
RPSA	128.102	7.00115
RBM47	128.035	7.0004
SEC11A	128.023	7.00026
OAZ1	127.894	6.9988
SH3BGRL	127.868	6.99852
HNRNPF	127.852	6.99833
IDE	127.818	6.99795
PSEN1	127.81	6.99786
SMARCC2	127.589	6.99536
XRCC6	127.468	6.99399
NDUFS1	127.296	6.99205
DENND4C	127.292	6.992
CDC42EP3	127.23	6.99129
ARF3	127.109	6.98992
RPLP2	127.109	6.98992
EPS8	127.017	6.98888
RNF43	126.992	6.98859
PSIP1	126.942	6.98802
KMT2C	126.896	6.9875
CNBP	126.892	6.98745
JMJD1C	126.675	6.98498
PAWR	126.67	6.98494
FUBP1	126.545	6.98351
FGD5-AS1	126.537	6.98341
ME1	126.512	6.98313
RP11-475C16.1	126.366	6.98146
NUP153	126.341	6.98118
ZFR	126.232	6.97994
XPOT	126.165	6.97917
ACIN1	126.107	6.9785
OST4	126.057	6.97793
MLLT4	126.049	6.97784
MMD	126.032	6.97764
CPEB4	125.915	6.9763
PEBP1	125.806	6.97506
CDH2	125.71	6.97396
MGST3	125.456	6.97103
KARS	125.322	6.9695
AFAP1	125.147	6.96748
TPM2	124.825	6.96377
ENAH	124.721	6.96256
TPP1	124.701	6.96232
CLSTN1	124.621	6.9614
SOX4	124.458	6.95952
RNF10	124.379	6.9586
SETD5	124.296	6.95763
AES	124.287	6.95753
HSPB1	124.249	6.9571
CSNK2A2	124.233	6.9569
DHX15	124.233	6.9569
DOCK1	124.225	6.95681
GSK3B	124.22	6.95676
TNIP1	123.949	6.9536
SPTAN1	123.832	6.95224
SYNCRIP	123.824	6.95215
STK24	123.791	6.95176
RPL10A	123.67	6.95035
ARID2	123.661	6.95025
SLC2A1	123.653	6.95015
TFG	123.653	6.95015
COPB2	123.611	6.94966
MAP3K2	123.59	6.94942
WAC	123.477	6.9481
AGPS	123.469	6.94801
DENND5B	123.311	6.94615
SRCAP	123.248	6.94542
SBNO1	123.16	6.94439
TUBA1C	123.156	6.94435
NPEPPS	123.144	6.9442
KIF3B	123.144	6.9442
HGD	123.077	6.94341
UBE3C	123.048	6.94307
TNKS2	122.951	6.94195
ETFA	122.797	6.94013
MKLN1	122.626	6.93812
SLK	122.576	6.93753
EIF5A	122.497	6.9366
ASXL2	122.292	6.93419
RDH11	122.179	6.93286
RAB1A	122.008	6.93084
ID1	121.954	6.93019
NUCB1	121.495	6.92475
MGEA5	121.428	6.92396
SNX3	121.341	6.92292
KIAA1033	121.257	6.92192
TTC37	121.165	6.92083
FAM20B	121.144	6.92058
RAD23B	120.965	6.91844
HIPK3	120.702	6.91531
PSAT1	120.652	6.91471
CDK16	120.531	6.91326
MEGF8	120.451	6.91231
ERGIC3	120.447	6.91226
METAP2	120.414	6.91186
SOD2	120.406	6.91176
PCGF5	120.33	6.91086
ADD1	120.205	6.90935
PYGB	120.193	6.90921
CSRP1	120.155	6.90876
TMEM97	120.13	6.90845
COX4I1	120.072	6.90775
MRPS27	120.022	6.90715
PABPC3	120.001	6.9069
CELF1	119.946	6.90625
ABR	119.922	6.90595
AXL	119.855	6.90514
PLD3	119.842	6.90499
EFCAB14	119.809	6.90459
ATP5G2	119.708	6.90338
GBAS	119.529	6.90122
S100A11	119.454	6.90031
PTAR1	119.346	6.899
HNRNPA0	119.253	6.89789
CLINT1	119.158	6.89673
CASC4	119.12	6.89627
AP3B1	119.112	6.89617
MCM4	119.108	6.89612
MIS18BP1	119.062	6.89557
VCAN-AS1	119.041	6.89531
ABL2	119.024	6.89511
LTBP3	118.978	6.89455
UBFD1	118.769	6.89202
MSMO1	118.698	6.89116
MTDH	118.653	6.8906
SNRPD2	118.573	6.88963
TES	118.553	6.88938
DMXL2	118.544	6.88928
TRIM24	118.519	6.88897
RBBP4	118.423	6.88781
AC016739.2	118.273	6.88597
CLPTM1	118.189	6.88496
RP11-169K16.8	118.177	6.8848
EFTUD2	118.131	6.88424
RRM1	118.035	6.88307
2020-09-15	118.031	6.88302
CD2AP	117.626	6.87806
PRRC1	117.517	6.87673
TMEM30A	117.496	6.87647
ENDOD1	117.371	6.87493
AMFR	117.342	6.87458
RLIM	117.317	6.87427
MIB1	117.225	6.87314
ATP6V1C2	117.179	6.87257
2020-09-11	117.154	6.87226
LENG8	117.146	6.87216
HLTF	117.1	6.8716
MAZ	117	6.87036
ARHGDIA	116.933	6.86954
MCM7	116.887	6.86897
SQLE	116.866	6.86871
EIF3K	116.841	6.86841
AC004453.8	116.816	6.86809
ALPK2	116.753	6.86732
RP11-442A13.1	116.745	6.86722
PDLIM1	116.733	6.86707
VEZT	116.649	6.86603
KDM3B	116.591	6.86531
GOLPH3	116.574	6.8651
MLF2	116.532	6.86459
RPS18	116.207	6.86055
ADIPOR2	116.203	6.8605
DNM1L	116.194	6.86039
FGD6	116.157	6.85993
RBFOX2	116.153	6.85988
COX5A	116.073	6.85889
C5orf24	116.019	6.85822
PANK3	115.902	6.85676
IL13RA1	115.823	6.85578
VDAC1	115.798	6.85546
GALNT7	115.777	6.8552
SLC7A7	115.752	6.85489
CADM1	115.739	6.85473
HSD17B12	115.685	6.85406
RP11-730G20.2	115.576	6.8527
SERF2	115.505	6.85182
SERP1	115.443	6.85103
SMARCC1	115.401	6.85051
TRRAP	115.217	6.84822
AP2M1	115.18	6.84775
APMAP	115.163	6.84754
COL4A1	115.151	6.84738
TUFM	115.117	6.84696
FXR1	115.03	6.84586
FSCN1	114.871	6.84387
LIPA	114.838	6.84345
ST6GAL2	114.792	6.84288
PDCD6IP	114.771	6.84261
RPS27L	114.52	6.83946
AQR	114.433	6.83836
AKT1	114.303	6.83672
CHD2	114.203	6.83546
MTHFD1	114.174	6.83509
PPP3CA	114.091	6.83404
RALGAPB	114.007	6.83298
KPNA6	113.936	6.83208
CSNK1D	113.828	6.83071
MTHFD2	113.811	6.8305
CHD8	113.807	6.83044
SAMD4B	113.736	6.82954
TMCC1	113.64	6.82832
CD99L2	113.448	6.82588
SGPL1	113.41	6.82541
YAP1	113.281	6.82376
SBF2	113.227	6.82307
UBE2I	113.189	6.82259
SZRD1	113.168	6.82232
UBASH3B	113.018	6.82041
HMGB3	113.001	6.82019
SNX1	112.989	6.82004
DDX42	112.951	6.81955
KPNA1	112.947	6.8195
FEM1B	112.851	6.81828
CASC3	112.801	6.81764
LRP11	112.743	6.81689
GLTSCR2	112.726	6.81667
NMT1	112.705	6.8164
KLHL5	112.576	6.81475
SPAG9	112.455	6.8132
SPEN	112.333	6.81164
TARDBP	112.283	6.811
HNRNPA3	112.167	6.8095
PCBD1	112.162	6.80944
TBC1D5	112.095	6.80858
SPATS2L	111.887	6.8059
ANXA2P1	111.816	6.80498
KIAA0947	111.662	6.80299
NUDT21	111.582	6.80196
BRD4	111.532	6.80131
MRFAP1	111.428	6.79997
SRGAP1	111.419	6.79986
LAMP1	111.419	6.79986
GPRC5A	111.419	6.79986
AGBL5	111.382	6.79937
PSMC4	111.311	6.79845
PRMT1	111.307	6.7984
ID3	111.236	6.79748
MVP	111.219	6.79726
EPB41L2	111.161	6.7965
ARF4	111.131	6.79612
ZNRF3	110.964	6.79395
PHC3	110.952	6.79379
SNHG14	110.906	6.79319
VAPA	110.906	6.79319
ANP32E	110.902	6.79314
RHOBTB1	110.827	6.79216
CRK	110.597	6.78917
ARPC5	110.581	6.78895
AP000350.4	110.564	6.78873
PDIA3	110.535	6.78836
RBL2	110.438	6.7871
GCC2	110.355	6.78601
AP3M1	110.338	6.78579
WASF2	110.117	6.7829
PAPPA	110.076	6.78235
KCTD15	109.775	6.7784
GDI1	109.746	6.77802
DARS	109.541	6.77533
STAG2	109.5	6.77478
SEC23B	109.5	6.77478
CYC1	109.5	6.77478
CALCOCO2	109.495	6.77473
PTPRJ	109.349	6.7728
ANKRD52	109.299	6.77214
TBL1XR1	109.182	6.77059
FAM129B	109.011	6.76833
MFF	108.982	6.76795
LEPROT	108.965	6.76772
INADL	108.953	6.76756
ARL6IP5	108.807	6.76562
ANKRD11	108.757	6.76496
CPNE1	108.635	6.76335
SUPT5H	108.59	6.76274
TAF10	108.523	6.76185
NPLOC4	108.435	6.76069
UBE2D3	108.339	6.75941
EDN1	108.193	6.75747
JUP	108.155	6.75696
TOR1AIP2	108.018	6.75513
TNRC6A	108.005	6.75496
CD59	107.951	6.75423
KRT18P33	107.917	6.75378
SFXN1	107.893	6.75345
EIF4G3	107.868	6.75312
SOS1	107.842	6.75278
TP53	107.788	6.75206
SMARCA5	107.726	6.75122
YBX3	107.717	6.7511
NDRG1	107.676	6.75055
OLA1	107.45	6.74752
GLO1	107.442	6.74741
ECH1	107.388	6.74668
RP11-244F12.2	107.362	6.74634
SIPA1L3	107.325	6.74584
KMT2D	107.321	6.74578
KRT80	107.245	6.74477
COPG1	107.162	6.74365
LBR	107.121	6.74309
CLVS1	106.945	6.74073
CREG1	106.916	6.74033
TOP1	106.833	6.73921
NEK6	106.753	6.73813
CDC27	106.703	6.73746
UBR5	106.69	6.73729
TSC22D1	106.645	6.73667
HIPK1	106.519	6.73497
RBM25	106.398	6.73333
SRSF6	106.398	6.73333
RFX7	106.365	6.73288
AK3	106.365	6.73288
NUSAP1	106.352	6.73271
GNA13	106.123	6.72959
COX7A2L	106.077	6.72897
PLS1	106.023	6.72823
TAF15	106.01	6.72806
SCARB1	106.01	6.72806
KIAA1109	105.639	6.723
NEK9	105.622	6.72277
KDM5A	105.601	6.72248
SLC18A2	105.555	6.72185
EIF2S1	105.493	6.721
NFIC	105.463	6.7206
NARG2	105.392	6.71963
NUP210	105.359	6.71917
RBM27	105.338	6.71889
PTRF	105.334	6.71882
LRRC58	105.33	6.71877
DICER1	105.28	6.71808
RAB27B	105.246	6.71762
MYO9A	105.226	6.71734
RPS13	105.221	6.71728
ETNK1	105.029	6.71465
PCNX	104.917	6.7131
METTL9	104.871	6.71247
VEZF1	104.808	6.71161
HNRNPKP4	104.574	6.70838
HSP90B2P	104.545	6.70798
USP8	104.533	6.70781
NIN	104.528	6.70775
TCP1	104.366	6.7055
RPL22	104.295	6.70452
AP3D1	104.211	6.70337
FLOT2	104.19	6.70308
CPNE3	104.132	6.70227
UBTF	104.132	6.70227
FDFT1	104.082	6.70158
ITPR3	104.069	6.7014
HJURP	103.952	6.69978
GNAI1	103.832	6.6981
PTPRK	103.744	6.69688
TMEM50A	103.706	6.69636
YIPF6	103.681	6.69601
GPRIN3	103.606	6.69496
PPP2R5C	103.51	6.69363
CAPZA2	103.28	6.69042
RP11-220I1.1	103.276	6.69037
UGP2	103.189	6.68914
TGFB2	103.114	6.68809
LARP4	102.897	6.68505
ANXA2P3	102.842	6.68429
ACADVL	102.767	6.68323
RBM39	102.763	6.68318
EHD2	102.717	6.68253
IBTK	102.709	6.68241
TRAP1	102.692	6.68218
ERH	102.65	6.68159
CPSF7	102.588	6.68071
IARS2	102.563	6.68036
C1QBP	102.487	6.6793
HAVCR1	102.416	6.6783
EP300	102.4	6.67807
CDKN1B	102.262	6.67613
AC107016.1	102.204	6.67531
SYMPK	102.137	6.67436
GABRE	102.033	6.67289
ZFP36L2	102.016	6.67265
ANKFY1	101.991	6.6723
LMBR1	101.982	6.67218
ICMT	101.857	6.6704
ATF6	101.816	6.66981
MCU	101.803	6.66964
CBX3	101.795	6.66952
SAT1	101.682	6.66792
NIPBL	101.515	6.66555
ANKIB1	101.298	6.66246
PDIA3P	101.298	6.66246
DPP8	101.281	6.66222
ZNF592	101.219	6.66133
DAD1	101.219	6.66133
VMA21	101.169	6.66062
INSIG1	101.127	6.66002
PATL1	101.077	6.65931
LRBA	101.077	6.65931
ASNS	101.073	6.65925
SMARCD1	101.064	6.65913
CAT	101.031	6.65865
DDOST	100.893	6.65668
RNF145	100.818	6.65561
DLG5	100.797	6.65531
PPM1G	100.776	6.65501
KIAA0430	100.743	6.65453
WIPF1	100.726	6.65429
SKP1	100.726	6.65429
WWC3	100.726	6.65429
CDC42	100.563	6.65196
RRM2	100.559	6.6519
KDM2A	100.497	6.651
EXOC4	100.451	6.65034
RPRD2	100.447	6.65028
PSME4	100.28	6.64788
SMAD5	100.217	6.64698
UBE2K	100.213	6.64692
NT5C2	100.108	6.64542
BTBD11	100.067	6.64482
TMEM66	100.021	6.64415
PHYKPL	100.004	6.64392
ARHGEF28	99.9958	6.6438
BDP1	99.9832	6.64361
ALDH2	99.9374	6.64295
RPL7A	99.9164	6.64265
HERC1	99.8037	6.64102
PPP1CA	99.741	6.64012
MAN2A1	99.7036	6.63957
HEXIM1	99.691	6.63939
IPO9	99.6577	6.63891
P4HA1	99.5867	6.63788
AVL9	99.5783	6.63776
RFK	99.5409	6.63722
SSFA2	99.5241	6.63697
FOXK1	99.5073	6.63673
FANCI	99.2402	6.63285
PDXDC1	99.2235	6.63261
TMCO1	99.1902	6.63213
PARD3	99.1734	6.63188
PKP4	99.1276	6.63121
KIF1B	99.0817	6.63055
SEC16A	99.0775	6.63049
RBCK1	99.0607	6.63024
FNBP1L	99.0149	6.62957
SKAP2	99.0065	6.62945
PPIA	99.0023	6.62939
PXN	98.9606	6.62878
RPS23P8	98.9522	6.62866
USO1	98.8563	6.62726
MT-TF	98.7479	6.62568
SNRNP70	98.7101	6.62513
GPR107	98.66	6.62439
YME1L1	98.5347	6.62256
MDH1	98.4805	6.62177
OSBPL8	98.3888	6.62042
SMEK2	98.2219	6.61797
ATE1	98.1634	6.61711
POLR2B	98.1218	6.6165
SRSF11	98.0924	6.61607
SEC23IP	98.0549	6.61552
MAPK6	98.0382	6.61527
CERS6	98.0133	6.61491
SPIN1	97.9797	6.61441
IPO8	97.9423	6.61386
PTK2	97.9255	6.61361
ATXN7L3B	97.8838	6.613
CCDC6	97.8796	6.61294
2020-03-07	97.8506	6.61251
NIPA1	97.8086	6.61189
DDX24	97.7711	6.61134
GBF1	97.529	6.60776
AHR	97.4873	6.60714
RPS4Y1	97.4663	6.60683
BTBD1	97.4457	6.60653
BRWD3	97.2661	6.60387
PTTG1IP	97.1577	6.60226
KLF7	97.1535	6.60219
RP11-262D11.2	97.0866	6.6012
CFL2	97.0782	6.60108
ZCCHC11	97.024	6.60027
RBM12	96.9155	6.59866
RARS	96.8403	6.59754
PHF17	96.807	6.59704
FBXO21	96.6649	6.59492
RPL26	96.6317	6.59442
GDE1	96.6065	6.59405
EWSR1	96.569	6.59349
ALDH18A1	96.5522	6.59324
DNAJB1	96.5064	6.59255
LIMD1	96.4647	6.59193
OSBP	96.3769	6.59062
PTGFRN	96.3353	6.58999
PSMD3	96.3269	6.58987
CTD-2033A16.2	96.2268	6.58837
MGAT4B	96.1141	6.58668
RPL18AP3	96.0431	6.58561
TEX261	95.972	6.58454
XPO7	95.8971	6.58342
MCM6	95.8719	6.58304
IGF2BP1	95.7676	6.58147
SLTM	95.7634	6.5814
CPSF2	95.7092	6.58059
SLC39A1	95.7008	6.58046
PPIG	95.6676	6.57996
POGK	95.6634	6.57989
SF3A1	95.6592	6.57983
NUMB	95.5881	6.57876
NUP205	95.4212	6.57624
GAPDHP70	95.3711	6.57548
GPX4	95.3169	6.57466
CCDC47	95.2585	6.57378
PLEKHB2	95.2417	6.57352
TACC1	95.2126	6.57308
DYNC1LI2	95.1626	6.57232
HSP90B3P	95.15	6.57213
MED29	95.1458	6.57207
CDK12	95.1374	6.57194
SOGA1	95.129	6.57181
DHCR7	95.0747	6.57099
UNC13D	95.0705	6.57093
C6orf62	95.0205	6.57017
TPI1P1	95.0163	6.5701
KHSRP	94.9579	6.56922
DNMBP	94.9162	6.56858
KDM1A	94.8578	6.56769
ANTXR1	94.8578	6.56769
FKBP4	94.7619	6.56623
SOGA2	94.5407	6.56286
EEF1B2	94.5155	6.56248
ATG13	94.4487	6.56146
WDFY1	94.3486	6.55993
EXOC7	94.3276	6.55961
RP1-27K12.2	94.2985	6.55916
ATP6AP2	94.2943	6.5591
CXXC5	94.2317	6.55814
POLDIP2	94.2233	6.55801
ATXN2L	94.119	6.55641
RPL36	94.0606	6.55552
NIPA2	93.902	6.55308
RHOBTB3	93.8394	6.55212
ARHGAP12	93.8394	6.55212
NRAS	93.8352	6.55206
CCDC88A	93.7768	6.55116
SLC12A2	93.7183	6.55026
AC015987.2	93.7141	6.55019
RP11-728F11.3	93.6976	6.54994
RSPRY1	93.6851	6.54975
PITPNA	93.6851	6.54975
B4GALT4	93.6515	6.54923
ADAM17	93.5055	6.54698
CDC42BPA	93.5013	6.54692
REPIN1	93.3386	6.5444
RPL6	93.3344	6.54434
TRPM7	93.3218	6.54414
BAZ1A	93.2091	6.5424
DSE	93.1465	6.54143
CTSD	93.1213	6.54104
MORF4L1	93.088	6.54052
CNOT6	92.9463	6.53833
DDIT4	92.9085	6.53774
VKORC1L1	92.7083	6.53463
ZBED5	92.6583	6.53385
C5orf51	92.533	6.5319
RPS12	92.5162	6.53163
KPNA4	92.4914	6.53125
ZNF281	92.4746	6.53098
PAK2	92.4035	6.52988
RPS19P1	92.3451	6.52896
TBC1D14	92.2534	6.52753
MCMBP	92.2408	6.52733
HPS3	92.1449	6.52583
PSMD11	92.1365	6.5257
FAR1	92.0739	6.52472
SOD1	92.0613	6.52452
PRKAR2A	91.9654	6.52302
EP400	91.8527	6.52125
ST3GAL5	91.8443	6.52112
PIP4K2B	91.8359	6.52099
UBE2D2	91.7817	6.52013
WASL	91.7442	6.51955
SLC39A10	91.6732	6.51843
ZNFX1	91.6273	6.51771
TMEM127	91.6231	6.51764
SYPL1	91.6189	6.51757
UACA	91.6147	6.51751
C6orf89	91.6021	6.51731
WSB2	91.5857	6.51705
M6PR	91.5563	6.51659
COX7B	91.4562	6.51501
MAVS	91.4394	6.51474
ZC3H14	91.4019	6.51415
HYOU1	91.2809	6.51224
POR	91.2599	6.51191
MRPS35	91.2515	6.51178
ATMIN	91.235	6.51152
HNRNPH3	91.2347	6.51151
ARFGEF2	91.1808	6.51066
SOX12	91.1472	6.51013
SLC35B4	91.1472	6.51013
FAM208B	91.1472	6.51013
FMNL2	91.0723	6.50894
GNAQ	91.0681	6.50887
PPM1A	91.0513	6.50861
LAPTM4B	90.8928	6.50609
MECP2	90.8802	6.50589
HMG20A	90.876	6.50583
DLST	90.8133	6.50483
AC007390.5	90.6048	6.50151
NFIB	90.5796	6.50111
RPA1	90.3584	6.49759
PYGL	90.3125	6.49685
CNN3	90.2541	6.49592
EIF3I	89.9829	6.49158
BCL2L11	89.9703	6.49138
WDR26	89.9703	6.49138
EPB41L1	89.9412	6.49091
FBXO11	89.9244	6.49064
RSF1	89.9118	6.49044
LCOR	89.8534	6.4895
OLFML3	89.8034	6.4887
RAP1GAP	89.7824	6.48836
AMZ2	89.6406	6.48608
SPTLC2	89.6238	6.48581
DDX18	89.5111	6.484
BNIP2	89.3859	6.48197
GPATCH8	89.319	6.4809
ERC1	89.2858	6.48036
DNAJA2	89.2774	6.48022
DAP	89.2357	6.47955
COL5A1	89.0688	6.47685
NPAS2	89.0562	6.47664
MYLK	89.052	6.47658
MYL12A	89.0229	6.47611
GCNT3	89.0062	6.47583
SREBF1	88.8851	6.47387
KIF23	88.8308	6.47299
NDUFA10	88.8015	6.47251
TCERG1	88.7934	6.47238
FLII	88.7556	6.47177
AP2A1	88.7307	6.47136
KIAA0232	88.7265	6.47129
NCOA2	88.7181	6.47116
CCT8	88.6387	6.46987
AKT3	88.6013	6.46926
SKIV2L2	88.5554	6.46851
MYO18A	88.5344	6.46817
SLC35F5	88.4217	6.46633
CHD6	88.3843	6.46572
FAM208A	88.3801	6.46565
MED1	88.3717	6.46551
CASK	88.2674	6.46381
TFE3	88.2132	6.46292
PARVA	88.1715	6.46224
ATP6AP1	88.1005	6.46108
LRP5	87.9794	6.45909
SLC20A1	87.9668	6.45889
WDFY3	87.8793	6.45745
SRPK1	87.8709	6.45731
BTBD7	87.8667	6.45724
DBN1	87.8499	6.45697
NUDT3	87.8041	6.45622
PLD1	87.7372	6.45512
SDC1	87.7124	6.45471
ST3GAL1	87.6497	6.45368
SH3GLB1	87.6455	6.45361
CPT1A	87.5829	6.45258
MFSD6	87.4744	6.45079
POFUT1	87.4618	6.45058
ZMYND11	87.2907	6.44776
LTBR	87.2322	6.44679
SRPR	87.2322	6.44679
AGPAT3	87.1612	6.44561
MLLT6	87.157	6.44554
GART	87.0737	6.44417
DHX29	87.0569	6.44389
DIP2B	86.961	6.4423
HELLS	86.8816	6.44098
SPCS3	86.8816	6.44098
POLR1A	86.8441	6.44036
DDX1	86.7857	6.43939
CYCS	86.6062	6.4364
RP11-36C20.1	86.5519	6.43549
MAP1LC3B	86.5103	6.4348
BRI3BP	86.4935	6.43452
KLF5	86.3724	6.4325
PFDN5	86.3182	6.43159
CHD1	86.2181	6.42992
TPD52	86.1554	6.42887
ALKBH5	86.147	6.42873
TTC17	86.147	6.42873
CREBBP	86.097	6.42789
VAMP3	85.83	6.42341
CEBPZ	85.8258	6.42334
ATP5G3	85.7964	6.42284
AKAP11	85.7799	6.42257
ARID1A	85.6963	6.42116
ERLIN1	85.6963	6.42116
ARHGAP11A	85.6921	6.42109
PRCP	85.6462	6.42032
LMNB2	85.6169	6.41982
CEBPG	85.6088	6.41969
TM9SF4	85.5168	6.41814
MON1B	85.4667	6.41729
PHACTR4	85.4335	6.41673
PHIP	85.4083	6.4163
TBL1X	85.3582	6.41546
CLASP1	85.2956	6.4144
SUN1	85.283	6.41419
EPT1	85.2371	6.41341
RSL24D1	85.1955	6.41271
KDM5C	85.1577	6.41207
PRMT5	85.1329	6.41164
NOP56	85.1287	6.41157
SORT1	85.0702	6.41058
SMIM14	85.0034	6.40945
ATXN10	84.9533	6.4086
HSPH1	84.9243	6.40811
USP47	84.8532	6.4069
ACER3	84.8448	6.40676
FZD5	84.8365	6.40661
TBCB	84.8158	6.40626
PLCE1	84.8032	6.40605
PCDH9	84.7322	6.40484
FAM49B	84.7322	6.40484
FOXP1	84.728	6.40477
GALNT2	84.7028	6.40434
CAMK2D	84.6279	6.40306
AZIN1	84.6195	6.40292
MAGED1	84.6195	6.40292
NEDD4	84.5736	6.40214
HTATIP2	84.5694	6.40206
TTL	84.5526	6.40178
FOXM1	84.5194	6.40121
CEP55	84.5026	6.40092
PVR	84.4274	6.39964
SLC39A14	84.4064	6.39928
OPN3	84.3357	6.39807
VAPB	84.3189	6.39778
TUBA4A	84.2188	6.39607
UQCRC1	84.1687	6.39521
UCK2	84.1603	6.39507
SRSF5	84.1477	6.39485
AC119673.1	84.0851	6.39378
STRN	84.0602	6.39335
ITCH	84.0476	6.39314
ANAPC5	84.0435	6.39306
DLD	84.0435	6.39306
CAPN1	83.9682	6.39177
ST13	83.9392	6.39127
KIF13A	83.9308	6.39113
MLXIP	83.9266	6.39106
BZW1	83.9098	6.39077
GNAI3	83.8807	6.39027
MYCBP2	83.8349	6.38948
TTC19	83.8349	6.38948
CUL3	83.8307	6.38941
PCBP1-AS1	83.8265	6.38933
MCCC2	83.7806	6.38854
RPL36AL	83.6511	6.38631
BAG6	83.6511	6.38631
STRAP	83.6428	6.38617
EID1	83.5469	6.38451
TOM1L1	83.4884	6.3835
SMC3	83.4758	6.38329
DNAJC13	83.4716	6.38321
CCNYL1	83.4342	6.38257
SDCBP	83.4342	6.38257
TRAF7	83.4132	6.3822
RAB14	83.409	6.38213
HERC2	83.4048	6.38206
SETD2	83.3841	6.3817
TMTC3	83.3715	6.38148
PUM1	83.3299	6.38076
COPS2	83.2963	6.38018
PRR11	83.2547	6.37946
MAP3K1	83.2379	6.37917
ZMYM4	83.1003	6.37678
CNNM2	83.0251	6.37548
KIAA1522	83.0125	6.37526
FLOT1	82.975	6.37461
GTF3C1	82.9708	6.37453
ETS2	82.9124	6.37352
PABPC4	82.9082	6.37344
API5	82.854	6.3725
RCC2	82.8498	6.37243
CCNT1	82.7913	6.37141
PPP6R1	82.7787	6.37119
BFAR	82.7661	6.37097
COX7C	82.6951	6.36973
HNRNPM	82.6786	6.36944
ATN1	82.637	6.36872
SSH1	82.6328	6.36864
TRIP11	82.5659	6.36747
SUMF2	82.5575	6.36733
HEXB	82.5117	6.36653
S1PR3	82.5117	6.36653
MKL1	82.5075	6.36645
SMEK1	82.5033	6.36638
LUC7L3	82.4658	6.36572
RUVBL2	82.4617	6.36565
VIM-AS1	82.4491	6.36543
YBX1	82.3906	6.36441
KMO	82.3864	6.36433
ZNF770	82.3738	6.36411
THOC2	82.3532	6.36375
NCOA7	82.3448	6.36361
WDR82	82.3448	6.36361
BMPR1B	82.3448	6.36361
ABL1	82.3406	6.36353
HSPG2	82.3406	6.36353
TRNP1	82.3115	6.36302
DDX23	82.2863	6.36258
GOLT1B	82.2821	6.36251
SMCHD1	82.2779	6.36243
TPGS2	82.2321	6.36163
HNRNPL	82.2195	6.36141
SHMT2	82.2069	6.36119
DDX46	82.1485	6.36016
PTEN	82.0942	6.35921
KIF20A	82.0693	6.35877
MKL2	82.061	6.35862
IGF2R	82.061	6.35862
MORF4L1P1	82.0568	6.35855
CTSZ	81.9315	6.35635
TRAM2	81.873	6.35532
CUL1	81.7729	6.35355
CENPE	81.7229	6.35267
TSR1	81.7145	6.35252
GMFB	81.7061	6.35237
CENPB	81.6977	6.35222
SLC41A2	81.6854	6.35201
TMED5	81.6687	6.35171
UBE2Q2	81.6144	6.35075
SESTD1	81.6018	6.35053
MON2	81.5518	6.34964
RAB2A	81.5518	6.34964
PRPF19	81.5434	6.3495
RHPN2	81.535	6.34935
AK4	81.4891	6.34854
KIF21A	81.4807	6.34839
PSMA7	81.4391	6.34765
PDE10A	81.4349	6.34758
KIF20B	81.389	6.34676
INF2	81.2179	6.34373
CCAR1	81.2137	6.34365
CPEB2	81.1801	6.34305
SNX27	81.0926	6.3415
COLGALT1	81.0716	6.34113
BTAF1	81.0674	6.34105
CD81	81.051	6.34076
RB1CC1	81.0468	6.34068
AMD1	81.0384	6.34053
NETO2	81.0258	6.34031
CCNB1	81.0132	6.34009
SNX6	80.9715	6.33934
GOLM1	80.9299	6.3386
SLC30A5	80.9257	6.33853
PPA1	80.9257	6.33853
NAP1L4	80.8631	6.33741
ARHGAP18	80.7962	6.33622
AHSA2	80.6877	6.33428
SLC7A11-AS1	80.6793	6.33413
SLMO2	80.6671	6.33391
ESD	80.6335	6.33331
CLMN	80.5376	6.33159
GRN	80.525	6.33136
MTMR10	80.525	6.33136
SUCLG2	80.4666	6.33032
PPM1H	80.4624	6.33024
ANXA7	80.4582	6.33017
OPA1	80.4249	6.32957
SEL1L3	80.4165	6.32942
PA2G4	80.4123	6.32934
HELZ	80.4039	6.32919
PRDX5	80.3539	6.3283
WNT7B	80.3329	6.32792
ERBB3	80.287	6.3271
ATG2B	80.258	6.32657
CACUL1	80.237	6.3262
NUB1	80.1911	6.32537
DROSHA	80.1702	6.32499
RC3H1	80.1327	6.32432
TNRC18	80.0701	6.32319
SMC2	80.0575	6.32296
HMGCR	80.0116	6.32214
RPL24P4	79.949	6.32101
CAB39	79.9364	6.32078
SLC35F6	79.8863	6.31988
KAT6A	79.8405	6.31905
ELOVL6	79.7695	6.31776
TXNDC12	79.7236	6.31694
HGSNAT	79.6694	6.31595
CSGALNACT1	79.494	6.31277
KIF1C	79.473	6.31239
SRSF9	79.3772	6.31065
KIFC3	79.373	6.31058
CYFIP2	79.3229	6.30967
PRPF6	79.2855	6.30898
HADHB	79.2729	6.30876
MICU1	79.2687	6.30868
KIAA0196	79.2144	6.30769
EI24	79.1812	6.30709
FARP2	79.1434	6.3064
RHOC	79.1059	6.30571
HIF1AN	79.0891	6.30541
USP14	78.9974	6.30373
ASXL1	78.9765	6.30335
KSR1	78.9681	6.3032
STK4	78.9639	6.30312
FBXO7	78.9432	6.30274
SMG7	78.9348	6.30259
CLUH	78.9264	6.30244
GPBP1L1	78.9222	6.30236
EMC10	78.8722	6.30144
YARS	78.8596	6.30121
HSBP1	78.7969	6.30007
MBNL2	78.7969	6.30007
EFR3A	78.7763	6.29969
PDGFD	78.7052	6.29839
SEC63	78.6468	6.29732
PACS1	78.6258	6.29693
SRP72	78.6009	6.29647
FURIN	78.5632	6.29578
OTUD5	78.5548	6.29563
RCN2	78.5341	6.29525
PNN	78.5299	6.29517
ZC3H15	78.5257	6.29509
DOK4	78.5215	6.29502
MTOR	78.4214	6.29318
TSN	78.3546	6.29195
MYO5B	78.3546	6.29195
PGRMC1	78.2919	6.29079
EXOC6	78.2503	6.29002
MDM2	78.2335	6.28971
PHGDH	78.2128	6.28933
PABPC1P4	78.1918	6.28895
NUP62	78.1877	6.28887
EEF1D	78.1793	6.28871
GAPDHP1	78.1667	6.28848
MYO19	78.1625	6.2884
ZBTB44	78.1418	6.28802
SIRT1	78.1376	6.28795
PDE7B	78.1292	6.28779
RBPJ	78.1208	6.28764
TOR1AIP1	78.0666	6.28663
RMRP	78.0621	6.28655
PAM	77.9707	6.28486
NR2F2	77.9455	6.28439
USP10	77.8538	6.2827
CTCF	77.8454	6.28254
CLTA	77.8454	6.28254
ITGA6	77.7953	6.28161
PRICKLE3	77.7912	6.28153
PSMD2	77.787	6.28146
NXT2	77.7786	6.2813
ZFAND6	77.7744	6.28122
ASCC3	77.7537	6.28084
PPFIA1	77.7495	6.28076
TMEM56	77.7327	6.28045
DYNLL2	77.7159	6.28014
COL4A4	77.6284	6.27851
UBQLN2	77.6032	6.27804
ANKLE2	77.57	6.27743
SLC19A1	77.57	6.27743
GNPTAB	77.5199	6.2765
NAA15	77.5199	6.2765
ARHGAP29	77.4573	6.27533
FAM168A	77.4489	6.27517
PGDP1	77.4237	6.2747
GSTK1	77.403	6.27432
[truncated: 20,664 more rows]

## Sheet: Fig.3D_PXD000418
Fig. 3D related data: Search Result for PXD000418. RNA-seq data is in Table S3.
locus	seq coverage	seq count	spec count	NSAF	EMPAI	description	HeavySpec	LightSpec
A0A024R5W0	0.1	1	1	2.06e-06	0.00230527	Hect (Homologous to the E6-AP (UBE3A) carboxyl terminus) domain and RCC1 (CHC1)-like domain (RLD) 1, isoform CRA_b OS=Homo sapiens GN=HERC1 PE=4 SV=1	0	1
Q15751	0.1	1	1	2.06e-06	0.00230527	Probable E3 ubiquitin-protein ligase HERC1 OS=Homo sapiens GN=HERC1 PE=1 SV=2	0	1
Reverse_tr|Q7RTM4|Q7RTM4_HUMAN	0.1	1	3	3.58e-06	0.00230527	Spectrin-like protein of the nuclear envelope and Golgi OS=Homo sapiens GN=SYNE1 PE=2 SV=1	0	3
I6L894	0.2	2	3	7.67e-06	0.00461578	Ankyrin-2 OS=Homo sapiens GN=ANK2 PE=1 SV=1	0	3
A0A024RDK2	0.2	2	3	7.65e-06	0.00461578	Ankyrin 2, neuronal, isoform CRA_b OS=Homo sapiens GN=ANK2 PE=4 SV=1	0	3
Q01484	0.2	2	3	7.61e-06	0.00461578	Ankyrin-2 OS=Homo sapiens GN=ANK2 PE=1 SV=4	0	3
Reverse_sp|Q9NRC6|SPTN5_HUMAN	0.2	2	4	1.09e-05	0.00461578	Spectrin beta chain, non-erythrocytic 5 OS=Homo sapiens GN=SPTBN5 PE=1 SV=2	0	4
Reverse_sp|Q8WXH0|SYNE2_HUMAN	0.2	1	1	1.46e-06	0.00461578	Nesprin-2 OS=Homo sapiens GN=SYNE2 PE=1 SV=3	0	1
Reverse_tr|G3V5X4|G3V5X4_HUMAN	0.2	1	1	1.47e-06	0.00461578	Nesprin-2 OS=Homo sapiens GN=SYNE2 PE=1 SV=1	0	1
Reverse_tr|D4YW74|D4YW74_HUMAN	0.2	1	1	1.47e-06	0.00461578	Polytrophin OS=Homo sapiens GN=TROPH PE=2 SV=1	0	1
Reverse_tr|A0A0A0MRE3|A0A0A0MRE3_HUMAN	0.2	1	1	1.47e-06	0.00461578	Nesprin-2 OS=Homo sapiens GN=SYNE2 PE=1 SV=1	0	1
A0A0C4DGK3	0.2	1	1	2.83e-06	0.00461578	Nesprin-2 OS=Homo sapiens GN=SYNE2 PE=1 SV=1	0	1
Q6ZRS2	0.2	1	2	6.21e-06	0.00461578	Helicase SRCAP OS=Homo sapiens GN=SRCAP PE=1 SV=3	0	2
Q9UKX3	0.3	1	1	5.18e-06	0.00693166	Myosin-13 OS=Homo sapiens GN=MYH13 PE=2 SV=2	0	1
P49792	0.3	1	2	6.23e-06	0.00693166	E3 SUMO-protein ligase RanBP2 OS=Homo sapiens GN=RANBP2 PE=1 SV=2	0	2
A3KMH1	0.3	2	4	2.11e-05	0.00693166	von Willebrand factor A domain-containing protein 8 OS=Homo sapiens GN=VWA8 PE=1 SV=2	0	4
Q5T4S7	0.3	4	7	1.36e-05	0.00693166	E3 ubiquitin-protein ligase UBR4 OS=Homo sapiens GN=UBR4 PE=1 SV=1	0	7
Reverse_sp|Q9P2P6|STAR9_HUMAN	0.3	1	1	2.14e-06	0.00693166	StAR-related lipid transfer protein 9 OS=Homo sapiens GN=STARD9 PE=1 SV=3	0	1
P04114	0.3	1	2	4.4e-06	0.00693166	Apolipoprotein B-100 OS=Homo sapiens GN=APOB PE=1 SV=2	0	2
E1A689	0.3	1	2	4.62e-06	0.00693166	Mutant Apo B 100 OS=Homo sapiens PE=2 SV=1	0	2
C0JYY2	0.3	1	2	4.4e-06	0.00693166	Apolipoprotein B (Including Ag(X) antigen) OS=Homo sapiens GN=APOB PE=4 SV=1	0	2
A0A087WTM7	0.3	1	2	4.62e-06	0.00693166	Apolipoprotein B-100 OS=Homo sapiens GN=APOB PE=1 SV=1	0	2
A0A0A0MRE9	0.3	1	2	6.42e-06	0.00693166	A-kinase anchor protein 9 OS=Homo sapiens GN=AKAP9 PE=1 SV=1	0	2
Q96KG3	0.3	1	2	6.42e-06	0.00693166	AKAP350C OS=Homo sapiens PE=2 SV=3	0	2
Q96L91	0.3	1	1	3.18e-06	0.00693166	E1A-binding protein p400 OS=Homo sapiens GN=EP400 PE=1 SV=4	0	1
P35556	0.3	1	2	6.89e-06	0.00693166	Fibrillin-2 OS=Homo sapiens GN=FBN2 PE=1 SV=3	0	2
A0A087WYV8	0.3	1	2	6.89e-06	0.00693166	Fibrillin-2 OS=Homo sapiens GN=FBN2 PE=1 SV=1	0	2
Q9UPU5	0.3	1	1	3.83e-06	0.00693166	Ubiquitin carboxyl-terminal hydrolase 24 OS=Homo sapiens GN=USP24 PE=1 SV=3	0	1
Q14315	0.3	1	2	7.37e-06	0.00693166	Filamin-C OS=Homo sapiens GN=FLNC PE=1 SV=3	0	2
Q9HCK8	0.3	1	2	7.78e-06	0.00693166	Chromodomain-helicase-DNA-binding protein 8 OS=Homo sapiens GN=CHD8 PE=1 SV=5	0	2
A0A024RAC9	0.3	2	4	1.54e-05	0.00693166	Zinc finger, UBR1 type 1, isoform CRA_c OS=Homo sapiens GN=ZUBR1 PE=4 SV=1	0	4
A0A087X2H1	0.3	1	2	7.68e-06	0.00693166	E3 ubiquitin-protein ligase HECTD1 OS=Homo sapiens GN=HECTD1 PE=1 SV=1	0	2
O00555	0.3	1	1	4.01e-06	0.00693166	Voltage-dependent P/Q-type calcium channel subunit alpha-1A OS=Homo sapiens GN=CACNA1A PE=1 SV=2	0	1
Q9NS89	0.3	1	1	4.06e-06	0.00693166	Alpha1A-voltage-dependent calcium channel (Fragment) OS=Homo sapiens GN=CACNA1A PE=2 SV=1	0	1
A0A087WW63	0.3	1	1	3.99e-06	0.00693166	Voltage-dependent P/Q-type calcium channel subunit alpha-1A OS=Homo sapiens GN=CACNA1A PE=1 SV=1	0	1
P46531	0.3	2	3	1.18e-05	0.00693166	Neurogenic locus notch homolog protein 1 OS=Homo sapiens GN=NOTCH1 PE=1 SV=4	0	3
Q04721	0.3	2	3	1.22e-05	0.00693166	Neurogenic locus notch homolog protein 2 OS=Homo sapiens GN=NOTCH2 PE=1 SV=3	0	3
A0A0C4DFX4	0.3	1	2	6.57e-06	0.00693166	Uncharacterized protein (Fragment) OS=Homo sapiens PE=4 SV=1	0	2
A0A0A0MS59	0.3	1	2	6.76e-06	0.00693166	Helicase SRCAP OS=Homo sapiens GN=SRCAP PE=1 SV=1	0	2
Q59GJ0	0.4	1	1	5.64e-06	0.00925291	Eukaryotic translation initiation factor 4 gamma, 3 variant (Fragment) OS=Homo sapiens PE=2 SV=1	0	1
Q8WXH0	0.4	3	3	4.37e-06	0.00925291	Nesprin-2 OS=Homo sapiens GN=SYNE2 PE=1 SV=3	0	3
G3V5X4	0.4	3	3	4.42e-06	0.00925291	Nesprin-2 OS=Homo sapiens GN=SYNE2 PE=1 SV=1	0	3
D4YW74	0.4	3	3	4.41e-06	0.00925291	Polytrophin OS=Homo sapiens GN=TROPH PE=2 SV=1	0	3
A0A0A0MRE3	0.4	3	3	4.41e-06	0.00925291	Nesprin-2 OS=Homo sapiens GN=SYNE2 PE=1 SV=1	0	3
Q99996	0.4	2	6	1.54e-05	0.00925291	A-kinase anchor protein 9 OS=Homo sapiens GN=AKAP9 PE=1 SV=3	0	6
A0A0A0MRF6	0.4	2	6	1.54e-05	0.00925291	A-kinase anchor protein 9 OS=Homo sapiens GN=AKAP9 PE=1 SV=1	0	6
P11532	0.4	1	2	5.45e-06	0.00925291	Dystrophin OS=Homo sapiens GN=DMD PE=1 SV=3	0	2
E9PDN5	0.4	1	2	5.45e-06	0.00925291	Dystrophin OS=Homo sapiens GN=DMD PE=1 SV=1	0	2
A0A087WV90	0.4	1	2	5.45e-06	0.00925291	Dystrophin OS=Homo sapiens GN=DMD PE=1 SV=1	0	2
A0A087WTU7	0.4	1	2	5.45e-06	0.00925291	Dystrophin OS=Homo sapiens GN=DMD PE=1 SV=1	0	2
A0A075B6G3	0.4	1	2	5.45e-06	0.00925291	Dystrophin OS=Homo sapiens GN=DMD PE=1 SV=1	0	2
Q96T58	0.4	1	1	2.74e-06	0.00925291	Msx2-interacting protein OS=Homo sapiens GN=SPEN PE=1 SV=1	0	1
P46939	0.4	1	2	5.85e-06	0.00925291	Utrophin OS=Homo sapiens GN=UTRN PE=1 SV=2	0	2
P49454	0.4	1	2	6.25e-06	0.00925291	Centromere protein F OS=Homo sapiens GN=CENPF PE=1 SV=2	0	2
Q68DQ2	0.4	2	4	1.35e-05	0.00925291	Very large A-kinase anchor protein OS=Homo sapiens GN=CRYBG3 PE=1 SV=3	0	4
P25054	0.4	1	1	3.53e-06	0.00925291	Adenomatous polyposis coli protein OS=Homo sapiens GN=APC PE=1 SV=2	0	1
Q4LE70	0.4	1	1	3.53e-06	0.00925291	APC variant protein (Fragment) OS=Homo sapiens GN=APC variant protein PE=2 SV=1	0	1
B2RTY4	0.4	1	1	3.94e-06	0.00925291	Unconventional myosin-IXa OS=Homo sapiens GN=MYO9A PE=1 SV=2	0	1
H3BRD5	0.4	1	1	4.19e-06	0.00925291	Unconventional myosin-IXa OS=Homo sapiens GN=MYO9A PE=1 SV=1	0	1
Q9Y618	0.4	2	4	1.59e-05	0.00925291	Nuclear receptor corepressor 2 OS=Homo sapiens GN=NCOR2 PE=1 SV=2	0	4
C9JFD3	0.4	2	4	1.6e-05	0.00925291	Nuclear receptor corepressor 2 OS=Homo sapiens GN=NCOR2 PE=1 SV=1	0	4
C9JE98	0.4	2	4	1.63e-05	0.00925291	Nuclear receptor corepressor 2 OS=Homo sapiens GN=NCOR2 PE=1 SV=1	0	4
C9J0Q5	0.4	2	4	1.6e-05	0.00925291	Nuclear receptor corepressor 2 OS=Homo sapiens GN=NCOR2 PE=1 SV=2	0	4
A0A024RBU9	0.4	2	4	1.62e-05	0.00925291	Nuclear receptor co-repressor 2, isoform CRA_a OS=Homo sapiens GN=NCOR2 PE=4 SV=1	0	4
A0A024RBS3	0.4	2	4	1.59e-05	0.00925291	Nuclear receptor co-repressor 2, isoform CRA_c OS=Homo sapiens GN=NCOR2 PE=4 SV=1	0	4
A2RRP1	0.4	2	4	1.69e-05	0.00925291	Neuroblastoma-amplified sequence OS=Homo sapiens GN=NBAS PE=1 SV=2	0	4
Q9HCK1	0.4	2	2	8.53e-06	0.00925291	DBF4-type zinc finger-containing protein 2 OS=Homo sapiens GN=ZDBF2 PE=1 SV=3	0	2
N0DVX5	0.4	2	2	8.53e-06	0.00925291	DBF4-type zinc finger-containing protein 2 OS=Homo sapiens GN=ZDBF2 PE=1 SV=1	0	2
N0DVB2	0.4	2	2	8.53e-06	0.00925291	Zinc finger DBF-type containing 2 vesion 1 OS=Homo sapiens GN=ZDBF2 PE=2 SV=1	0	2
Q5VU43	0.4	1	2	8.55e-06	0.00925291	Myomegalin OS=Homo sapiens GN=PDE4DIP PE=1 SV=1	0	2
A0A0A0MRM1	0.4	1	2	8.5e-06	0.00925291	Myomegalin OS=Homo sapiens GN=PDE4DIP PE=1 SV=1	0	2
A0A0A0MRM0	0.4	1	2	8.55e-06	0.00925291	Myomegalin OS=Homo sapiens GN=PDE4DIP PE=1 SV=1	0	2
A0A087WX83	0.4	1	2	8.26e-06	0.00925291	Myomegalin OS=Homo sapiens GN=PDE4DIP PE=1 SV=1	0	2
A0A087WVF8	0.4	1	2	8.96e-06	0.00925291	Myomegalin OS=Homo sapiens GN=PDE4DIP PE=1 SV=1	0	2
A0A075B749	0.4	1	2	8.09e-06	0.00925291	Myomegalin OS=Homo sapiens GN=PDE4DIP PE=1 SV=2	0	2
Q09472	0.4	1	1	4.16e-06	0.00925291	Histone acetyltransferase p300 OS=Homo sapiens GN=EP300 PE=1 SV=2	0	1
Q92793	0.4	1	1	4.11e-06	0.00925291	CREB-binding protein OS=Homo sapiens GN=CREBBP PE=1 SV=3	0	1
Q14667	0.4	1	2	8.98e-06	0.00925291	Protein KIAA0100 OS=Homo sapiens GN=KIAA0100 PE=1 SV=3	0	2
Q08E86	0.4	1	2	9.59e-06	0.00925291	KIAA0100 protein OS=Homo sapiens GN=KIAA0100 PE=1 SV=1	0	2
K7EQ86	0.4	1	2	9.59e-06	0.00925291	KIAA0100, isoform CRA_a OS=Homo sapiens GN=KIAA0100 PE=1 SV=1	0	2
Q96BY6	0.4	1	2	9.18e-06	0.00925291	Dedicator of cytokinesis protein 10 OS=Homo sapiens GN=DOCK10 PE=1 SV=3	0	2
Q96HP0	0.4	1	1	4.9e-06	0.00925291	Dedicator of cytokinesis protein 6 OS=Homo sapiens GN=DOCK6 PE=1 SV=3	0	1
O00468	0.4	1	2	9.71e-06	0.00925291	Agrin OS=Homo sapiens GN=AGRN PE=1 SV=5	0	2
A0A087X208	0.4	1	2	1.04e-05	0.00925291	Agrin OS=Homo sapiens GN=AGRN PE=1 SV=1	0	2
Q3V6T2	0.4	1	2	1.07e-05	0.00925291	Girdin OS=Homo sapiens GN=CCDC88A PE=1 SV=2	0	2
D6W5D1	0.4	1	2	1.12e-05	0.00925291	KIAA1212, isoform CRA_a OS=Homo sapiens GN=KIAA1212 PE=4 SV=1	0	2
Q5JRA6	0.4	1	1	5.26e-06	0.00925291	Melanoma inhibitory activity protein 3 OS=Homo sapiens GN=MIA3 PE=1 SV=1	0	1
P10586	0.4	1	2	1.05e-05	0.00925291	Receptor-type tyrosine-protein phosphatase F OS=Homo sapiens GN=PTPRF PE=1 SV=2	0	2
Q9UIF9	0.4	1	2	1.05e-05	0.00925291	Bromodomain adjacent to zinc finger domain protein 2A OS=Homo sapiens GN=BAZ2A PE=1 SV=4	0	2
J3QK86	0.4	1	2	1.07e-05	0.00925291	Bromodomain adjacent to zinc finger domain, 2A, isoform CRA_a OS=Homo sapiens GN=BAZ2A PE=4 SV=1	0	2
J3KPG5	0.4	1	2	1.07e-05	0.00925291	Bromodomain adjacent to zinc finger domain protein 2A OS=Homo sapiens GN=BAZ2A PE=1 SV=1	0	2
F8VU39	0.4	1	2	1.05e-05	0.00925291	Bromodomain adjacent to zinc finger domain protein 2A OS=Homo sapiens GN=BAZ2A PE=1 SV=1	0	2
Q9Y6D6	0.4	1	2	1.09e-05	0.00925291	Brefeldin A-inhibited guanine nucleotide-exchange protein 1 OS=Homo sapiens GN=ARFGEF1 PE=1 SV=2	0	2
A0A024R7X0	0.4	1	2	1.09e-05	0.00925291	ADP-ribosylation factor guanine nucleotide-exchange factor 1(Brefeldin A-inhibited), isoform CRA_a OS=Homo sapiens GN=ARFGEF1 PE=4 SV=1	0	2
Q8WWQ0	0.4	1	1	5.51e-06	0.00925291	PH-interacting protein OS=Homo sapiens GN=PHIP PE=1 SV=2	0	1
Q8NEY1	0.4	1	1	5.35e-06	0.00925291	Neuron navigator 1 OS=Homo sapiens GN=NAV1 PE=1 SV=2	0	1
A0A0A0MRJ3	0.4	1	1	5.48e-06	0.00925291	Neuron navigator 1 OS=Homo sapiens GN=NAV1 PE=1 SV=1	0	1
Reverse_sp|O60303|K0556_HUMAN	0.4	1	2	1.24e-05	0.00925291	Uncharacterized protein KIAA0556 OS=Homo sapiens GN=KIAA0556 PE=1 SV=4	0	2
Q9NYU1	0.4	1	3	1.99e-05	0.00925291	UDP-glucose:glycoprotein glucosyltransferase 2 OS=Homo sapiens GN=UGGT2 PE=1 SV=4	0	3
A0A024R972	0.4	2	4	2.55e-05	0.00925291	Laminin, gamma 1 (Formerly LAMB2), isoform CRA_a OS=Homo sapiens GN=LAMC1 PE=4 SV=1	0	4
Reverse_sp|Q5THR3|EFCB6_HUMAN	0.4	2	4	2.67e-05	0.00925291	EF-hand calcium-binding domain-containing protein 6 OS=Homo sapiens GN=EFCAB6 PE=1 SV=1	0	4
B5TYJ1	0.4	1	1	4.43e-06	0.00925291	Neuronal calcium channel alpha 1a subunit Cav 2.1 OS=Homo sapiens GN=CACNA1A PE=2 SV=1	0	1
Reverse_tr|A0A0C4DGK3|A0A0C4DGK3_HUMAN	0.4	1	1	2.83e-06	0.00925291	Nesprin-2 OS=Homo sapiens GN=SYNE2 PE=1 SV=1	0	1
Q9P2L0	0.5	1	1	8.5e-06	0.0115795	WD repeat-containing protein 35 OS=Homo sapiens GN=WDR35 PE=1 SV=3	0	1
G5EA03	0.5	2	3	2.05e-05	0.0115795	LIM and calponin homology domains-containing protein 1 OS=Homo sapiens GN=LIMCH1 PE=1 SV=1	0	3
E7EW49	0.5	2	4	2.65e-05	0.0115795	CLIP-associating protein 2 OS=Homo sapiens GN=CLASP2 PE=1 SV=1	0	4
E7ERI8	0.5	2	4	2.65e-05	0.0115795	CLIP-associating protein 2 OS=Homo sapiens GN=CLASP2 PE=1 SV=1	0	4
Q9NYQ6	0.5	1	2	6.66e-06	0.0115795	Cadherin EGF LAG seven-pass G-type receptor 1 OS=Homo sapiens GN=CELSR1 PE=1 SV=1	0	2
Q7Z7M0	0.5	1	2	7.05e-06	0.0115795	Multiple epidermal growth factor-like domains protein 8 OS=Homo sapiens GN=MEGF8 PE=1 SV=2	0	2
Q9HCE0	0.5	1	1	3.89e-06	0.0115795	Ectopic P granules protein 5 homolog OS=Homo sapiens GN=EPG5 PE=2 SV=2	0	1
Q99973	0.5	1	2	7.64e-06	0.0115795	Telomerase protein component 1 OS=Homo sapiens GN=TEP1 PE=1 SV=2	0	2
G3V5X7	0.5	1	2	7.97e-06	0.0115795	Telomerase protein component 1 OS=Homo sapiens GN=TEP1 PE=1 SV=1	0	2
P46100	0.5	1	2	8.05e-06	0.0115795	Transcriptional regulator ATRX OS=Homo sapiens GN=ATRX PE=1 SV=5	0	2
A4LAA3	0.5	1	2	8.05e-06	0.0115795	Alpha thalassemia/mental retardation syndrome X-linked OS=Homo sapiens GN=ATRX PE=4 SV=1	0	2
Q07864	0.5	1	2	8.78e-06	0.0115795	DNA polymerase epsilon catalytic subunit A OS=Homo sapiens GN=POLE PE=1 SV=5	0	2
Q9Y5S5	0.5	1	2	8.74e-06	0.0115795	DNA polymerase OS=Homo sapiens GN=POLE1 PE=3 SV=1	0	2
Q9Y5S4	0.5	1	2	8.78e-06	0.0115795	DNA polymerase OS=Homo sapiens GN=POLE1 PE=3 SV=1	0	2
Q9UNF3	0.5	1	2	8.95e-06	0.0115795	DNA polymerase OS=Homo sapiens GN=POLE1 PE=3 SV=1	0	2
F5H1D6	0.5	1	2	8.88e-06	0.0115795	DNA polymerase OS=Homo sapiens GN=POLE PE=1 SV=1	0	2
Q8N201	0.5	1	2	9.16e-06	0.0115795	Integrator complex subunit 1 OS=Homo sapiens GN=INTS1 PE=1 SV=2	0	2
A4D213	0.5	1	2	8.33e-06	0.0115795	DKFZP586J0619 protein OS=Homo sapiens GN=DKFZP586J0619 PE=4 SV=1	0	2
A4D212	0.5	1	2	8.38e-06	0.0115795	DKFZP586J0619 protein OS=Homo sapiens GN=DKFZP586J0619 PE=4 SV=1	0	2
Q9H583	0.5	1	2	9.36e-06	0.0115795	HEAT repeat-containing protein 1 OS=Homo sapiens GN=HEATR1 PE=1 SV=3	0	2
Q5T3Q7	0.5	1	2	9.73e-06	0.0115795	HEAT repeat-containing protein 1 OS=Homo sapiens GN=HEATR1 PE=1 SV=1	0	2
B2RWN5	0.5	1	2	9.36e-06	0.0115795	HEAT repeat containing 1 OS=Homo sapiens GN=HEATR1 PE=2 SV=1	0	2
A0A024R3R7	0.5	1	2	9.86e-06	0.0115795	HEAT repeat containing 1, isoform CRA_b OS=Homo sapiens GN=HEATR1 PE=4 SV=1	0	2
Q5THK1	0.5	1	2	9.33e-06	0.0115795	Protein PRR14L OS=Homo sapiens GN=PRR14L PE=1 SV=1	0	2
Q96BY7	0.5	1	2	9.66e-06	0.0115795	Autophagy-related protein 2 homolog B OS=Homo sapiens GN=ATG2B PE=1 SV=5	0	2
P35749	0.5	2	4	2.04e-05	0.0115795	Myosin-11 OS=Homo sapiens GN=MYH11 PE=1 SV=3	0	4
B1PS43	0.5	2	4	1.98e-05	0.0115795	Myosin heavy chain 11 smooth muscle isoform OS=Homo sapiens GN=MYH11 PE=1 SV=1	0	4
A0A024QZJ6	0.5	2	4	2.07e-05	0.0115795	Myosin, heavy polypeptide 11, smooth muscle, isoform CRA_b OS=Homo sapiens GN=MYH11 PE=4 SV=1	0	4
A0A024QZJ4	0.5	2	4	2.04e-05	0.0115795	Myosin, heavy polypeptide 11, smooth muscle, isoform CRA_a OS=Homo sapiens GN=MYH11 PE=4 SV=1	0	4
A0A0A0MSW0	0.5	2	3	1.46e-05	0.0115795	E3 ubiquitin-protein ligase UBR4 (Fragment) OS=Homo sapiens GN=UBR4 PE=1 SV=1	0	3
Reverse_sp|Q9HCD6|TANC2_HUMAN	0.5	1	1	5.04e-06	0.0115795	Protein TANC2 OS=Homo sapiens GN=TANC2 PE=1 SV=3	0	1
Q9Y4I1	0.5	1	2	1.08e-05	0.0115795	Unconventional myosin-Va OS=Homo sapiens GN=MYO5A PE=1 SV=2	0	2
G3V394	0.5	1	2	1.08e-05	0.0115795	Unconventional myosin-Va OS=Homo sapiens GN=MYO5A PE=1 SV=1	0	2
F8WE88	0.5	1	2	1.08e-05	0.0115795	Unconventional myosin-Va OS=Homo sapiens GN=MYO5A PE=1 SV=2	0	2
F8W6H6	0.5	1	2	1.08e-05	0.0115795	Unconventional myosin-Va OS=Homo sapiens GN=MYO5A PE=1 SV=2	0	2
A8CDT9	0.5	1	2	1.1e-05	0.0115795	MYO5A variant protein OS=Homo sapiens PE=2 SV=1	0	2
A0A087WY00	0.5	1	2	1.1e-05	0.0115795	Unconventional myosin-Va OS=Homo sapiens GN=MYO5A PE=1 SV=1	0	2
P51610	0.5	1	2	9.86e-06	0.0115795	Host cell factor 1 OS=Homo sapiens GN=HCFC1 PE=1 SV=2	0	2
A6NEM2	0.5	1	2	9.65e-06	0.0115795	Host cell factor 1 OS=Homo sapiens GN=HCFC1 PE=1 SV=2	0	2
Q9NQT8	0.5	2	4	2.2e-05	0.0115795	Kinesin-like protein KIF13B OS=Homo sapiens GN=KIF13B PE=1 SV=2	0	4
A6NKT7	0.5	1	2	1.14e-05	0.0115795	RanBP2-like and GRIP domain-containing protein 3 OS=Homo sapiens GN=RGPD3 PE=3 SV=2	0	2
V9HWE4	0.5	1	2	1.14e-05	0.0115795	Epididymis luminal protein 161 OS=Homo sapiens GN=HEL161 PE=2 SV=1	0	2
J3KNE0	0.5	1	2	1.14e-05	0.0115795	RanBP2-like and GRIP domain-containing protein 3 OS=Homo sapiens GN=RGPD3 PE=4 SV=2	0	2
F8VYC4	0.5	1	2	1.14e-05	0.0115795	RANBP2-like and GRIP domain-containing protein 1 OS=Homo sapiens GN=RGPD1 PE=4 SV=1	0	2
B4DYH0	0.5	1	2	1.14e-05	0.0115795	cDNA FLJ56975, highly similar to Ran-binding protein 2-like 6 OS=Homo sapiens PE=2 SV=1	0	2
Q99666	0.5	1	2	1.14e-05	0.0115795	RANBP2-like and GRIP domain-containing protein 5/6 OS=Homo sapiens GN=RGPD5 PE=1 SV=3	0	2
Q7Z3J3	0.5	1	2	1.14e-05	0.0115795	RanBP2-like and GRIP domain-containing protein 4 OS=Homo sapiens GN=RGPD4 PE=2 SV=3	0	2
P0DJD1	0.5	1	2	1.14e-05	0.0115795	RANBP2-like and GRIP domain-containing protein 2 OS=Homo sapiens GN=RGPD2 PE=2 SV=1	0	2
P0DJD0	0.5	1	2	1.15e-05	0.0115795	RANBP2-like and GRIP domain-containing protein 1 OS=Homo sapiens GN=RGPD1 PE=2 SV=1	0	2
O14715	0.5	1	2	1.14e-05	0.0115795	RANBP2-like and GRIP domain-containing protein 8 OS=Homo sapiens GN=RGPD8 PE=1 SV=2	0	2
Q5VT25	0.5	2	4	2.32e-05	0.0115795	Serine/threonine-protein kinase MRCK alpha OS=Homo sapiens GN=CDC42BPA PE=1 SV=1	0	4
Q8IWQ7	0.5	2	4	2.45e-05	0.0115795	Non-specific serine/threonine protein kinase OS=Homo sapiens PE=2 SV=1	0	4
B9EGA7	0.5	2	4	2.36e-05	0.0115795	Non-specific serine/threonine protein kinase OS=Homo sapiens GN=CDC42BPA PE=2 SV=1	0	4
A0A0A0MRJ0	0.5	2	4	2.36e-05	0.0115795	Non-specific serine/threonine protein kinase OS=Homo sapiens GN=CDC42BPA PE=1 SV=1	0	4
O14646	0.5	1	2	1.17e-05	0.0115795	Chromodomain-helicase-DNA-binding protein 1 OS=Homo sapiens GN=CHD1 PE=1 SV=2	0	2
Q4KWH8	0.5	1	1	5.93e-06	0.0115795	1-phosphatidylinositol 4,5-bisphosphate phosphodiesterase eta-1 OS=Homo sapiens GN=PLCH1 PE=1 SV=1	0	1
Q9UK61	0.5	2	5	3e-05	0.0115795	Protein TASOR OS=Homo sapiens GN=FAM208A PE=1 SV=3	0	5
Q5TAX3	0.5	2	4	2.44e-05	0.0115795	Terminal uridylyltransferase 4 OS=Homo sapiens GN=ZCCHC11 PE=1 SV=3	0	4
A0A0C4DFM7	0.5	2	4	2.44e-05	0.0115795	Terminal uridylyltransferase 4 OS=Homo sapiens GN=ZCCHC11 PE=1 SV=1	0	4
Q9C0C2	0.5	2	5	2.9e-05	0.0115795	182 kDa tankyrase-1-binding protein OS=Homo sapiens GN=TNKS1BP1 PE=1 SV=4	0	5
A0A024R542	0.5	2	5	2.9e-05	0.0115795	Tankyrase 1 binding protein 1, 182kDa, isoform CRA_a OS=Homo sapiens GN=TNKS1BP1 PE=4 SV=1	0	5
O75197	0.5	1	1	6.21e-06	0.0115795	Low-density lipoprotein receptor-related protein 5 OS=Homo sapiens GN=LRP5 PE=1 SV=2	0	1
Q9H3S7	0.5	2	4	2.45e-05	0.0115795	Tyrosine-protein phosphatase non-receptor type 23 OS=Homo sapiens GN=PTPN23 PE=1 SV=1	0	4
B4DST5	0.5	2	4	2.66e-05	0.0115795	cDNA FLJ58078, highly similar to Tyrosine-protein phosphatase non-receptortype 23 (EC 3.1.3.48) OS=Homo sapiens PE=2 SV=1	0	4
O43432	0.5	1	1	6.33e-06	0.0115795	Eukaryotic translation initiation factor 4 gamma 3 OS=Homo sapiens GN=EIF4G3 PE=1 SV=2	0	1
A0A0U1RQK7	0.5	1	1	5.66e-06	0.0115795	Eukaryotic translation initiation factor 4 gamma 3 OS=Homo sapiens GN=EIF4G3 PE=1 SV=1	0	1
A0A0A0MSA7	0.5	1	1	6.19e-06	0.0115795	Eukaryotic translation initiation factor 4 gamma 3 OS=Homo sapiens GN=EIF4G3 PE=1 SV=1	0	1
Q9NZN5	0.5	1	1	6.5e-06	0.0115795	Rho guanine nucleotide exchange factor 12 OS=Homo sapiens GN=ARHGEF12 PE=1 SV=1	0	1
E9PMR6	0.5	1	1	6.96e-06	0.0115795	Rho guanine nucleotide exchange factor 12 OS=Homo sapiens GN=ARHGEF12 PE=1 SV=1	0	1
B4E2K6	0.5	1	1	7.85e-06	0.0115795	cDNA FLJ60405, highly similar to Rho guanine nucleotide exchange factor 12 (Fragment) OS=Homo sapiens PE=2 SV=1	0	1
Q7Z3T8	0.5	1	1	6.52e-06	0.0115795	Zinc finger FYVE domain-containing protein 16 OS=Homo sapiens GN=ZFYVE16 PE=1 SV=3	0	1
A0A024RAL3	0.5	1	1	6.52e-06	0.0115795	Zinc finger, FYVE domain containing 16, isoform CRA_a OS=Homo sapiens GN=ZFYVE16 PE=4 SV=1	0	1
Q08378	0.5	2	4	2.68e-05	0.0115795	Golgin subfamily A member 3 OS=Homo sapiens GN=GOLGA3 PE=1 SV=2	0	4
O43379	0.5	1	2	1.32e-05	0.0115795	WD repeat-containing protein 62 OS=Homo sapiens GN=WDR62 PE=1 SV=4	0	2
P39880	0.5	1	1	6.67e-06	0.0115795	Homeobox protein cut-like 1 OS=Homo sapiens GN=CUX1 PE=1 SV=3	0	1
Q6PFW1	0.5	2	4	2.8e-05	0.0115795	Inositol hexakisphosphate and diphosphoinositol-pentakisphosphate kinase 1 OS=Homo sapiens GN=PPIP5K1 PE=1 SV=1	0	4
F8W9A8	0.5	2	4	2.85e-05	0.0115795	Inositol hexakisphosphate and diphosphoinositol-pentakisphosphate kinase 1 OS=Homo sapiens GN=PPIP5K1 PE=1 SV=1	0	4
B7WPL9	0.5	2	4	2.81e-05	0.0115795	Inositol hexakisphosphate and diphosphoinositol-pentakisphosphate kinase 1 OS=Homo sapiens GN=PPIP5K1 PE=1 SV=1	0	4
Q5VT52	0.5	1	2	1.37e-05	0.0115795	Regulation of nuclear pre-mRNA domain-containing protein 2 OS=Homo sapiens GN=RPRD2 PE=1 SV=1	0	2
P05997	0.5	1	2	1.34e-05	0.0115795	Collagen alpha-2(V) chain OS=Homo sapiens GN=COL5A2 PE=1 SV=3	0	2
C9J7T7	0.5	2	4	1.95e-05	0.0115795	Nuclear receptor corepressor 2 OS=Homo sapiens GN=NCOR2 PE=1 SV=3	0	4
Q5W9G3	0.5	1	2	1.35e-05	0.0115795	LAR splice variant 1 (Fragment) OS=Homo sapiens GN=LAR PE=2 SV=1	0	2
Q59FI2	0.5	1	2	1.29e-05	0.0115795	Protein tyrosine phosphatase, receptor type, F isoform 2 variant (Fragment) OS=Homo sapiens PE=2 SV=1	0	2
H0Y6Z7	0.5	1	2	1.29e-05	0.0115795	Receptor-type tyrosine-protein phosphatase F (Fragment) OS=Homo sapiens GN=PTPRF PE=1 SV=1	0	2
Q86V37	0.6	1	1	7.04e-06	0.0139114	TAOK2 protein (Fragment) OS=Homo sapiens GN=TAOK2 PE=2 SV=1	0	1
Q9UL54	0.6	1	1	8.13e-06	0.0139114	Serine/threonine-protein kinase TAO2 OS=Homo sapiens GN=TAOK2 PE=1 SV=2	0	1
F8VXC8	0.6	1	1	8.06e-06	0.0139114	SWI/SNF complex subunit SMARCC2 OS=Homo sapiens GN=SMARCC2 PE=1 SV=1	0	1
Q9NU22	0.6	4	8	1.43e-05	0.0139114	Midasin OS=Homo sapiens GN=MDN1 PE=1 SV=2	0	8
Q12802	0.6	2	4	1.43e-05	0.0139114	A-kinase anchor protein 13 OS=Homo sapiens GN=AKAP13 PE=1 SV=2	0	4
Q9ULT8	0.6	3	7	2.69e-05	0.0139114	E3 ubiquitin-protein ligase HECTD1 OS=Homo sapiens GN=HECTD1 PE=1 SV=3	0	7
Reverse_sp|Q92673|SORL_HUMAN	0.6	1	1	4.53e-06	0.0139114	Sortilin-related receptor OS=Homo sapiens GN=SORL1 PE=1 SV=2	0	1
Reverse_tr|A0A024R3H2|A0A024R3H2_HUMAN	0.6	1	1	4.53e-06	0.0139114	Sortilin-related receptor, L(DLR class) A repeats-containing, isoform CRA_b OS=Homo sapiens GN=SORL1 PE=4 SV=1	0	1
Reverse_sp|Q5THK1|PR14L_HUMAN	0.6	1	1	4.67e-06	0.0139114	Protein PRR14L OS=Homo sapiens GN=PRR14L PE=1 SV=1	0	1
Q92576	0.6	2	4	1.97e-05	0.0139114	PHD finger protein 3 OS=Homo sapiens GN=PHF3 PE=1 SV=3	0	4
Q12873	0.6	3	6	3.01e-05	0.0139114	Chromodomain-helicase-DNA-binding protein 3 OS=Homo sapiens GN=CHD3 PE=1 SV=3	0	6
E9PAV3	0.6	4	9	4.35e-05	0.0139114	Nascent polypeptide-associated complex subunit alpha, muscle-specific form OS=Homo sapiens GN=NACA PE=1 SV=1	0	9
Q8IWV8	0.6	2	3	1.72e-05	0.0139114	E3 ubiquitin-protein ligase UBR2 OS=Homo sapiens GN=UBR2 PE=1 SV=1	0	3
Q7KZ85	0.6	2	4	2.33e-05	0.0139114	Transcription elongation factor SPT6 OS=Homo sapiens GN=SUPT6H PE=1 SV=2	0	4
Q5H9U9	0.6	1	2	1.18e-05	0.0139114	Probable ATP-dependent RNA helicase DDX60-like OS=Homo sapiens GN=DDX60L PE=2 SV=2	0	2
A0A0K1H1B1	0.6	1	2	1.18e-05	0.0139114	Putative ATP-dependent RNA helicase DDX60 OS=Homo sapiens GN=DDX60L PE=2 SV=1	0	2
Q13576	0.6	1	2	1.27e-05	0.0139114	Ras GTPase-activating-like protein IQGAP2 OS=Homo sapiens GN=IQGAP2 PE=1 SV=4	0	2
F5H7S7	0.6	1	2	1.32e-05	0.0139114	Ras GTPase-activating-like protein IQGAP2 OS=Homo sapiens GN=IQGAP2 PE=1 SV=2	0	2
E7EWC2	0.6	1	2	1.43e-05	0.0139114	Ras GTPase-activating-like protein IQGAP2 (Fragment) OS=Homo sapiens GN=IQGAP2 PE=1 SV=1	0	2
B7Z7U6	0.6	1	2	1.43e-05	0.0139114	cDNA FLJ51769, highly similar to Ras GTPase-activating-like protein IQGAP2 (Fragment) OS=Homo sapiens PE=2 SV=1	0	2
A0A024RAJ8	0.6	1	2	1.27e-05	0.0139114	IQ motif containing GTPase activating protein 2, isoform CRA_b OS=Homo sapiens GN=IQGAP2 PE=4 SV=1	0	2
Q9ULG1	0.6	1	2	1.29e-05	0.0139114	DNA helicase INO80 OS=Homo sapiens GN=INO80 PE=1 SV=2	0	2
A0A024R9R7	0.6	1	2	1.29e-05	0.0139114	INO80 complex homolog 1 (S. cerevisiae), isoform CRA_b OS=Homo sapiens GN=INOC1 PE=4 SV=1	0	2
Q5SW79	0.6	1	2	1.27e-05	0.0139114	Centrosomal protein of 170 kDa OS=Homo sapiens GN=CEP170 PE=1 SV=1	0	2
H0Y2V6	0.6	1	2	1.29e-05	0.0139114	Centrosomal protein of 170 kDa (Fragment) OS=Homo sapiens GN=CEP170 PE=1 SV=1	0	2
B2RTS4	0.6	1	2	1.35e-05	0.0139114	Centrosomal protein 170kDa OS=Homo sapiens GN=CEP170 PE=2 SV=1	0	2
A6H8X9	0.6	1	2	1.37e-05	0.0139114	Centrosomal protein 170kDa OS=Homo sapiens GN=CEP170 PE=2 SV=1	0	2
O15360	0.6	1	2	1.38e-05	0.0139114	Fanconi anemia group A protein OS=Homo sapiens GN=FANCA PE=1 SV=2	0	2
Q12769	0.6	2	3	2.1e-05	0.0139114	Nuclear pore complex protein Nup160 OS=Homo sapiens GN=NUP160 PE=1 SV=3	0	3
P53355	0.6	1	2	1.4e-05	0.0139114	Death-associated protein kinase 1 OS=Homo sapiens GN=DAPK1 PE=1 SV=6	0	2
Q59H88	0.6	1	2	1.4e-05	0.0139114	Putative uncharacterized protein (Fragment) OS=Homo sapiens PE=2 SV=1	0	2
B4DHI4	0.6	1	2	1.4e-05	0.0139114	cDNA FLJ60536, highly similar to Death-associated protein kinase 1 (EC 2.7.11.1) OS=Homo sapiens PE=2 SV=1	0	2
E9PLY5	0.6	1	2	1.46e-05	0.0139114	Microtubule-actin cross-linking factor 1, isoforms 1/2/3/5 (Fragment) OS=Homo sapiens GN=MACF1 PE=1 SV=1	0	2
Q13464	0.6	1	1	7.41e-06	0.0139114	Rho-associated protein kinase 1 OS=Homo sapiens GN=ROCK1 PE=1 SV=1	0	1
D9ZGF8	0.6	1	1	7.41e-06	0.0139114	Rho-associated protein kinase OS=Homo sapiens GN=ROCK1 PE=3 SV=1	0	1
J3KTL8	0.6	1	1	7.23e-06	0.0139114	Structural maintenance of chromosomes flexible hinge domain-containing protein 1 (Fragment) OS=Homo sapiens GN=SMCHD1 PE=1 SV=1	0	1
P08581	0.6	1	2	1.44e-05	0.0139114	Hepatocyte growth factor receptor OS=Homo sapiens GN=MET PE=1 SV=4	0	2
A0A024R759	0.6	1	2	1.44e-05	0.0139114	Met proto-oncogene (Hepatocyte growth factor receptor), isoform CRA_c OS=Homo sapiens GN=MET PE=3 SV=1	0	2
A0A024R728	0.6	1	2	1.43e-05	0.0139114	Met proto-oncogene (Hepatocyte growth factor receptor), isoform CRA_a OS=Homo sapiens GN=MET PE=3 SV=1	0	2
Q4LE39	0.6	1	2	1.53e-05	0.0139114	AT-rich interactive domain-containing protein 4B OS=Homo sapiens GN=ARID4B PE=1 SV=2	0	2
A0A024R3R1	0.6	1	2	1.53e-05	0.0139114	AT rich interactive domain 4B (RBP1-like), isoform CRA_d OS=Homo sapiens GN=ARID4B PE=4 SV=1	0	2
O75153	0.6	2	3	2.3e-05	0.0139114	Clustered mitochondria protein homolog OS=Homo sapiens GN=CLUH PE=1 SV=2	0	3
K7EIG1	0.6	2	3	2.41e-05	0.0139114	Clustered mitochondria protein homolog (Fragment) OS=Homo sapiens GN=CLUH PE=1 SV=2	0	3
I3L2B0	0.6	2	3	2.44e-05	0.0139114	Clustered mitochondria protein homolog (Fragment) OS=Homo sapiens GN=CLUH PE=1 SV=2	0	3
O75122	0.6	2	4	3.1e-05	0.0139114	CLIP-associating protein 2 OS=Homo sapiens GN=CLASP2 PE=1 SV=2	0	4
J3KR49	0.6	2	4	3.1e-05	0.0139114	CLIP-associating protein 2 OS=Homo sapiens GN=CLASP2 PE=1 SV=1	0	4
E3W994	0.6	2	4	3.15e-05	0.0139114	CLIP-associating protein 2 OS=Homo sapiens GN=CLASP2 PE=1 SV=2	0	4
A0A0U1RQI6	0.6	2	4	3.08e-05	0.0139114	CLIP-associating protein 2 OS=Homo sapiens GN=CLASP2 PE=1 SV=1	0	4
P04920	0.6	1	2	1.62e-05	0.0139114	Anion exchange protein 2 OS=Homo sapiens GN=SLC4A2 PE=1 SV=4	0	2
Q9UEY6	0.6	1	2	1.62e-05	0.0139114	Anion exchange protein OS=Homo sapiens GN=SLC4A2 PE=3 SV=1	0	2
Q9UEY5	0.6	1	2	1.63e-05	0.0139114	Anion exchange protein OS=Homo sapiens GN=SLC4A2 PE=3 SV=1	0	2
Q99654	0.6	1	2	1.62e-05	0.0139114	Anion exchange protein OS=Homo sapiens GN=SLC4A2 PE=2 SV=1	0	2
Q59GF1	0.6	1	2	1.61e-05	0.0139114	Anion exchange protein (Fragment) OS=Homo sapiens PE=2 SV=1	0	2
Q13136	0.6	1	1	8.35e-06	0.0139114	Liprin-alpha-1 OS=Homo sapiens GN=PPFIA1 PE=1 SV=1	0	1
Q7Z5K2	0.6	1	1	8.43e-06	0.0139114	Wings apart-like protein homolog OS=Homo sapiens GN=WAPL PE=1 SV=1	0	1
B2RTX8	0.6	1	1	8.48e-06	0.0139114	WAPAL protein OS=Homo sapiens GN=WAPAL PE=2 SV=1	0	1
Reverse_sp|Q9Y2K7|KDM2A_HUMAN	0.6	1	1	8.64e-06	0.0139114	Lysine-specific demethylase 2A OS=Homo sapiens GN=KDM2A PE=1 SV=3	0	1
Q8IX12	0.6	1	1	8.73e-06	0.0139114	Cell division cycle and apoptosis regulator protein 1 OS=Homo sapiens GN=CCAR1 PE=1 SV=2	0	1
Reverse_tr|I3VM54|I3VM54_HUMAN	0.6	1	1	8.76e-06	0.0139114	Lysine-specific demethylase 2A OS=Homo sapiens GN=KDM2A PE=1 SV=1	0	1
Reverse_tr|I3VM53|I3VM53_HUMAN	0.6	1	1	8.64e-06	0.0139114	F-box and leucine-rich repeat protein 11, isoform CRA_a OS=Homo sapiens GN=KDM2A PE=2 SV=1	0	1
Q99569	0.6	1	1	8.42e-06	0.0139114	Plakophilin-4 OS=Homo sapiens GN=PKP4 PE=1 SV=2	0	1
Q4W5T8	0.6	1	1	8.75e-06	0.0139114	Putative uncharacterized protein PKP4 (Fragment) OS=Homo sapiens GN=PKP4 PE=4 SV=1	0	1
A0A0D9SF60	0.6	1	1	8.31e-06	0.0139114	Plakophilin-4 OS=Homo sapiens GN=PKP4 PE=1 SV=1	0	1
B7ZLD4	0.6	1	1	8.71e-06	0.0139114	IBTK protein OS=Homo sapiens GN=IBTK PE=2 SV=1	0	1
E9PDR5	0.6	1	1	8.71e-06	0.0139114	Inhibitor of Bruton tyrosine kinase OS=Homo sapiens GN=IBTK PE=1 SV=1	0	1
P48552	0.6	4	8	6.93e-05	0.0139114	Nuclear receptor-interacting protein 1 OS=Homo sapiens GN=NRIP1 PE=1 SV=2	0	8
A8K171	0.6	4	8	6.93e-05	0.0139114	cDNA FLJ77253, highly similar to Homo sapiens nuclear receptor interacting protein 1 (NRIP1), mRNA OS=Homo sapiens PE=2 SV=1	0	8
Q14671	0.6	2	2	1.69e-05	0.0139114	Pumilio homolog 1 OS=Homo sapiens GN=PUM1 PE=1 SV=3	0	2
Q5T1Z8	0.6	2	2	1.64e-05	0.0139114	Pumilio homolog 1 OS=Homo sapiens GN=PUM1 PE=1 SV=1	0	2
Q5T1Z4	0.6	2	2	1.69e-05	0.0139114	Pumilio homolog 1 OS=Homo sapiens GN=PUM1 PE=1 SV=1	0	2
H0YEH2	0.6	2	2	1.78e-05	0.0139114	Pumilio homolog 1 (Fragment) OS=Homo sapiens GN=PUM1 PE=1 SV=1	0	2
O14776	0.6	1	2	1.83e-05	0.0139114	Transcription elongation regulator 1 OS=Homo sapiens GN=TCERG1 PE=1 SV=2	0	2
Reverse_sp|Q15042|RB3GP_HUMAN	0.6	1	1	1.02e-05	0.0139114	Rab3 GTPase-activating protein catalytic subunit OS=Homo sapiens GN=RAB3GAP1 PE=1 SV=3	0	1
Reverse_tr|B9A6J2|B9A6J2_HUMAN	0.6	1	1	1.02e-05	0.0139114	RAB3 GTPase activating protein subunit 1 OS=Homo sapiens GN=RAB3GAP1 PE=2 SV=1	0	1
Q01831	0.6	2	2	2.14e-05	0.0139114	DNA repair protein complementing XP-C cells OS=Homo sapiens GN=XPC PE=1 SV=4	0	2
X5DRB1	0.6	2	2	2.14e-05	0.0139114	Xeroderma pigmentosum, complementation group C isoform A (Fragment) OS=Homo sapiens GN=XPC PE=2 SV=1	0	2
D9I4E1	0.6	2	2	2.14e-05	0.0139114	Xeroderma pigmentosum complementation group C OS=Homo sapiens GN=XPC PE=2 SV=1	0	2
A8K146	0.6	2	2	2.14e-05	0.0139114	cDNA FLJ76216, highly similar to Homo sapiens xeroderma pigmentosum, complementation group C (XPC), mRNA OS=Homo sapiens PE=2 SV=1	0	2
A0A024R2M8	0.6	2	2	2.14e-05	0.0139114	Xeroderma pigmentosum, complementation group C, isoform CRA_a OS=Homo sapiens GN=XPC PE=4 SV=1	0	2
J3KQ37	0.6	1	2	1.24e-05	0.0139114	RANBP2-like and GRIP domain-containing protein 8 OS=Homo sapiens GN=RGPD8 PE=1 SV=1	0	2
A0A024R363	0.6	2	5	4.07e-05	0.0139114	Chromosome 3 open reading frame 63, isoform CRA_b OS=Homo sapiens GN=C3orf63 PE=4 SV=1	0	5
A0A024R235	0.6	2	4	2.75e-05	0.0139114	Zinc finger, CCHC domain containing 6, isoform CRA_b OS=Homo sapiens GN=ZCCHC6 PE=4 SV=1	0	4
Q5VYS8	0.6	2	4	2.68e-05	0.0139114	Terminal uridylyltransferase 7 OS=Homo sapiens GN=ZCCHC6 PE=1 SV=1	0	4
B4DJ12	0.6	2	4	3.2e-05	0.0139114	cDNA FLJ58355, highly similar to Tyrosine-protein phosphatase non-receptor type 23 (EC 3.1.3.48) OS=Homo sapiens PE=2 SV=1	0	4
H3BV44	0.6	1	1	7.18e-06	0.0139114	Unconventional myosin-IXa (Fragment) OS=Homo sapiens GN=MYO9A PE=1 SV=1	0	1
H0Y5G7	0.6	2	4	2.83e-05	0.0139114	Neuroblastoma-amplified sequence (Fragment) OS=Homo sapiens GN=NBAS PE=1 SV=1	0	4
G1UI26	0.6	2	4	2.57e-05	0.0139114	Neuroblastoma-amplified sequence (Fragment) OS=Homo sapiens GN=NBAS PE=2 SV=1	0	4
Q7Z6C1	0.6	1	1	6.46e-06	0.0139114	EP300 protein (Fragment) OS=Homo sapiens GN=EP300 PE=2 SV=1	0	1
B7Z9U8	0.6	1	1	7.24e-06	0.0139114	cDNA, FLJ78962, highly similar to Dedicator of cytokinesis protein 6 OS=Homo sapiens PE=2 SV=1	0	1
B4DIL4	0.6	1	1	7.24e-06	0.0139114	cDNA FLJ50166, highly similar to Dedicator of cytokinesis protein 6 OS=Homo sapiens PE=2 SV=1	0	1
H0Y7Z9	0.6	1	2	1.51e-05	0.0139114	Receptor-type tyrosine-protein phosphatase F (Fragment) OS=Homo sapiens GN=PTPRF PE=1 SV=1	0	2
H0Y4H1	0.6	1	2	1.55e-05	0.0139114	Receptor-type tyrosine-protein phosphatase F (Fragment) OS=Homo sapiens GN=PTPRF PE=1 SV=1	0	2
Q59FY5	0.6	1	2	1.57e-05	0.0139114	Brefeldin A-inhibited guanine nucleotide-exchange protein 1 variant (Fragment) OS=Homo sapiens PE=2 SV=1	0	2
E5RIF2	0.6	1	2	1.57e-05	0.0139114	Brefeldin A-inhibited guanine nucleotide-exchange protein 1 (Fragment) OS=Homo sapiens GN=ARFGEF1 PE=1 SV=2	0	2
B3KT81	0.6	2	4	3.94e-05	0.0139114	cDNA FLJ37836 fis, clone BRSSN2010587, weakly similar to Homo sapiens MDN1, midasin homolog (yeast) (MDN1), mRNA OS=Homo sapiens PE=2 SV=1	0	4
D6RJI3	0.6	1	2	1.36e-05	0.0139114	Fibrillin-2 OS=Homo sapiens GN=FBN2 PE=1 SV=1	0	2
A9UF07	0.7	1	2	1.12e-05	0.0162487	BCR/ABL fusion protein isoform Y5 OS=Homo sapiens GN=BCR/ABL fusion PE=2 SV=1	0	2
A9UF02	0.7	1	2	1.22e-05	0.0162487	BCR/ABL fusion protein isoform X9 OS=Homo sapiens GN=BCR/ABL fusion PE=2 SV=1	0	2
A9UEZ6	0.7	1	2	1.23e-05	0.0162487	BCR/ABL fusion protein isoform X3 OS=Homo sapiens GN=BCR/ABL fusion PE=2 SV=1	0	2
F8WB94	0.7	1	1	1.15e-05	0.0162487	WD repeat-containing protein 35 OS=Homo sapiens GN=WDR35 PE=1 SV=1	0	1
Q5JY65	0.7	1	1	1.2e-05	0.0162487	Crooked neck-like protein 1 OS=Homo sapiens GN=CRNKL1 PE=1 SV=1	0	1
Q9BZJ0	0.7	1	1	1.18e-05	0.0162487	Crooked neck-like protein 1 OS=Homo sapiens GN=CRNKL1 PE=1 SV=4	0	1
B0ZBF6	0.7	2	4	4.08e-05	0.0162487	Mineralocorticoid receptor OS=Homo sapiens GN=NR3C2 PE=1 SV=1	0	4
A0A0D9SFL9	0.7	2	4	4.06e-05	0.0162487	Mineralocorticoid receptor OS=Homo sapiens GN=NR3C2 PE=1 SV=1	0	4
P08235	0.7	2	4	4.08e-05	0.0162487	Mineralocorticoid receptor OS=Homo sapiens GN=NR3C2 PE=1 SV=1	0	4
Q15714	0.7	3	5	4.68e-05	0.0162487	TSC22 domain family protein 1 OS=Homo sapiens GN=TSC22D1 PE=1 SV=3	0	5
R4GNB2	0.7	1	2	1.05e-05	0.0162487	DENN domain-containing protein 4C OS=Homo sapiens GN=DENND4C PE=1 SV=1	0	2
R4GN35	0.7	1	2	1.03e-05	0.0162487	DENN domain-containing protein 4C OS=Homo sapiens GN=DENND4C PE=1 SV=1	0	2
Q59HH0	0.7	1	2	2.09e-05	0.0162487	Retinoblastoma-associated protein variant (Fragment) OS=Homo sapiens PE=2 SV=1	0	2
H0YMF3	0.7	1	1	1.24e-05	0.0162487	RAS guanyl-releasing protein 1 (Fragment) OS=Homo sapiens GN=RASGRP1 PE=1 SV=1	0	1
H0YKM0	0.7	1	1	1.18e-05	0.0162487	RAS guanyl-releasing protein 1 OS=Homo sapiens GN=RASGRP1 PE=1 SV=1	0	1
O43149	0.7	2	3	1.02e-05	0.0162487	Zinc finger ZZ-type and EF-hand domain-containing protein 1 OS=Homo sapiens GN=ZZEF1 PE=1 SV=6	0	3
Q8NFC6	0.7	2	4	1.32e-05	0.0162487	Biorientation of chromosomes in cell division protein 1-like 1 OS=Homo sapiens GN=BOD1L1 PE=1 SV=2	0	4
Q14643	0.7	1	2	7.28e-06	0.0162487	Inositol 1,4,5-trisphosphate receptor type 1 OS=Homo sapiens GN=ITPR1 PE=1 SV=3	0	2
Q6ZNJ1	0.7	1	2	7.29e-06	0.0162487	Neurobeachin-like protein 2 OS=Homo sapiens GN=NBEAL2 PE=1 SV=2	0	2
Q02388	0.7	1	2	6.82e-06	0.0162487	Collagen alpha-1(VII) chain OS=Homo sapiens GN=COL7A1 PE=1 SV=2	0	2
O00507	0.7	1	2	7.86e-06	0.0162487	Probable ubiquitin carboxyl-terminal hydrolase FAF-Y OS=Homo sapiens GN=USP9Y PE=2 SV=2	0	2
D3DWB6	0.7	1	2	8.44e-06	0.0162487	Ubiquitin specific peptidase 9, X-linked, isoform CRA_b OS=Homo sapiens GN=USP9X PE=4 SV=1	0	2
Q93008	0.7	1	2	7.81e-06	0.0162487	Probable ubiquitin carboxyl-terminal hydrolase FAF-X OS=Homo sapiens GN=USP9X PE=1 SV=3	0	2
Q9Y4G6	0.7	3	5	1.97e-05	0.0162487	Talin-2 OS=Homo sapiens GN=TLN2 PE=1 SV=4	0	5
Q9H4A3	0.7	3	4	1.69e-05	0.0162487	Serine/threonine-protein kinase WNK1 OS=Homo sapiens GN=WNK1 PE=1 SV=2	0	4
F5GWT4	0.7	3	4	1.88e-05	0.0162487	Serine/threonine-protein kinase WNK1 OS=Homo sapiens GN=WNK1 PE=1 SV=1	0	4
D3DUP1	0.7	3	4	1.69e-05	0.0162487	WNK lysine deficient protein kinase 1, isoform CRA_b OS=Homo sapiens GN=WNK1 PE=4 SV=1	0	4
Q9BTC0	0.7	1	2	8.96e-06	0.0162487	Death-inducer obliterator 1 OS=Homo sapiens GN=DIDO1 PE=1 SV=5	0	2
O14578	0.7	1	2	9.9e-06	0.0162487	Citron Rho-interacting kinase OS=Homo sapiens GN=CIT PE=1 SV=2	0	2
Q5T5P2	0.7	1	2	1.03e-05	0.0162487	Sickle tail protein homolog OS=Homo sapiens GN=KIAA1217 PE=1 SV=2	0	2
O14981	0.7	1	2	1.09e-05	0.0162487	TATA-binding protein-associated factor 172 OS=Homo sapiens GN=BTAF1 PE=1 SV=2	0	2
Q2M1V9	0.7	1	2	1.09e-05	0.0162487	BTAF1 RNA polymerase II, B-TFIID transcription factor-associated, 170kDa OS=Homo sapiens GN=BTAF1 PE=1 SV=1	0	2
A0A0A0MTH9	0.7	1	2	1.09e-05	0.0162487	TATA-binding protein-associated factor 172 OS=Homo sapiens GN=BTAF1 PE=1 SV=1	0	2
P01024	0.7	1	2	1.21e-05	0.0162487	Complement C3 OS=Homo sapiens GN=C3 PE=1 SV=2	0	2
V9HWA9	0.7	1	2	1.21e-05	0.0162487	Epididymis secretory sperm binding protein Li 62p OS=Homo sapiens GN=HEL-S-62p PE=2 SV=1	0	2
O15047	0.7	1	1	5.88e-06	0.0162487	Histone-lysine N-methyltransferase SETD1A OS=Homo sapiens GN=SETD1A PE=1 SV=3	0	1
Q8IWY7	0.7	9	106	0.000645	0.0162487	Tau-tubulin kinase OS=Homo sapiens GN=TTBK2 PE=1 SV=1	0	106
Q9NRL2	0.7	1	2	1.29e-05	0.0162487	Bromodomain adjacent to zinc finger domain protein 1A OS=Homo sapiens GN=BAZ1A PE=1 SV=2	0	2
D3DS96	0.7	1	2	1.29e-05	0.0162487	Bromodomain adjacent to zinc finger domain, 1A, isoform CRA_c OS=Homo sapiens GN=BAZ1A PE=4 SV=1	0	2
Q6PGP7	0.7	1	2	1.28e-05	0.0162487	Tetratricopeptide repeat protein 37 OS=Homo sapiens GN=TTC37 PE=1 SV=1	0	2
Q9Y4G8	0.7	1	2	1.34e-05	0.0162487	Rap guanine nucleotide exchange factor 2 OS=Homo sapiens GN=RAPGEF2 PE=1 SV=1	0	2
Q4W5Q4	0.7	1	2	1.36e-05	0.0162487	Putative uncharacterized protein PDZGEF1 (Fragment) OS=Homo sapiens GN=PDZGEF1 PE=4 SV=1	0	2
Q17RH5	0.7	1	2	1.35e-05	0.0162487	RAPGEF2 protein OS=Homo sapiens GN=RAPGEF2 PE=2 SV=1	0	2
O94916	0.7	1	2	1.31e-05	0.0162487	Nuclear factor of activated T-cells 5 OS=Homo sapiens GN=NFAT5 PE=1 SV=1	0	2
A0A024R734	0.7	1	2	1.38e-05	0.0162487	Nuclear factor of activated T-cells 5, tonicity-responsive, isoform CRA_b OS=Homo sapiens GN=NFAT5 PE=4 SV=1	0	2
Q14C86	0.7	1	4	2.72e-05	0.0162487	GTPase-activating protein and VPS9 domain-containing protein 1 OS=Homo sapiens GN=GAPVD1 PE=1 SV=2	0	4
F8W9S7	0.7	1	4	2.84e-05	0.0162487	GTPase-activating protein and VPS9 domain-containing protein 1 OS=Homo sapiens GN=GAPVD1 PE=1 SV=1	0	4
A0A024R8A2	0.7	1	4	2.7e-05	0.0162487	GTPase activating protein and VPS9 domains 1, isoform CRA_d OS=Homo sapiens GN=GAPVD1 PE=4 SV=1	0	4
A0A024R875	0.7	1	4	2.8e-05	0.0162487	GTPase activating protein and VPS9 domains 1, isoform CRA_a OS=Homo sapiens GN=GAPVD1 PE=4 SV=1	0	4
A0A024R862	0.7	1	4	2.75e-05	0.0162487	GTPase activating protein and VPS9 domains 1, isoform CRA_b OS=Homo sapiens GN=GAPVD1 PE=4 SV=1	0	4
Q96RK0	0.7	1	2	1.25e-05	0.0162487	Protein capicua homolog OS=Homo sapiens GN=CIC PE=1 SV=2	0	2
A7XAK3	0.7	1	2	1.2e-05	0.0162487	Capicua-like protein/double homeodomain 4 fusion protein OS=Homo sapiens GN=CIC/DUX4 fusion PE=2 SV=1	0	2
A0A0U4Z598	0.7	1	2	1.14e-05	0.0162487	CIC-FOXO4 fusion protein OS=Homo sapiens GN=CIC-FOXO4 PE=2 SV=1	0	2
A0A0A0MQR4	0.7	1	2	1.25e-05	0.0162487	Protein capicua homolog OS=Homo sapiens GN=CIC PE=1 SV=1	0	2
Q6PL18	0.7	1	2	1.44e-05	0.0162487	ATPase family AAA domain-containing protein 2 OS=Homo sapiens GN=ATAD2 PE=1 SV=1	0	2
A0A024R9G7	0.7	1	2	1.44e-05	0.0162487	ATPase family, AAA domain containing 2, isoform CRA_c OS=Homo sapiens GN=ATAD2 PE=3 SV=1	0	2
Q96K76	0.7	1	2	1.46e-05	0.0162487	Ubiquitin carboxyl-terminal hydrolase 47 OS=Homo sapiens GN=USP47 PE=1 SV=3	0	2
Q8NEZ3	0.7	1	2	1.5e-05	0.0162487	WD repeat-containing protein 19 OS=Homo sapiens GN=WDR19 PE=1 SV=2	0	2
B4E286	0.7	1	2	1.57e-05	0.0162487	cDNA FLJ56808, highly similar to WD repeat protein 19 OS=Homo sapiens PE=2 SV=1	0	2
O14976	0.7	1	2	1.53e-05	0.0162487	Cyclin-G-associated kinase OS=Homo sapiens GN=GAK PE=1 SV=2	0	2
B4DS37	0.7	1	2	1.65e-05	0.0162487	cDNA FLJ58258, highly similar to Cyclin G-associated kinase (EC 2.7.11.1) OS=Homo sapiens PE=2 SV=1	0	2
Q86SQ0	0.7	1	2	1.6e-05	0.0162487	Pleckstrin homology-like domain family B member 2 OS=Homo sapiens GN=PHLDB2 PE=1 SV=2	0	2
Q8NDI1	0.7	2	3	2.45e-05	0.0162487	EH domain-binding protein 1 OS=Homo sapiens GN=EHBP1 PE=1 SV=3	0	3
A8KA50	0.7	1	2	1.58e-05	0.0162487	cDNA FLJ78617 (Fragment) OS=Homo sapiens PE=2 SV=1	0	2
P55265	0.7	3	8	6.55e-05	0.0162487	Double-stranded RNA-specific adenosine deaminase OS=Homo sapiens GN=ADAR PE=1 SV=4	0	8
Q59EC0	0.7	3	8	6.45e-05	0.0162487	Adenosine deaminase, RNA-specific isoform ADAR-a variant (Fragment) OS=Homo sapiens PE=2 SV=1	0	8
A0A024DAK3	0.7	3	8	6.55e-05	0.0162487	RNA-specific adenosine deaminase OS=Homo sapiens PE=2 SV=1	0	8
B3KQF9	0.7	1	4	3.4e-05	0.0162487	cDNA FLJ90388 fis, clone NT2RP2005425, highly similar to A-kinase anchor protein 9 OS=Homo sapiens PE=2 SV=1	0	4
Q15393	0.7	2	3	2.47e-05	0.0162487	Splicing factor 3B subunit 3 OS=Homo sapiens GN=SF3B3 PE=1 SV=4	0	3
A8K6V3	0.7	2	3	2.47e-05	0.0162487	cDNA FLJ78677, highly similar to Homo sapiens splicing factor 3b, subunit 3, 130kDa (SF3B3), mRNA OS=Homo sapiens PE=2 SV=1	0	3
H0Y3V5	0.7	1	1	8.41e-06	0.0162487	Thyroid adenoma-associated protein (Fragment) OS=Homo sapiens GN=THADA PE=1 SV=1	0	1
Q8TAQ2	0.7	1	1	8.27e-06	0.0162487	SWI/SNF complex subunit SMARCC2 OS=Homo sapiens GN=SMARCC2 PE=1 SV=1	0	1
Q59G16	0.7	1	1	8.68e-06	0.0162487	SWI/SNF-related matrix-associated actin-dependent regulator of chromatin c2 isoform b variant (Fragment) OS=Homo sapiens PE=2 SV=1	0	1
A0A024RB22	0.7	1	1	8.27e-06	0.0162487	SWI/SNF related, matrix associated, actin dependent regulator of chromatin, subfamily c, member 2, isoform CRA_a OS=Homo sapiens GN=SMARCC2 PE=4 SV=1	0	1
H0Y4P6	0.7	1	2	1.65e-05	0.0162487	Ankyrin repeat and KH domain-containing protein 1 (Fragment) OS=Homo sapiens GN=ANKHD1 PE=1 SV=1	0	2
Q92625	0.7	1	2	1.77e-05	0.0162487	Ankyrin repeat and SAM domain-containing protein 1A OS=Homo sapiens GN=ANKS1A PE=1 SV=4	0	2
Q14126	0.7	1	2	1.8e-05	0.0162487	Desmoglein-2 OS=Homo sapiens GN=DSG2 PE=1 SV=2	0	2
Q9UPQ0	0.7	2	3	2.78e-05	0.0162487	LIM and calponin homology domains-containing protein 1 OS=Homo sapiens GN=LIMCH1 PE=1 SV=4	0	3
Q13423	0.7	3	5	4.62e-05	0.0162487	NAD(P) transhydrogenase, mitochondrial OS=Homo sapiens GN=NNT PE=1 SV=3	0	5
Q2TB59	0.7	3	5	4.62e-05	0.0162487	Nicotinamide nucleotide transhydrogenase OS=Homo sapiens GN=NNT PE=2 SV=1	0	5
A0A024R0C3	0.7	3	5	4.62e-05	0.0162487	Nicotinamide nucleotide transhydrogenase, isoform CRA_a OS=Homo sapiens GN=NNT PE=4 SV=1	0	5
O60282	0.7	2	7	7.34e-05	0.0162487	Kinesin heavy chain isoform 5C OS=Homo sapiens GN=KIF5C PE=1 SV=1	0	7
O95644	0.7	1	1	1.06e-05	0.0162487	Nuclear factor of activated T-cells, cytoplasmic 1 OS=Homo sapiens GN=NFATC1 PE=1 SV=3	0	1
I3L3K7	0.7	1	1	9.58e-06	0.0162487	Nuclear factor of-activated T-cells, cytoplasmic 3 OS=Homo sapiens GN=NFATC3 PE=1 SV=1	0	1
H3BRS1	0.7	1	1	9.47e-06	0.0162487	Nuclear factor of-activated T-cells, cytoplasmic 3 (Fragment) OS=Homo sapiens GN=NFATC3 PE=1 SV=1	0	1
H3BR83	0.7	1	1	9.53e-06	0.0162487	Nuclear factor of-activated T-cells, cytoplasmic 3 (Fragment) OS=Homo sapiens GN=NFATC3 PE=1 SV=1	0	1
B5B2S2	0.7	1	1	9.6e-06	0.0162487	Nuclear factor of activated T-cells c3 isoform IB-IX OS=Homo sapiens GN=NFATC3 PE=2 SV=1	0	1
B5B2S1	0.7	1	1	9.33e-06	0.0162487	Nuclear factor of activated T-cells c3 isoform IB-deltaXa OS=Homo sapiens GN=NFATC3 PE=2 SV=1	0	1
B5B2S0	0.7	1	1	9.4e-06	0.0162487	Nuclear factor of activated T-cells c3 isoform IB-Xa OS=Homo sapiens GN=NFATC3 PE=2 SV=1	0	1
A8K2V5	0.7	1	1	9.33e-06	0.0162487	cDNA FLJ77451, highly similar to Homo sapiens nuclear factor of activated T-cells, cytoplasmic, calcineurin-dependent 3 (NFATC3), transcript variant 1, mRNA OS=Homo sapiens PE=2 SV=1	0	1
Q12968	0.7	1	1	9.33e-06	0.0162487	Nuclear factor of activated T-cells, cytoplasmic 3 OS=Homo sapiens GN=NFATC3 PE=1 SV=1	0	1
Q5MIZ7	0.7	2	3	3.55e-05	0.0162487	Serine/threonine-protein phosphatase 4 regulatory subunit 3B OS=Homo sapiens GN=PPP4R3B PE=1 SV=2	0	3
B4DKA9	0.7	2	3	3.55e-05	0.0162487	cDNA FLJ61306, weakly similar to Serine/threonine-protein phosphatase 4 regulatory subunit 3 OS=Homo sapiens PE=2 SV=1	0	3
A0A024R6M2	0.7	2	3	3.67e-05	0.0162487	KIAA2010, isoform CRA_a OS=Homo sapiens GN=KIAA2010 PE=4 SV=1	0	3
Q6IN85	0.7	2	3	3.61e-05	0.0162487	Serine/threonine-protein phosphatase 4 regulatory subunit 3A OS=Homo sapiens GN=PPP4R3A PE=1 SV=1	0	3
Q9UEY4	0.7	1	2	1.64e-05	0.0162487	Anion exchange protein OS=Homo sapiens GN=SLC4A2 PE=3 SV=1	0	2
Q8TAG3	0.7	1	2	1.73e-05	0.0162487	Anion exchange protein OS=Homo sapiens GN=SLC4A2 PE=2 SV=1	0	2
Q6PJY3	0.7	1	2	1.85e-05	0.0162487	Anion exchange protein OS=Homo sapiens GN=SLC4A2 PE=2 SV=1	0	2
J3KNG9	0.7	1	2	1.73e-05	0.0162487	Anion exchange protein OS=Homo sapiens GN=SLC4A2 PE=1 SV=1	0	2
A0A0C4DGG8	0.7	1	1	9.62e-06	0.0162487	Cell division cycle and apoptosis regulator protein 1 (Fragment) OS=Homo sapiens GN=CCAR1 PE=1 SV=1	0	1
B4DU15	0.7	2	2	1.92e-05	0.0162487	cDNA FLJ54549, highly similar to Pumilio homolog 1 OS=Homo sapiens PE=2 SV=1	0	2
G3V220	0.7	1	2	1.94e-05	0.0162487	Transcription elongation regulator 1 OS=Homo sapiens GN=TCERG1 PE=1 SV=1	0	2
Reverse_tr|D3DP75|D3DP75_HUMAN	0.7	1	1	1.14e-05	0.0162487	RAB3 GTPase activating protein subunit 1 (Catalytic), isoform CRA_a OS=Homo sapiens GN=RAB3GAP1 PE=4 SV=1	0	1
D3DXI9	0.7	1	2	1.11e-05	0.0162487	Polymerase (DNA directed), epsilon, isoform CRA_a OS=Homo sapiens GN=POLE PE=4 SV=1	0	2
E9PKY2	0.7	2	4	3.34e-05	0.0162487	Terminal uridylyltransferase 4 (Fragment) OS=Homo sapiens GN=ZCCHC11 PE=1 SV=1	0	4
B3KXS7	0.7	2	5	4.67e-05	0.0162487	cDNA FLJ45975 fis, clone PLACE7018479, highly similar to 182 kDa tankyrase 1-binding protein OS=Homo sapiens PE=2 SV=1	0	5
B4DZE1	0.7	1	1	9.33e-06	0.0162487	cDNA FLJ53944, highly similar to Eukaryotic translation initiation factor 4 gamma 3 OS=Homo sapiens PE=2 SV=1	0	1
B4DH17	0.7	1	1	8.44e-06	0.0162487	cDNA FLJ59298, highly similar to Eukaryotic translation initiation factor 4 gamma 3 OS=Homo sapiens PE=2 SV=1	0	1
Q5PR22	0.7	1	2	1.76e-05	0.0162487	COL5A2 protein OS=Homo sapiens GN=COL5A2 PE=2 SV=1	0	2
A0A087WYX9	0.7	1	2	1.8e-05	0.0162487	Collagen alpha-2(V) chain OS=Homo sapiens GN=COL5A2 PE=1 SV=1	0	2
K7ESB7	0.7	1	1	7.51e-06	0.0162487	Dedicator of cytokinesis protein 6 (Fragment) OS=Homo sapiens GN=DOCK6 PE=1 SV=1	0	1
H7C2C6	0.7	1	2	1.67e-05	0.0162487	Girdin (Fragment) OS=Homo sapiens GN=CCDC88A PE=1 SV=1	0	2
Q7Z3X4	0.7	1	2	1.69e-05	0.0162487	Putative uncharacterized protein DKFZp686B1310 (Fragment) OS=Homo sapiens GN=DKFZp686B1310 PE=1 SV=1	0	2
B4DYN7	0.7	1	2	1.86e-05	0.0162487	cDNA FLJ55398, highly similar to Brefeldin A-inhibited guaninenucleotide-exchange protein 2 OS=Homo sapiens PE=2 SV=1	0	2
K7EKF7	0.7	1	1	8.5e-06	0.0162487	Voltage-dependent P/Q-type calcium channel subunit alpha-1A (Fragment) OS=Homo sapiens GN=CACNA1A PE=1 SV=1	0	1
M1VPF4	0.8	1	1	1.38e-05	0.0185914	Tyrosine-protein kinase receptor OS=Homo sapiens GN=TPM3-ROS1 PE=2 SV=1	0	1
Q00653	0.8	2	3	3.34e-05	0.0185914	Nuclear factor NF-kappa-B p100 subunit OS=Homo sapiens GN=NFKB2 PE=1 SV=4	0	3
Q6N008	0.8	4	8	5.12e-05	0.0185914	Putative uncharacterized protein DKFZp686I03263 (Fragment) OS=Homo sapiens GN=DKFZp686I03263 PE=2 SV=1	0	8
B3KXQ8	0.8	4	8	5.15e-05	0.0185914	cDNA FLJ45892 fis, clone OCBBF3023175, highly similar to Protein neurobeachin OS=Homo sapiens PE=2 SV=1	0	8
Q69YP1	0.8	1	1	1.38e-05	0.0185914	Putative uncharacterized protein DKFZp762M013 (Fragment) OS=Homo sapiens GN=DKFZp762M013 PE=2 SV=1	0	1
B7Z8Z6	0.8	1	1	1.05e-05	0.0185914	DNA helicase OS=Homo sapiens PE=2 SV=1	0	1
B8K284	0.8	1	1	1.02e-05	0.0185914	CBL-B variant OS=Homo sapiens PE=2 SV=1	0	1
B7ZAG1	0.8	1	1	1.05e-05	0.0185914	cDNA, FLJ79175, highly similar to E3 ubiquitin-protein ligase CBL-B (EC 6.3.2.-) OS=Homo sapiens PE=2 SV=1	0	1
B4DYP3	0.8	1	1	1.05e-05	0.0185914	cDNA FLJ56894, highly similar to E3 ubiquitin-protein ligase CBL-B (EC 6.3.2.-) OS=Homo sapiens PE=2 SV=1	0	1
Q13191	0.8	1	1	1.02e-05	0.0185914	E3 ubiquitin-protein ligase CBL-B OS=Homo sapiens GN=CBLB PE=1 SV=2	0	1
Q59GQ3	0.8	2	4	4.71e-05	0.0185914	Nuclear receptor subfamily 3, group C, member 2 variant (Fragment) OS=Homo sapiens PE=2 SV=1	0	4
Q12830	0.8	2	3	9.88e-06	0.0185914	Nucleosome-remodeling factor subunit BPTF OS=Homo sapiens GN=BPTF PE=1 SV=3	0	3
Q8NFP9	0.8	5	9	3.07e-05	0.0185914	Neurobeachin OS=Homo sapiens GN=NBEA PE=1 SV=3	0	9
Q5T321	0.8	5	9	3.07e-05	0.0185914	Neurobeachin OS=Homo sapiens GN=NBEA PE=1 SV=1	0	9
F5GXV7	0.8	5	9	3.06e-05	0.0185914	Neurobeachin OS=Homo sapiens GN=NBEA PE=1 SV=2	0	9
A0A0D9SF28	0.8	5	9	3.07e-05	0.0185914	Neurobeachin OS=Homo sapiens GN=NBEA PE=1 SV=1	0	9
O75691	0.8	3	6	2.16e-05	0.0185914	Small subunit processome component 20 homolog OS=Homo sapiens GN=UTP20 PE=1 SV=3	0	6
Q9H2D6	0.8	2	4	1.7e-05	0.0185914	TRIO and F-actin-binding protein OS=Homo sapiens GN=TRIOBP PE=1 SV=3	0	4
Q92817	0.8	2	3	1.48e-05	0.0185914	Envoplakin OS=Homo sapiens GN=EVPL PE=1 SV=3	0	3
K7EKI0	0.8	2	3	1.46e-05	0.0185914	Envoplakin OS=Homo sapiens GN=EVPL PE=1 SV=1	0	3
B7ZLH8	0.8	2	3	1.46e-05	0.0185914	EVPL protein OS=Homo sapiens GN=EVPL PE=2 SV=1	0	3
A0A024R8L8	0.8	2	3	1.48e-05	0.0185914	Envoplakin, isoform CRA_a OS=Homo sapiens GN=EVPL PE=4 SV=1	0	3
O15031	0.8	1	1	5.46e-06	0.0185914	Plexin-B2 OS=Homo sapiens GN=PLXNB2 PE=1 SV=3	0	1
Q5VZ89	0.8	1	2	1.2e-05	0.0185914	DENN domain-containing protein 4C OS=Homo sapiens GN=DENND4C PE=1 SV=2	0	2
Q9P1Y6	0.8	1	2	1.22e-05	0.0185914	PHD and RING finger domain-containing protein 1 OS=Homo sapiens GN=PHRF1 PE=1 SV=3	0	2
A0A0J9YWD5	0.8	1	2	1.22e-05	0.0185914	PHD and RING finger domain-containing protein 1 OS=Homo sapiens GN=PHRF1 PE=1 SV=1	0	2
A0A024RCA1	0.8	1	2	1.22e-05	0.0185914	CTD-binding SR-like protein rA9, isoform CRA_a OS=Homo sapiens GN=KIAA1542 PE=4 SV=1	0	2
Q9NRY4	0.8	1	2	1.34e-05	0.0185914	Rho GTPase-activating protein 35 OS=Homo sapiens GN=ARHGAP35 PE=1 SV=3	0	2
Q7Z460	0.8	1	2	1.3e-05	0.0185914	CLIP-associating protein 1 OS=Homo sapiens GN=CLASP1 PE=1 SV=1	0	2
F8WA11	0.8	1	2	1.36e-05	0.0185914	CLIP-associating protein 1 OS=Homo sapiens GN=CLASP1 PE=1 SV=2	0	2
A4FUT8	0.8	3	6	3.88e-05	0.0185914	JMJD1B protein (Fragment) OS=Homo sapiens GN=JMJD1B PE=2 SV=1	0	6
O15056	0.8	1	2	1.34e-05	0.0185914	Synaptojanin-2 OS=Homo sapiens GN=SYNJ2 PE=1 SV=3	0	2
P28827	0.8	2	3	2.07e-05	0.0185914	Receptor-type tyrosine-protein phosphatase mu OS=Homo sapiens GN=PTPRM PE=1 SV=2	0	3
Q86V60	0.8	2	3	2.17e-05	0.0185914	PTPRM protein OS=Homo sapiens GN=PTPRM PE=2 SV=1	0	3
E7EPS8	0.8	2	3	2.17e-05	0.0185914	Receptor-type tyrosine-protein phosphatase mu OS=Homo sapiens GN=PTPRM PE=1 SV=2	0	3
Q96L93	0.8	1	1	7.62e-06	0.0185914	Kinesin-like protein KIF16B OS=Homo sapiens GN=KIF16B PE=1 SV=2	0	1
Q6Y7W6	0.8	1	1	7.73e-06	0.0185914	PERQ amino acid-rich with GYF domain-containing protein 2 OS=Homo sapiens GN=GIGYF2 PE=1 SV=1	0	1
I1E4Y6	0.8	1	1	7.6e-06	0.0185914	PERQ amino acid-rich with GYF domain-containing protein 2 OS=Homo sapiens GN=GIGYF2 PE=1 SV=1	0	1
A0A024R4A5	0.8	1	1	7.73e-06	0.0185914	Trinucleotide repeat containing 15, isoform CRA_a OS=Homo sapiens GN=TNRC15 PE=4 SV=1	0	1
Q8N4C8	0.8	1	2	1.51e-05	0.0185914	Misshapen-like kinase 1 OS=Homo sapiens GN=MINK1 PE=1 SV=2	0	2
Q641Q2	0.8	1	2	1.5e-05	0.0185914	WASH complex subunit FAM21A OS=Homo sapiens GN=FAM21A PE=1 SV=3	0	2
B7ZME8	0.8	1	2	1.52e-05	0.0185914	FAM21A protein OS=Homo sapiens GN=FAM21A PE=2 SV=1	0	2
A8K5W5	0.8	1	2	1.52e-05	0.0185914	cDNA FLJ77522 OS=Homo sapiens PE=2 SV=1	0	2
A0A0A0MR88	0.8	1	2	1.5e-05	0.0185914	WASH complex subunit FAM21C OS=Homo sapiens GN=FAM21C PE=1 SV=1	0	2
A0A096LPC5	0.8	1	2	1.5e-05	0.0185914	WASH complex subunit FAM21C OS=Homo sapiens GN=FAM21C PE=1 SV=1	0	2
Q9Y4E1	0.8	1	2	1.52e-05	0.0185914	WASH complex subunit FAM21C OS=Homo sapiens GN=FAM21C PE=1 SV=3	0	2
Q99700	0.8	1	2	1.53e-05	0.0185914	Ataxin-2 OS=Homo sapiens GN=ATXN2 PE=1 SV=2	0	2
P28290	0.8	1	2	1.59e-05	0.0185914	Sperm-specific antigen 2 OS=Homo sapiens GN=SSFA2 PE=1 SV=3	0	2
E9PHV5	0.8	1	2	1.62e-05	0.0185914	Sperm-specific antigen 2 OS=Homo sapiens GN=SSFA2 PE=1 SV=1	0	2
P29144	0.8	2	4	3.21e-05	0.0185914	Tripeptidyl-peptidase 2 OS=Homo sapiens GN=TPP2 PE=1 SV=4	0	4
Q5VZU9	0.8	2	4	3.18e-05	0.0185914	Tripeptidyl-peptidase 2 OS=Homo sapiens GN=TPP2 PE=1 SV=1	0	4
O00562	0.8	1	2	1.61e-05	0.0185914	Membrane-associated phosphatidylinositol transfer protein 1 OS=Homo sapiens GN=PITPNM1 PE=1 SV=4	0	2
B2R787	0.8	1	2	1.61e-05	0.0185914	cDNA, FLJ93330, highly similar to Homo sapiens phosphatidylinositol transfer protein, membrane-associated 1 (PITPNM1), mRNA OS=Homo sapiens PE=2 SV=1	0	2
A0A024R5I7	0.8	1	2	1.61e-05	0.0185914	Phosphatidylinositol transfer protein, membrane-associated 1, isoform CRA_a OS=Homo sapiens GN=PITPNM1 PE=4 SV=1	0	2
E9PCX8	0.8	1	2	1.61e-05	0.0185914	Tensin-3 (Fragment) OS=Homo sapiens GN=TNS3 PE=1 SV=7	0	2
Q59GW4	0.8	1	2	1.58e-05	0.0185914	Tensin 3 variant (Fragment) OS=Homo sapiens PE=2 SV=1	0	2
Q16706	0.8	1	1	8.77e-06	0.0185914	Alpha-mannosidase 2 OS=Homo sapiens GN=MAN2A1 PE=1 SV=2	0	1
A5PKX5	0.8	1	1	8.78e-06	0.0185914	Alpha-mannosidase OS=Homo sapiens GN=MAN2A1 PE=2 SV=1	0	1
Q9UJF2	0.8	1	2	1.76e-05	0.0185914	Ras GTPase-activating protein nGAP OS=Homo sapiens GN=RASAL2 PE=1 SV=2	0	2
Q13625	0.8	3	5	4.45e-05	0.0185914	Apoptosis-stimulating of p53 protein 2 OS=Homo sapiens GN=TP53BP2 PE=1 SV=2	0	5
B7Z217	0.8	1	2	1.9e-05	0.0185914	cDNA FLJ55679, highly similar to Mus musculus cytoplasmic FMR1 interacting protein 2 (Cyfip2), mRNA OS=Homo sapiens PE=2 SV=1	0	2
Q9NSN1	0.8	1	2	2.11e-05	0.0185914	Putative uncharacterized protein DKFZp761H087 (Fragment) OS=Homo sapiens GN=DKFZp761H087 PE=2 SV=1	0	2
E7EW33	0.8	1	2	1.9e-05	0.0185914	Cytoplasmic FMR1-interacting protein 2 OS=Homo sapiens GN=CYFIP2 PE=1 SV=1	0	2
O75044	0.8	1	2	1.87e-05	0.0185914	SLIT-ROBO Rho GTPase-activating protein 2 OS=Homo sapiens GN=SRGAP2 PE=1 SV=2	0	2
B7ZM87	0.8	1	2	1.88e-05	0.0185914	SLIT-ROBO Rho GTPase-activating protein 2 OS=Homo sapiens GN=SRGAP2 PE=1 SV=1	0	2
A2RUF3	0.8	1	2	1.87e-05	0.0185914	SLIT-ROBO Rho GTPase activating protein 2 OS=Homo sapiens GN=SRGAP2 PE=1 SV=1	0	2
Q8TF46	0.8	1	2	1.9e-05	0.0185914	DIS3-like exonuclease 1 OS=Homo sapiens GN=DIS3L PE=1 SV=2	0	2
Q7L7X3	0.8	1	1	1e-05	0.0185914	Serine/threonine-protein kinase TAO1 OS=Homo sapiens GN=TAOK1 PE=1 SV=1	0	1
A0A024QZ70	0.8	1	1	1e-05	0.0185914	TAO kinase 1, isoform CRA_a OS=Homo sapiens GN=TAOK1 PE=4 SV=1	0	1
O15083	0.8	1	2	2.1e-05	0.0185914	ERC protein 2 OS=Homo sapiens GN=ERC2 PE=1 SV=3	0	2
Q13107	0.8	1	3	3.13e-05	0.0185914	Ubiquitin carboxyl-terminal hydrolase 4 OS=Homo sapiens GN=USP4 PE=1 SV=3	0	3
Q53FJ3	0.8	1	3	3.13e-05	0.0185914	Ubiquitin specific protease, proto-oncogene isoform a variant (Fragment) OS=Homo sapiens PE=2 SV=1	0	3
Q08AK7	0.8	1	3	3.13e-05	0.0185914	Ubiquitin specific peptidase 4 (Proto-oncogene) OS=Homo sapiens GN=USP4 PE=2 SV=1	0	3
A0A024R2T0	0.8	1	3	3.13e-05	0.0185914	Ubiquitin specific peptidase 4 (Proto-oncogene), isoform CRA_d OS=Homo sapiens GN=USP4 PE=4 SV=1	0	3
O60716	0.8	3	6	6.22e-05	0.0185914	Catenin delta-1 OS=Homo sapiens GN=CTNND1 PE=1 SV=1	0	6
Q86VM9	0.8	1	3	3.16e-05	0.0185914	Zinc finger CCCH domain-containing protein 18 OS=Homo sapiens GN=ZC3H18 PE=1 SV=2	0	3
E7ERS3	0.8	1	3	3.08e-05	0.0185914	Zinc finger CCCH domain-containing protein 18 OS=Homo sapiens GN=ZC3H18 PE=1 SV=1	0	3
B4DTK7	0.8	1	3	3.08e-05	0.0185914	cDNA FLJ61387, highly similar to Homo sapiens conserved nuclear protein NHN1 (NHN1), mRNA OS=Homo sapiens PE=2 SV=1	0	3
P06400	0.8	1	2	2.16e-05	0.0185914	Retinoblastoma-associated protein OS=Homo sapiens GN=RB1 PE=1 SV=2	0	2
B4DTN0	0.8	1	2	2.21e-05	0.0185914	cDNA FLJ51085, highly similar to Retinoblastoma-associated protein OS=Homo sapiens PE=2 SV=1	0	2
A0A024RDV3	0.8	1	2	2.16e-05	0.0185914	Retinoblastoma 1 (Including osteosarcoma), isoform CRA_a OS=Homo sapiens GN=RB1 PE=4 SV=1	0	2
Q92889	0.8	1	2	2.19e-05	0.0185914	DNA repair endonuclease XPF OS=Homo sapiens GN=ERCC4 PE=1 SV=3	0	2
O60502	0.8	2	3	3.29e-05	0.0185914	Protein O-GlcNAcase OS=Homo sapiens GN=MGEA5 PE=1 SV=2	0	3
Q15031	0.8	1	1	1.11e-05	0.0185914	Probable leucine--tRNA ligase, mitochondrial OS=Homo sapiens GN=LARS2 PE=1 SV=2	0	1
E9PHM2	0.8	1	1	1.17e-05	0.0185914	Probable leucine--tRNA ligase, mitochondrial OS=Homo sapiens GN=LARS2 PE=1 SV=1	0	1
Q9Y5H1	0.8	1	2	2.15e-05	0.0185914	Protocadherin gamma-A2 OS=Homo sapiens GN=PCDHGA2 PE=2 SV=1	0	2
Q13200	0.8	1	1	1.11e-05	0.0185914	26S proteasome non-ATPase regulatory subunit 2 OS=Homo sapiens GN=PSMD2 PE=1 SV=3	0	1
Q59EG8	0.8	1	1	1.1e-05	0.0185914	Proteasome 26S non-ATPase subunit 2 variant (Fragment) OS=Homo sapiens PE=2 SV=1	0	1
B4DM22	0.8	1	1	1.11e-05	0.0185914	cDNA FLJ53357, highly similar to 26S proteasome non-ATPase regulatory subunit 2 OS=Homo sapiens PE=2 SV=1	0	1
J7M2B1	0.8	4	7	8.19e-05	0.0185914	Tyrosine-protein kinase receptor OS=Homo sapiens GN=EZR-ROS1 PE=2 SV=1	0	7
A8K7A6	0.8	2	2	2.38e-05	0.0185914	cDNA FLJ77162, highly similar to Homo sapiens SMC1 structural maintenance of chromosomes 1-like 1 (SMC1L1), mRNA (Fragment) OS=Homo sapiens PE=2 SV=1	0	2
Q6P2R1	0.8	2	2	2.37e-05	0.0185914	SMC1A protein (Fragment) OS=Homo sapiens GN=SMC1A PE=2 SV=1	0	2
Q6MZR8	0.8	2	2	2.41e-05	0.0185914	Putative uncharacterized protein DKFZp686L19178 (Fragment) OS=Homo sapiens GN=DKFZp686L19178 PE=2 SV=2	0	2
O95267	0.8	1	1	1.26e-05	0.0185914	RAS guanyl-releasing protein 1 OS=Homo sapiens GN=RASGRP1 PE=1 SV=2	0	1
F5H514	0.8	1	1	1.26e-05	0.0185914	RAS guanyl-releasing protein 1 OS=Homo sapiens GN=RASGRP1 PE=1 SV=2	0	1
B7Z9V2	0.8	1	1	1.34e-05	0.0185914	cDNA, FLJ78966, highly similar to Homo sapiens RAS guanyl releasing protein 1 (calcium and DAG-regulated) (RASGRP1), mRNA OS=Homo sapiens PE=2 SV=1	0	1
B4DHH1	0.8	1	1	1.34e-05	0.0185914	cDNA FLJ57930, highly similar to Homo sapiens RAS guanyl releasing protein 1 (calcium and DAG-regulated) (RASGRP1), mRNA OS=Homo sapiens PE=2 SV=1	0	1
B2RA89	0.8	1	1	1.26e-05	0.0185914	cDNA, FLJ94771, highly similar to Homo sapiens RAS guanyl releasing protein 1 (calcium and DAG-regulated) (RASGRP1), mRNA OS=Homo sapiens PE=2 SV=1	0	1
Reverse_sp|Q3KNS1|PTHD3_HUMAN	0.8	5	8	0.000105	0.0185914	Patched domain-containing protein 3 OS=Homo sapiens GN=PTCHD3 PE=1 SV=3	0	8
D3DUP2	0.8	3	4	1.91e-05	0.0185914	WNK lysine deficient protein kinase 1, isoform CRA_d OS=Homo sapiens GN=WNK1 PE=4 SV=1	0	4
B4DTY7	0.8	1	2	1.31e-05	0.0185914	cDNA FLJ57813, weakly similar to p130Cas-associated protein OS=Homo sapiens PE=2 SV=1	0	2
B4DGR6	0.8	1	2	1.7e-05	0.0185914	cDNA FLJ57049, highly similar to WD repeat protein 19 OS=Homo sapiens PE=2 SV=1	0	2
Q59HA5	0.8	1	2	1.68e-05	0.0185914	Cyclin G-associated kinase variant (Fragment) OS=Homo sapiens PE=2 SV=1	0	2
E9PFQ4	0.8	1	2	1.8e-05	0.0185914	Pleckstrin homology-like domain family B member 2 (Fragment) OS=Homo sapiens GN=PHLDB2 PE=1 SV=1	0	2
A8K930	0.8	2	3	2.6e-05	0.0185914	cDNA FLJ75500, highly similar to Homo sapiens EH domain binding protein 1, mRNA OS=Homo sapiens PE=2 SV=1	0	3
H0YCK3	0.8	3	8	6.72e-05	0.0185914	Double-stranded RNA-specific adenosine deaminase (Fragment) OS=Homo sapiens GN=ADAR PE=1 SV=1	0	8
B4DF22	0.8	1	1	9.85e-06	0.0185914	cDNA FLJ55615, highly similar to SWI/SNF-related matrix-associatedactin-dependent regulator of chromatin subfamily C member 2 OS=Homo sapiens PE=2 SV=1	0	1
D6RD46	0.8	2	3	3.07e-05	0.0185914	LIM and calponin homology domains-containing protein 1 OS=Homo sapiens GN=LIMCH1 PE=1 SV=1	0	3
E9PCX7	0.8	3	5	5.25e-05	0.0185914	NAD(P) transhydrogenase, mitochondrial OS=Homo sapiens GN=NNT PE=1 SV=1	0	5
A1L179	0.8	2	7	8.14e-05	0.0185914	Kinesin-like protein (Fragment) OS=Homo sapiens GN=KIF5C PE=2 SV=1	0	7
A0A0G2JMZ6	0.8	2	7	8.17e-05	0.0185914	Kinesin-like protein (Fragment) OS=Homo sapiens GN=KIF5C PE=1 SV=1	0	7
Q14934	0.8	1	1	1.11e-05	0.0185914	Nuclear factor of activated T-cells, cytoplasmic 4 OS=Homo sapiens GN=NFATC4 PE=1 SV=2	0	1
G3V5Z3	0.8	2	3	4.26e-05	0.0185914	Serine/threonine-protein phosphatase 4 regulatory subunit 3A OS=Homo sapiens GN=PPP4R3A PE=1 SV=1	0	3
A8K2V6	0.8	1	2	1.54e-05	0.0185914	cDNA FLJ77049, highly similar to Homo sapiens homolog of yeast INO80 (INO80), transcript variant 2, mRNA (Fragment) OS=Homo sapiens PE=2 SV=1	0	2
B4DLF5	0.8	1	2	2.09e-05	0.0185914	cDNA FLJ59332, highly similar to Hepatocyte growth factor receptor (EC 2.7.10.1) OS=Homo sapiens PE=2 SV=1	0	2
A0A024R3V1	0.8	1	2	2.02e-05	0.0185914	AT rich interactive domain 4B (RBP1-like), isoform CRA_a OS=Homo sapiens GN=ARID4B PE=4 SV=1	0	2
B4DM73	0.8	2	4	3.78e-05	0.0185914	cDNA FLJ60078, highly similar to CLIP-associating protein 2 (Fragment) OS=Homo sapiens PE=2 SV=1	0	4
G3V470	0.8	1	2	1.36e-05	0.0185914	Telomerase protein component 1 OS=Homo sapiens GN=TEP1 PE=1 SV=1	0	2
Reverse_tr|J3KRP9|J3KRP9_HUMAN	0.8	1	1	8e-06	0.0185914	Protein TANC2 (Fragment) OS=Homo sapiens GN=TANC2 PE=1 SV=1	0	1
B4DTT2	0.8	1	2	1.71e-05	0.0185914	cDNA FLJ54456, highly similar to Ran-binding protein 2-like 6 OS=Homo sapiens PE=2 SV=1	0	2
A0A087X0F1	0.8	2	5	4.85e-05	0.0185914	Protein TASOR OS=Homo sapiens GN=FAM208A PE=1 SV=1	0	5
E9PFT7	0.8	1	1	7.69e-06	0.0185914	Adenomatous polyposis coli protein (Fragment) OS=Homo sapiens GN=APC PE=1 SV=7	0	1
A8K0K2	0.8	1	1	7.69e-06	0.0185914	cDNA FLJ75530, highly similar to Human APC gene mRNA (Fragment) OS=Homo sapiens PE=2 SV=1	0	1
I3L466	0.8	1	1	9.08e-06	0.0185914	CREB-binding protein (Fragment) OS=Homo sapiens GN=CREBBP PE=1 SV=2	0	1
B4E3L4	0.8	1	1	8.38e-06	0.0185914	cDNA FLJ57039, highly similar to CREB-binding protein (EC 2.3.1.48) (Fragment) OS=Homo sapiens PE=2 SV=1	0	1
H0Y380	0.8	1	2	2.05e-05	0.0185914	Receptor-type tyrosine-protein phosphatase F (Fragment) OS=Homo sapiens GN=PTPRF PE=1 SV=1	0	2
B3KXA8	0.8	1	2	2.09e-05	0.0185914	cDNA FLJ45062 fis, clone BRAWH3024186, highly similar to Receptor-type tyrosine-protein phosphatase F (EC 3.1.3.48) OS=Homo sapiens PE=2 SV=1	0	2
Q5GIA7	0.8	1	2	1.98e-05	0.0185914	Antigen MU-RMS-40.16A (Fragment) OS=Homo sapiens PE=2 SV=1	0	2
O95387	0.8	1	1	1.02e-05	0.0185914	Voltage-dependent P/Q type calcium channel alpha 1A subunit (Fragment) OS=Homo sapiens GN=CACNA1A PE=2 SV=1	0	1
K7EQ95	0.8	1	1	1.02e-05	0.0185914	Voltage-dependent P/Q-type calcium channel subunit alpha-1A (Fragment) OS=Homo sapiens GN=CACNA1A PE=1 SV=1	0	1
Q57Z90	0.9	1	1	1.14e-05	0.0209395	Putative uncharacterized protein NP220 (Fragment) OS=Homo sapiens GN=NP220 PE=4 SV=1	0	1
Q4LE69	0.9	1	2	9.46e-06	0.0209395	PIK4CA variant protein (Fragment) OS=Homo sapiens GN=PIK4CA variant protein PE=2 SV=1	0	2
Reverse_contaminant_GR78_LYCES	0.9	1	1	1.51e-05	0.0209395	owl|P49118| 78 KD GLUCOSE REGULATED PROTEIN HOMOLOG PRECURSOR (GRP 78) (IMMUNOGLOBULIN...	0	1
P12036	0.9	1	2	1.96e-05	0.0209395	Neurofilament heavy polypeptide OS=Homo sapiens GN=NEFH PE=1 SV=4	0	2
A8K583	0.9	2	4	2.54e-05	0.0209395	cDNA FLJ77126, highly similar to Homo sapiens zinc finger protein 638 (ZNF638), transcript variant 1, mRNA (Fragment) OS=Homo sapiens PE=2 SV=1	0	4
E7ENX8	0.9	2	4	4.76e-05	0.0209395	Uncharacterized protein (Fragment) OS=Homo sapiens PE=4 SV=1	0	4
Q4LE49	0.9	1	2	1.46e-05	0.0209395	ARID1A variant protein (Fragment) OS=Homo sapiens GN=ARID1A variant protein PE=2 SV=1	0	2
Q4LE43	0.9	2	4	2.84e-05	0.0209395	Phosphoinositide phospholipase C (Fragment) OS=Homo sapiens GN=PLCG1 variant protein PE=2 SV=1	0	4
A0A024R5W1	0.9	1	2	1.76e-05	0.0209395	Suppressor of hairy wing homolog 4 (Drosophila), isoform CRA_a OS=Homo sapiens GN=SUHW4 PE=4 SV=1	0	2
Q7Z3D7	0.9	1	1	1.01e-05	0.0209395	Putative uncharacterized protein DKFZp686E2459 OS=Homo sapiens GN=DKFZp686E2459 PE=2 SV=1	0	1
A0A0A0MR66	0.9	1	1	1.01e-05	0.0209395	RNA binding motif protein 10, isoform CRA_d OS=Homo sapiens GN=RBM10 PE=1 SV=1	0	1
Q59FF0	0.9	2	4	4.16e-05	0.0209395	EBNA-2 co-activator variant (Fragment) OS=Homo sapiens PE=2 SV=1	0	4
I6TRR8	0.9	2	4	4.1e-05	0.0209395	SND1-BRAF fusion OS=Homo sapiens PE=2 SV=1	0	4
Q8IXG0	0.9	1	1	1.46e-05	0.0209395	Crn protein OS=Homo sapiens GN=crn PE=2 SV=1	0	1
A5YKK6	0.9	3	6	2.53e-05	0.0209395	CCR4-NOT transcription complex subunit 1 OS=Homo sapiens GN=CNOT1 PE=1 SV=2	0	6
P18583	0.9	4	7	2.9e-05	0.0209395	Protein SON OS=Homo sapiens GN=SON PE=1 SV=4	0	7
I3L2J0	0.9	2	3	1.2e-05	0.0209395	Protein capicua homolog OS=Homo sapiens GN=CIC PE=1 SV=1	0	3
P50748	0.9	1	2	9.09e-06	0.0209395	Kinetochore-associated protein 1 OS=Homo sapiens GN=KNTC1 PE=1 SV=1	0	2
Q7Z406	0.9	3	6	3.02e-05	0.0209395	Myosin-14 OS=Homo sapiens GN=MYH14 PE=1 SV=2	0	6
Q8WWI1	0.9	4	5	2.98e-05	0.0209395	LIM domain only protein 7 OS=Homo sapiens GN=LMO7 PE=1 SV=3	0	5
J3KP06	0.9	4	5	3.01e-05	0.0209395	LIM domain only protein 7 OS=Homo sapiens GN=LMO7 PE=1 SV=2	0	5
F8WD26	0.9	4	5	3.08e-05	0.0209395	LIM domain only protein 7 OS=Homo sapiens GN=LMO7 PE=1 SV=2	0	5
F8J2B5	0.9	4	5	3.08e-05	0.0209395	LIM domain only 7 protein OS=Homo sapiens GN=LMO7 PE=2 SV=1	0	5
P41229	0.9	1	2	1.29e-05	0.0209395	Lysine-specific demethylase 5C OS=Homo sapiens GN=KDM5C PE=1 SV=2	0	2
Q92887	0.9	1	2	1.3e-05	0.0209395	Canalicular multispecific organic anion transporter 1 OS=Homo sapiens GN=ABCC2 PE=1 SV=3	0	2
O60306	0.9	1	2	1.35e-05	0.0209395	Intron-binding protein aquarius OS=Homo sapiens GN=AQR PE=1 SV=4	0	2
A8K6F0	0.9	1	2	1.35e-05	0.0209395	cDNA FLJ75449, highly similar to Homo sapiens aquarius homolog (mouse) (AQR), mRNA OS=Homo sapiens PE=2 SV=1	0	2
A0A024R9L1	0.9	1	2	1.35e-05	0.0209395	Aquarius homolog (Mouse), isoform CRA_b OS=Homo sapiens GN=AQR PE=4 SV=1	0	2
Q8TER5	0.9	1	2	1.32e-05	0.0209395	Rho guanine nucleotide exchange factor 40 OS=Homo sapiens GN=ARHGEF40 PE=1 SV=3	0	2
D3DS15	0.9	1	2	1.34e-05	0.0209395	Uncharacterized protein OS=Homo sapiens GN=FLJ10357 PE=4 SV=1	0	2
D3DS14	0.9	1	2	1.32e-05	0.0209395	Uncharacterized protein OS=Homo sapiens GN=FLJ10357 PE=4 SV=1	0	2
Q86UU0	0.9	2	4	2.68e-05	0.0209395	B-cell CLL/lymphoma 9-like protein OS=Homo sapiens GN=BCL9L PE=1 SV=1	0	4
Q9ULK4	0.9	1	4	2.93e-05	0.0209395	Mediator of RNA polymerase II transcription subunit 23 OS=Homo sapiens GN=MED23 PE=1 SV=2	0	4
Q5JWT2	0.9	1	4	2.92e-05	0.0209395	Mediator of RNA polymerase II transcription subunit 23 OS=Homo sapiens GN=MED23 PE=1 SV=1	0	4
Q6P158	0.9	2	6	4.34e-05	0.0209395	Putative ATP-dependent RNA helicase DHX57 OS=Homo sapiens GN=DHX57 PE=1 SV=2	0	6
O15013	0.9	1	2	1.47e-05	0.0209395	Rho guanine nucleotide exchange factor 10 OS=Homo sapiens GN=ARHGEF10 PE=1 SV=4	0	2
Q96HA7	0.9	1	2	1.46e-05	0.0209395	Tonsoku-like protein OS=Homo sapiens GN=TONSL PE=1 SV=2	0	2
Q14692	0.9	1	2	1.57e-05	0.0209395	Ribosome biogenesis protein BMS1 homolog OS=Homo sapiens GN=BMS1 PE=1 SV=1	0	2
O15118	0.9	3	5	3.93e-05	0.0209395	Niemann-Pick C1 protein OS=Homo sapiens GN=NPC1 PE=1 SV=2	0	5
Q59GR1	0.9	3	5	3.89e-05	0.0209395	Niemann-Pick disease, type C1 variant (Fragment) OS=Homo sapiens PE=4 SV=1	0	5
A0A0A8JCD0	0.9	3	5	3.93e-05	0.0209395	Niemann-Pick C1 protein OS=Homo sapiens GN=NPC1 PE=2 SV=1	0	5
Reverse_sp|P02458|CO2A1_HUMAN	0.9	1	1	6.75e-06	0.0209395	Collagen alpha-1(II) chain OS=Homo sapiens GN=COL2A1 PE=1 SV=3	0	1
O60610	0.9	4	7	5.52e-05	0.0209395	Protein diaphanous homolog 1 OS=Homo sapiens GN=DIAPH1 PE=1 SV=2	0	7
Q6URC4	0.9	4	7	5.52e-05	0.0209395	Diaphanous 1 OS=Homo sapiens PE=2 SV=1	0	7
A0A0G2JH68	0.9	4	7	5.52e-05	0.0209395	Protein diaphanous homolog 1 OS=Homo sapiens GN=DIAPH1 PE=1 SV=1	0	7
Q2M389	0.9	1	2	1.71e-05	0.0209395	WASH complex subunit 7 OS=Homo sapiens GN=KIAA1033 PE=1 SV=2	0	2
A0A087X256	0.9	1	2	1.71e-05	0.0209395	WASH complex subunit 7 OS=Homo sapiens GN=KIAA1033 PE=1 SV=1	0	2
Q9P260	0.9	2	4	3.3e-05	0.0209395	LisH domain and HEAT repeat-containing protein KIAA1468 OS=Homo sapiens GN=KIAA1468 PE=1 SV=2	0	4
Q6PD62	0.9	1	2	1.71e-05	0.0209395	RNA polymerase-associated protein CTR9 homolog OS=Homo sapiens GN=CTR9 PE=1 SV=1	0	2
A8K6X9	0.9	1	2	1.71e-05	0.0209395	cDNA FLJ76427, highly similar to Homo sapiens SH2 domain binding protein 1 (tetratricopeptide repeat containing) (SH2BP1), mRNA OS=Homo sapiens PE=2 SV=1	0	2
Q76FK4	0.9	1	2	1.72e-05	0.0209395	Nucleolar protein 8 OS=Homo sapiens GN=NOL8 PE=1 SV=1	0	2
A0A024R250	0.9	1	2	1.71e-05	0.0209395	Nucleolar protein 8, isoform CRA_a OS=Homo sapiens GN=NOL8 PE=4 SV=1	0	2
Q9UBN7	0.9	1	2	1.65e-05	0.0209395	Histone deacetylase 6 OS=Homo sapiens GN=HDAC6 PE=1 SV=2	0	2
Q9NSW6	0.9	1	2	1.66e-05	0.0209395	Putative uncharacterized protein DKFZp566E044 OS=Homo sapiens GN=DKFZp566E044 PE=2 SV=2	0	2
B4DZN1	0.9	1	2	1.67e-05	0.0209395	cDNA FLJ56624, highly similar to Histone deacetylase 6 OS=Homo sapiens PE=2 SV=1	0	2
B4DZH6	0.9	1	2	1.63e-05	0.0209395	cDNA FLJ56474, highly similar to Histone deacetylase 6 OS=Homo sapiens PE=2 SV=1	0	2
A0A024QZ26	0.9	1	2	1.65e-05	0.0209395	Histone deacetylase 6, isoform CRA_c OS=Homo sapiens GN=HDAC6 PE=4 SV=1	0	2
Q7Z6B7	0.9	1	2	1.85e-05	0.0209395	SLIT-ROBO Rho GTPase-activating protein 1 OS=Homo sapiens GN=SRGAP1 PE=1 SV=1	0	2
B4DR40	0.9	1	2	1.85e-05	0.0209395	DNA-directed RNA polymerase subunit beta OS=Homo sapiens PE=2 SV=1	0	2
Q9UPN9	0.9	1	2	1.78e-05	0.0209395	E3 ubiquitin-protein ligase TRIM33 OS=Homo sapiens GN=TRIM33 PE=1 SV=3	0	2
E7EN20	0.9	1	2	1.79e-05	0.0209395	E3 ubiquitin-protein ligase TRIM33 OS=Homo sapiens GN=TRIM33 PE=1 SV=2	0	2
A0A024R0F6	0.9	1	2	1.78e-05	0.0209395	Tripartite motif-containing 33, isoform CRA_a OS=Homo sapiens GN=TRIM33 PE=4 SV=1	0	2
Q9Y3P9	0.9	1	2	1.88e-05	0.0209395	Rab GTPase-activating protein 1 OS=Homo sapiens GN=RABGAP1 PE=1 SV=3	0	2
O15397	0.9	1	2	1.94e-05	0.0209395	Importin-8 OS=Homo sapiens GN=IPO8 PE=1 SV=2	0	2
Q9HBR0	0.9	1	2	1.79e-05	0.0209395	Putative sodium-coupled neutral amino acid transporter 10 OS=Homo sapiens GN=SLC38A10 PE=1 SV=2	0	2
A0AVT1	0.9	2	6	5.72e-05	0.0209395	Ubiquitin-like modifier-activating enzyme 6 OS=Homo sapiens GN=UBA6 PE=1 SV=1	0	6
A0A024RDB0	0.9	2	6	5.72e-05	0.0209395	Ubiquitin-activating enzyme E1-like 2, isoform CRA_a OS=Homo sapiens GN=UBE1L2 PE=4 SV=1	0	6
A8K3D5	0.9	1	1	1.04e-05	0.0209395	cDNA FLJ77065, highly similar to Homo sapiens golgi autoantigen, golgin subfamily a, 4 (GOLGA4), mRNA (Fragment) OS=Homo sapiens PE=2 SV=1	0	1
Q8IWE5	0.9	1	1	9.85e-06	0.0209395	Pleckstrin homology domain-containing family M member 2 OS=Homo sapiens GN=PLEKHM2 PE=1 SV=2	0	1
Q5VVD7	0.9	1	1	1e-05	0.0209395	Pleckstrin homology domain-containing family M member 2 OS=Homo sapiens GN=PLEKHM2 PE=1 SV=1	0	1
O43491	0.9	2	3	3e-05	0.0209395	Band 4.1-like protein 2 OS=Homo sapiens GN=EPB41L2 PE=1 SV=1	0	3
Q9UI26	0.9	2	3	3.09e-05	0.0209395	Importin-11 OS=Homo sapiens GN=IPO11 PE=1 SV=1	0	3
Q6EKJ0	0.9	3	8	8.46e-05	0.0209395	General transcription factor II-I repeat domain-containing protein 2B OS=Homo sapiens GN=GTF2IRD2B PE=1 SV=1	0	8
A0A0A0MSY2	0.9	3	8	8.46e-05	0.0209395	General transcription factor II-I repeat domain-containing protein 2A OS=Homo sapiens GN=GTF2IRD2 PE=1 SV=1	0	8
Q86UP8	0.9	3	8	8.46e-05	0.0209395	General transcription factor II-I repeat domain-containing protein 2A OS=Homo sapiens GN=GTF2IRD2 PE=1 SV=2	0	8
P49736	0.9	1	1	1.11e-05	0.0209395	DNA replication licensing factor MCM2 OS=Homo sapiens GN=MCM2 PE=1 SV=4	0	1
A1X283	0.9	1	1	1.1e-05	0.0209395	SH3 and PX domain-containing protein 2B OS=Homo sapiens GN=SH3PXD2B PE=1 SV=3	0	1
Q6N069	0.9	3	5	5.81e-05	0.0209395	N-alpha-acetyltransferase 16, NatA auxiliary subunit OS=Homo sapiens GN=NAA16 PE=1 SV=2	0	5
A4FU51	0.9	3	5	5.81e-05	0.0209395	NMDA receptor regulated 1-like OS=Homo sapiens GN=NARG1L PE=2 SV=1	0	5
Q9Y5Q9	0.9	1	1	1.13e-05	0.0209395	General transcription factor 3C polypeptide 3 OS=Homo sapiens GN=GTF3C3 PE=1 SV=1	0	1
Q9BXP5	0.9	1	1	1.15e-05	0.0209395	Serrate RNA effector molecule homolog OS=Homo sapiens GN=SRRT PE=1 SV=1	0	1
P22681	0.9	1	1	1.11e-05	0.0209395	E3 ubiquitin-protein ligase CBL OS=Homo sapiens GN=CBL PE=1 SV=2	0	1
A0A0U1RR39	0.9	1	1	1.16e-05	0.0209395	E3 ubiquitin-protein ligase CBL OS=Homo sapiens GN=CBL PE=1 SV=1	0	1
A0A0U1RQX8	0.9	1	1	1.14e-05	0.0209395	E3 ubiquitin-protein ligase CBL OS=Homo sapiens GN=CBL PE=1 SV=1	0	1
Q9UQ16	0.9	3	3	3.46e-05	0.0209395	Dynamin-3 OS=Homo sapiens GN=DNM3 PE=1 SV=4	0	3
A0A024R1B9	0.9	1	2	2.38e-05	0.0209395	Breakpoint cluster region, isoform CRA_c OS=Homo sapiens GN=BCR PE=4 SV=1	0	2
Q12844	0.9	1	2	2.26e-05	0.0209395	Breakpoint cluster region protein (Fragment) OS=Homo sapiens GN=BCR PE=4 SV=1	0	2
Q12843	0.9	1	2	2.14e-05	0.0209395	Breakpoint cluster region protein (Fragment) OS=Homo sapiens GN=BCR PE=4 SV=1	0	2
B4E065	0.9	1	2	2.33e-05	0.0209395	cDNA FLJ58654, highly similar to Breakpoint cluster region protein (EC 2.7.11.1) OS=Homo sapiens PE=2 SV=1	0	2
Q8TAG9	0.9	1	1	1.25e-05	0.0209395	Exocyst complex component 6 OS=Homo sapiens GN=EXOC6 PE=1 SV=3	0	1
B7Z6G5	0.9	1	1	1.22e-05	0.0209395	cDNA FLJ56022, highly similar to Exocyst complex component 6 OS=Homo sapiens PE=2 SV=1	0	1
B4DEZ1	0.9	1	1	1.26e-05	0.0209395	cDNA FLJ55550, highly similar to Exocyst complex component 6 OS=Homo sapiens PE=2 SV=1	0	1
B3KXY5	0.9	1	1	1.26e-05	0.0209395	cDNA FLJ46316 fis, clone TESTI4041482, highly similar to Exocyst complex component 6 OS=Homo sapiens PE=2 SV=1	0	1
B2RDH5	0.9	1	1	1.33e-05	0.0209395	cDNA, FLJ96612, highly similar to Homo sapiens SEC15 (S. cerevisiae)-like (SEC15L), mRNA OS=Homo sapiens PE=2 SV=1	0	1
Q8N3F8	0.9	1	1	1.16e-05	0.0209395	MICAL-like protein 1 OS=Homo sapiens GN=MICALL1 PE=1 SV=2	0	1
P21127	0.9	1	2	2.52e-05	0.0209395	Cyclin-dependent kinase 11B OS=Homo sapiens GN=CDK11B PE=1 SV=3	0	2
Q5QPR4	0.9	1	2	2.69e-05	0.0209395	Cyclin-dependent kinase 11A OS=Homo sapiens GN=CDK11A PE=1 SV=1	0	2
Q5QPR3	0.9	1	2	2.58e-05	0.0209395	Cyclin-dependent kinase 11A OS=Homo sapiens GN=CDK11A PE=1 SV=1	0	2
J3QR44	0.9	1	2	2.52e-05	0.0209395	Cyclin-dependent kinase 11B OS=Homo sapiens GN=CDK11B PE=1 SV=2	0	2
J3QR29	0.9	1	2	2.68e-05	0.0209395	Cyclin-dependent kinase 11B OS=Homo sapiens GN=CDK11B PE=1 SV=2	0	2
B7ZVY7	0.9	1	2	2.57e-05	0.0209395	Cell division cycle 2-like 1 (PITSLRE proteins) OS=Homo sapiens GN=CDC2L1 PE=1 SV=1	0	2
B4E3D9	0.9	1	2	2.6e-05	0.0209395	cDNA FLJ59152, highly similar to PITSLRE serine/threonine-protein kinaseCDC2L1 (EC 2.7.11.22) OS=Homo sapiens PE=2 SV=1	0	2
A0A0D9SER5	0.9	1	2	2.56e-05	0.0209395	Cyclin-dependent kinase 11B OS=Homo sapiens GN=CDK11B PE=1 SV=1	0	2
A0A0D9SEN2	0.9	1	2	2.56e-05	0.0209395	Cyclin-dependent kinase 11B OS=Homo sapiens GN=CDK11B PE=1 SV=1	0	2
A0A0D9SEI3	0.9	1	2	2.6e-05	0.0209395	Cyclin-dependent kinase 11B OS=Homo sapiens GN=CDK11B PE=1 SV=1	0	2
Q9UQ88	0.9	1	2	2.56e-05	0.0209395	Cyclin-dependent kinase 11A OS=Homo sapiens GN=CDK11A PE=1 SV=4	0	2
Q13427	0.9	1	1	1.33e-05	0.0209395	Peptidyl-prolyl cis-trans isomerase G OS=Homo sapiens GN=PPIG PE=1 SV=2	0	1
Q2NKQ6	0.9	1	1	1.36e-05	0.0209395	PPIG protein OS=Homo sapiens GN=PPIG PE=2 SV=1	0	1
E9PG73	0.9	1	1	1.36e-05	0.0209395	Peptidyl-prolyl cis-trans isomerase G OS=Homo sapiens GN=PPIG PE=1 SV=1	0	1
Q68CQ4	0.9	1	2	2.65e-05	0.0209395	Digestive organ expansion factor homolog OS=Homo sapiens GN=DIEXF PE=1 SV=2	0	2
A8K0P8	0.9	1	2	2.65e-05	0.0209395	cDNA FLJ78223 OS=Homo sapiens PE=2 SV=1	0	2
P04150	0.9	2	4	5.17e-05	0.0209395	Glucocorticoid receptor OS=Homo sapiens GN=NR3C1 PE=1 SV=1	0	4
H6V745	0.9	2	4	5.39e-05	0.0209395	Glucocorticoid receptor OS=Homo sapiens GN=NR3C1 PE=2 SV=1	0	4
F5ATB7	0.9	2	4	5.17e-05	0.0209395	Nuclear receptor subfamily 3 group C member 1 variant NS-1 OS=Homo sapiens GN=NR3C1 PE=2 SV=1	0	4
F1D8N4	0.9	2	4	5.17e-05	0.0209395	Glucocorticoid nuclear receptor variant 1 OS=Homo sapiens GN=NR3C1 PE=2 SV=1	0	4
E5KQF6	0.9	2	4	5.16e-05	0.0209395	Glucocorticoid receptor OS=Homo sapiens GN=NR3C1 PE=3 SV=1	0	4
E5KQF5	0.9	2	4	5.41e-05	0.0209395	Glucocorticoid receptor OS=Homo sapiens GN=NR3C1 PE=3 SV=1	0	4
B6ZGU6	0.9	2	4	5.17e-05	0.0209395	Glucocorticoid receptor OS=Homo sapiens GN=NR3C1 PE=2 SV=1	0	4
B4DHL7	0.9	1	1	1.3e-05	0.0209395	cDNA FLJ59515 OS=Homo sapiens PE=2 SV=1	0	1
C9JMN1	0.9	1	2	2.71e-05	0.0209395	Structural maintenance of chromosomes protein 6 (Fragment) OS=Homo sapiens GN=SMC6 PE=1 SV=1	0	2
P46459	0.9	2	4	5.4e-05	0.0209395	Vesicle-fusing ATPase OS=Homo sapiens GN=NSF PE=1 SV=3	0	4
I3L0N3	0.9	2	4	5.43e-05	0.0209395	Vesicle-fusing ATPase OS=Homo sapiens GN=NSF PE=1 SV=1	0	4
B7Z5J7	0.9	2	4	5.43e-05	0.0209395	cDNA FLJ58682, highly similar to Vesicle-fusing ATPase (EC 3.6.4.6) OS=Homo sapiens PE=2 SV=1	0	4
O75157	0.9	3	5	6.43e-05	0.0209395	TSC22 domain family protein 2 OS=Homo sapiens GN=TSC22D2 PE=1 SV=3	0	5
E7ETD6	0.9	2	3	1.09e-05	0.0209395	Nucleosome-remodeling factor subunit BPTF (Fragment) OS=Homo sapiens GN=BPTF PE=1 SV=3	0	3
F8WEF5	0.9	1	2	1.22e-05	0.0209395	PHD and RING finger domain-containing protein 1 OS=Homo sapiens GN=PHRF1 PE=1 SV=1	0	2
E9PJ24	0.9	1	2	1.22e-05	0.0209395	PHD and RING finger domain-containing protein 1 OS=Homo sapiens GN=PHRF1 PE=1 SV=1	0	2
B7ZM66	0.9	1	2	1.22e-05	0.0209395	PHRF1 protein OS=Homo sapiens GN=PHRF1 PE=2 SV=1	0	2
B7ZM65	0.9	1	2	1.22e-05	0.0209395	PHD and RING finger domain-containing protein 1 OS=Homo sapiens GN=PHRF1 PE=1 SV=1	0	2
A0A0J9YYB5	0.9	1	2	1.22e-05	0.0209395	PHD and RING finger domain-containing protein 1 OS=Homo sapiens GN=PHRF1 PE=1 SV=1	0	2
A0A0J9YX88	0.9	1	2	1.34e-05	0.0209395	PHD and RING finger domain-containing protein 1 OS=Homo sapiens GN=PHRF1 PE=1 SV=1	0	2
B4DGA3	0.9	2	3	2.43e-05	0.0209395	cDNA FLJ55898, highly similar to Receptor-type tyrosine-protein phosphatase mu (EC 3.1.3.48) OS=Homo sapiens PE=2 SV=1	0	3
J3KP36	0.9	1	2	1.59e-05	0.0209395	WASH complex subunit FAM21C OS=Homo sapiens GN=FAM21C PE=1 SV=3	0	2
F8W7U3	0.9	1	2	1.6e-05	0.0209395	WASH complex subunit FAM21A OS=Homo sapiens GN=FAM21A PE=1 SV=1	0	2
E7ESD2	0.9	1	2	1.57e-05	0.0209395	WASH complex subunit FAM21A OS=Homo sapiens GN=FAM21A PE=1 SV=2	0	2
A0A087WYF6	0.9	1	2	1.61e-05	0.0209395	WASH complex subunit FAM21A OS=Homo sapiens GN=FAM21A PE=1 SV=1	0	2
V9GY86	0.9	1	2	1.74e-05	0.0209395	Ataxin-2 OS=Homo sapiens GN=ATXN2 PE=1 SV=1	0	2
Q2M2R5	0.9	1	2	1.78e-05	0.0209395	ATXN2 protein (Fragment) OS=Homo sapiens GN=ATXN2 PE=2 SV=1	0	2
F8VQP2	0.9	1	2	1.87e-05	0.0209395	Ataxin-2 OS=Homo sapiens GN=ATXN2 PE=1 SV=1	0	2
B4E2E5	0.9	1	2	1.85e-05	0.0209395	cDNA FLJ56289, highly similar to Homo sapiens sperm specific antigen 2 (SSFA2), mRNA OS=Homo sapiens PE=2 SV=1	0	2
B7Z920	0.9	2	4	3.75e-05	0.0209395	cDNA FLJ61714, highly similar to Tripeptidyl-peptidase 2 (EC 3.4.14.10) (Fragment) OS=Homo sapiens PE=2 SV=1	0	4
A8K2P3	0.9	1	2	2.03e-05	0.0209395	cDNA FLJ77041, highly similar to Homo sapiens RAS protein activator like 2 (RASAL2), transcript variant 1, mRNA (Fragment) OS=Homo sapiens PE=2 SV=1	0	2
Q05BL1	0.9	3	5	4.79e-05	0.0209395	TP53BP2 protein OS=Homo sapiens GN=TP53BP2 PE=2 SV=1	0	5
Q53H56	0.9	1	3	3.29e-05	0.0209395	Ubiquitin specific protease, proto-oncogene isoform b variant (Fragment) OS=Homo sapiens PE=2 SV=1	0	3
A0A024R2X6	0.9	1	3	3.29e-05	0.0209395	Ubiquitin specific peptidase 4 (Proto-oncogene), isoform CRA_b OS=Homo sapiens GN=USP4 PE=4 SV=1	0	3
Q68DU0	0.9	3	6	6.42e-05	0.0209395	Putative uncharacterized protein DKFZp781O2021 OS=Homo sapiens GN=DKFZp781O2021 PE=2 SV=1	0	6
C9JZR2	0.9	3	6	6.42e-05	0.0209395	Catenin delta-1 OS=Homo sapiens GN=CTNND1 PE=1 SV=2	0	6
B4DRB3	0.9	1	2	2.46e-05	0.0209395	cDNA FLJ52431, highly similar to Retinoblastoma-associated protein OS=Homo sapiens PE=2 SV=1	0	2
Q9H7D7	0.9	1	1	1.52e-05	0.0209395	WD repeat-containing protein 26 OS=Homo sapiens GN=WDR26 PE=1 SV=3	0	1
H0Y764	0.9	1	2	9.83e-06	0.0209395	Neurobeachin-like protein 2 (Fragment) OS=Homo sapiens GN=NBEAL2 PE=1 SV=1	0	2
Q59G54	0.9	1	2	1.69e-05	0.0209395	Bromodomain adjacent to zinc finger domain, 1A isoform b variant (Fragment) OS=Homo sapiens PE=2 SV=1	0	2
B7Z8Y3	0.9	3	8	8.28e-05	0.0209395	cDNA FLJ61696, highly similar to Double-stranded RNA-specific adenosine deaminase (EC 3.5.4.-) OS=Homo sapiens PE=2 SV=1	0	8
H0Y8P3	0.9	2	3	3.28e-05	0.0209395	LIM and calponin homology domains-containing protein 1 (Fragment) OS=Homo sapiens GN=LIMCH1 PE=1 SV=1	0	3
E9PDJ9	0.9	2	3	3.29e-05	0.0209395	LIM and calponin homology domains-containing protein 1 OS=Homo sapiens GN=LIMCH1 PE=1 SV=1	0	3
E7EPK0	0.9	2	3	3.36e-05	0.0209395	LIM and calponin homology domains-containing protein 1 OS=Homo sapiens GN=LIMCH1 PE=1 SV=1	0	3
B7Z5Q8	0.9	2	3	3.38e-05	0.0209395	cDNA FLJ52519, weakly similar to LIM domain only protein 7 OS=Homo sapiens PE=2 SV=1	0	3
B7Z2J4	0.9	2	3	3.29e-05	0.0209395	cDNA FLJ58365, weakly similar to LIM domain only protein 7 OS=Homo sapiens PE=2 SV=1	0	3
H0YMN5	0.9	1	2	1.82e-05	0.0209395	DNA helicase INO80 OS=Homo sapiens GN=INO80 PE=1 SV=1	0	2
F5H2E6	0.9	1	1	1.3e-05	0.0209395	Cell division cycle and apoptosis regulator protein 1 (Fragment) OS=Homo sapiens GN=CCAR1 PE=1 SV=1	0	1
B4E0M7	0.9	1	2	1.98e-05	0.0209395	cDNA FLJ58076, highly similar to Ran-binding protein 2-like 6 OS=Homo sapiens PE=2 SV=1	0	2
Q5HYB0	0.9	2	4	3.94e-05	0.0209395	Putative uncharacterized protein DKFZp686P1738 OS=Homo sapiens GN=DKFZp686P1738 PE=2 SV=1	0	4
H0Y7V8	0.9	2	4	4.08e-05	0.0209395	Serine/threonine-protein kinase MRCK alpha (Fragment) OS=Homo sapiens GN=CDC42BPA PE=1 SV=1	0	4
H0Y5V1	0.9	2	4	3.83e-05	0.0209395	Serine/threonine-protein kinase MRCK alpha (Fragment) OS=Homo sapiens GN=CDC42BPA PE=1 SV=1	0	4
A0A0A0MRJ1	0.9	2	4	3.94e-05	0.0209395	Serine/threonine-protein kinase MRCK alpha OS=Homo sapiens GN=CDC42BPA PE=1 SV=1	0	4
B4DJ21	0.9	2	4	4.4e-05	0.0209395	cDNA FLJ53444, highly similar to Tyrosine-protein phosphatase non-receptor type 23 (EC 3.1.3.48) OS=Homo sapiens PE=2 SV=1	0	4
D3DPH5	0.9	1	2	2.27e-05	0.0209395	Collagen, type V, alpha 2, isoform CRA_b OS=Homo sapiens GN=COL5A2 PE=4 SV=1	0	2
H7BYL6	0.9	2	6	3.4e-05	0.0209395	A-kinase anchor protein 9 (Fragment) OS=Homo sapiens GN=AKAP9 PE=1 SV=1	0	6
B7Z2B6	0.9	1	1	8.84e-06	0.0209395	Adenomatous polyposis coli protein (Fragment) OS=Homo sapiens GN=APC PE=1 SV=1	0	1
E9PL24	0.9	1	2	1.8e-05	0.0209395	Myomegalin OS=Homo sapiens GN=PDE4DIP PE=1 SV=2	0	2
A0A0C4DFQ0	0.9	1	2	1.77e-05	0.0209395	Myomegalin OS=Homo sapiens GN=PDE4DIP PE=1 SV=1	0	2
H0Y470	0.9	1	2	2.26e-05	0.0209395	Girdin (Fragment) OS=Homo sapiens GN=CCDC88A PE=1 SV=1	0	2
Reverse_sp|Q15542|TAF5_HUMAN	0.9	1	2	2.51e-05	0.0209395	Transcription initiation factor TFIID subunit 5 OS=Homo sapiens GN=TAF5 PE=1 SV=3	0	2
J3KN10	1	1	2	9.55e-06	0.023293	Phosphatidylinositol 4-kinase alpha OS=Homo sapiens GN=PI4KA PE=1 SV=1	0	2
B4DYG5	1	1	2	9.55e-06	0.023293	cDNA FLJ60960, highly similar to Phosphatidylinositol 4-kinase alpha (EC 2.7.1.67) OS=Homo sapiens PE=2 SV=1	0	2
P42356	1	1	2	9.55e-06	0.023293	Phosphatidylinositol 4-kinase alpha OS=Homo sapiens GN=PI4KA PE=1 SV=4	0	2
Q59HE3	1	1	2	2.56e-05	0.023293	Calpastatin isoform a variant (Fragment) OS=Homo sapiens PE=2 SV=1	0	2
B8ZZW2	1	1	1	1.1e-05	0.023293	GRIP and coiled-coil domain-containing protein 2 (Fragment) OS=Homo sapiens GN=GCC2 PE=1 SV=1	0	1
B4DS72	1	2	4	5.23e-05	0.023293	cDNA FLJ57033, highly similar to Antigen peptide transporter 2 OS=Homo sapiens PE=2 SV=1	0	4
B4DYL7	1	1	2	1.64e-05	0.023293	cDNA FLJ58490, highly similar to Homo sapiens CCR4-NOT transcription complex, subunit 1 (CNOT1), transcript variant 1, mRNA OS=Homo sapiens PE=2 SV=1	0	2
J3KN39	1	1	2	1.9e-05	0.023293	NACHT, LRR and PYD domains-containing protein 2 OS=Homo sapiens GN=NLRP2 PE=1 SV=1	0	2
B4DYY2	1	1	2	1.88e-05	0.023293	cDNA FLJ60981, highly similar to NACHT, LRR and PYD-containing protein 7 OS=Homo sapiens PE=2 SV=1	0	2
A8K9G6	1	1	2	1.9e-05	0.023293	cDNA FLJ75133, highly similar to Homo sapiens NACHT, leucine rich repeat and PYD containing 2, mRNA OS=Homo sapiens PE=2 SV=1	0	2
A0A0G2JPQ2	1	1	2	1.89e-05	0.023293	NACHT, LRR and PYD domains-containing protein 2 OS=Homo sapiens GN=NLRP2 PE=1 SV=1	0	2
Q9NX02	1	1	2	1.89e-05	0.023293	NACHT, LRR and PYD domains-containing protein 2 OS=Homo sapiens GN=NLRP2 PE=1 SV=1	0	2
Q4LE60	1	2	3	2.86e-05	0.023293	TNPO2 variant protein (Fragment) OS=Homo sapiens GN=TNPO2 variant protein PE=2 SV=1	0	3
A8MXP9	1	1	2	2.24e-05	0.023293	Matrin-3 OS=Homo sapiens GN=MATR3 PE=1 SV=1	0	2
B2RDJ7	1	2	3	3.91e-05	0.023293	cDNA, FLJ96642, highly similar to Homo sapiens gephyrin (GPHN), mRNA OS=Homo sapiens PE=2 SV=1	0	3
H0YBA3	1	1	2	2.81e-05	0.023293	Pro-neuregulin-1, membrane-bound isoform (Fragment) OS=Homo sapiens GN=NRG1 PE=1 SV=1	0	2
Q9Y4A5	1	2	4	1.04e-05	0.023293	Transformation/transcription domain-associated protein OS=Homo sapiens GN=TRRAP PE=1 SV=3	0	4
Q59FH1	1	2	4	1.12e-05	0.023293	Transformation/transcription domain-associated protein variant (Fragment) OS=Homo sapiens PE=2 SV=1	0	4
H0Y4W2	1	2	4	1.12e-05	0.023293	Transformation/transcription domain-associated protein (Fragment) OS=Homo sapiens GN=TRRAP PE=1 SV=1	0	4
F2Z2U4	1	2	4	1.04e-05	0.023293	Transformation/transcription domain-associated protein OS=Homo sapiens GN=TRRAP PE=1 SV=3	0	4
Q709C8	1	4	7	1.87e-05	0.023293	Vacuolar protein sorting-associated protein 13C OS=Homo sapiens GN=VPS13C PE=1 SV=1	0	7
P42345	1	2	4	1.57e-05	0.023293	Serine/threonine-protein kinase mTOR OS=Homo sapiens GN=MTOR PE=1 SV=1	0	4
Q8N3C0	1	3	6	2.73e-05	0.023293	Activating signal cointegrator 1 complex subunit 3 OS=Homo sapiens GN=ASCC3 PE=1 SV=3	0	6
Q86XA9	1	1	2	9.84e-06	0.023293	HEAT repeat-containing protein 5A OS=Homo sapiens GN=HEATR5A PE=1 SV=2	0	2
F5H619	1	1	2	9.81e-06	0.023293	HEAT repeat-containing protein 5A OS=Homo sapiens GN=HEATR5A PE=1 SV=1	0	2
Q6YHU6	1	2	3	1.54e-05	0.023293	Thyroid adenoma-associated protein OS=Homo sapiens GN=THADA PE=1 SV=1	0	3
Q9Y6D5	1	2	4	2.25e-05	0.023293	Brefeldin A-inhibited guanine nucleotide-exchange protein 2 OS=Homo sapiens GN=ARFGEF2 PE=1 SV=3	0	4
Q8IWV7	1	1	2	1.15e-05	0.023293	E3 ubiquitin-protein ligase UBR1 OS=Homo sapiens GN=UBR1 PE=1 SV=1	0	2
Q9P2R6	1	1	2	1.28e-05	0.023293	Arginine-glutamic acid dipeptide repeats protein OS=Homo sapiens GN=RERE PE=1 SV=2	0	2
A0A024R4E9	1	1	2	1.28e-05	0.023293	Arginine-glutamic acid dipeptide (RE) repeats, isoform CRA_a OS=Homo sapiens GN=RERE PE=4 SV=1	0	2
Q15262	1	1	2	1.39e-05	0.023293	Receptor-type tyrosine-protein phosphatase kappa OS=Homo sapiens GN=PTPRK PE=1 SV=2	0	2
Q86WJ2	1	1	2	1.39e-05	0.023293	Mutant receptor type protein tyrosine phosphatase K OS=Homo sapiens GN=PTPRK PE=2 SV=1	0	2
Q68DT8	1	1	2	1.39e-05	0.023293	Putative uncharacterized protein DKFZp686C2268 OS=Homo sapiens GN=DKFZp686C2268 PE=2 SV=1	0	2
Q5TG12	1	1	2	1.38e-05	0.023293	Receptor-type tyrosine-protein phosphatase kappa OS=Homo sapiens GN=PTPRK PE=1 SV=1	0	2
E9PGC5	1	1	2	1.36e-05	0.023293	Receptor-type tyrosine-protein phosphatase kappa OS=Homo sapiens GN=PTPRK PE=1 SV=1	0	2
H0Y564	1	2	4	2.76e-05	0.023293	Anaphase-promoting complex subunit 1 (Fragment) OS=Homo sapiens GN=ANAPC1 PE=1 SV=1	0	4
H7C1M2	1	3	6	4.14e-05	0.023293	Protein SON (Fragment) OS=Homo sapiens GN=SON PE=1 SV=1	0	6
Q6BDS2	1	1	2	1.39e-05	0.023293	UHRF1-binding protein 1 OS=Homo sapiens GN=UHRF1BP1 PE=1 SV=1	0	2
P19174	1	2	4	3.11e-05	0.023293	1-phosphatidylinositol 4,5-bisphosphate phosphodiesterase gamma-1 OS=Homo sapiens GN=PLCG1 PE=1 SV=1	0	4
B3KVG9	1	4	8	6.44e-05	0.023293	cDNA FLJ16538 fis, clone OCBBF2033295, highly similar to Protein neurobeachin OS=Homo sapiens PE=2 SV=1	0	8
Q9BZH6	1	3	5	4.1e-05	0.023293	WD repeat-containing protein 11 OS=Homo sapiens GN=WDR11 PE=1 SV=1	0	5
B2RCJ6	1	3	5	4.1e-05	0.023293	cDNA, FLJ96114, highly similar to Homo sapiens bromodomain and WD repeat domain containing 2 (BRWD2), mRNA OS=Homo sapiens PE=2 SV=1	0	5
P78504	1	1	1	8.24e-06	0.023293	Protein jagged-1 OS=Homo sapiens GN=JAG1 PE=1 SV=3	0	1
Q4KMR2	1	1	1	8.24e-06	0.023293	Delta-like protein OS=Homo sapiens GN=JAG1 PE=2 SV=1	0	1
B2R6U9	1	1	1	8.24e-06	0.023293	Delta-like protein OS=Homo sapiens PE=2 SV=1	0	1
E9PCY5	1	3	6	5.24e-05	0.023293	DNA topoisomerase 2 (Fragment) OS=Homo sapiens GN=TOP2B PE=1 SV=1	0	6
Q14147	1	1	2	1.76e-05	0.023293	Probable ATP-dependent RNA helicase DHX34 OS=Homo sapiens GN=DHX34 PE=1 SV=2	0	2
Q9UIA9	1	4	8	7.39e-05	0.023293	Exportin-7 OS=Homo sapiens GN=XPO7 PE=1 SV=3	0	8
E7ESC6	1	4	8	7.38e-05	0.023293	Exportin-7 OS=Homo sapiens GN=XPO7 PE=1 SV=1	0	8
A8K607	1	4	8	7.39e-05	0.023293	cDNA FLJ76855, highly similar to Homo sapiens exportin 7 (XPO7), mRNA OS=Homo sapiens PE=2 SV=1	0	8
P57678	1	2	4	3.79e-05	0.023293	Gem-associated protein 4 OS=Homo sapiens GN=GEMIN4 PE=1 SV=2	0	4
Q8WUM5	1	2	4	3.79e-05	0.023293	Gem (Nuclear organelle) associated protein 4 OS=Homo sapiens GN=GEMIN4 PE=2 SV=1	0	4
Q9ULH7	1	1	2	1.84e-05	0.023293	MKL/myocardin-like protein 2 OS=Homo sapiens GN=MKL2 PE=1 SV=3	0	2
O15164	1	1	2	1.91e-05	0.023293	Transcription intermediary factor 1-alpha OS=Homo sapiens GN=TRIM24 PE=1 SV=3	0	2
B4DYZ9	1	1	2	2.09e-05	0.023293	cDNA FLJ53462, highly similar to Transcription intermediary factor 1-alpha OS=Homo sapiens PE=2 SV=1	0	2
A0A087X1V3	1	1	2	1.98e-05	0.023293	Transcription intermediary factor 1-alpha OS=Homo sapiens GN=TRIM24 PE=1 SV=1	0	2
A0A024R784	1	1	2	1.98e-05	0.023293	Tripartite motif-containing 24, isoform CRA_a OS=Homo sapiens GN=TRIM24 PE=4 SV=1	0	2
P26006	1	4	8	7.64e-05	0.023293	Integrin alpha-3 OS=Homo sapiens GN=ITGA3 PE=1 SV=5	0	8
B4E0H8	1	4	8	7.74e-05	0.023293	cDNA FLJ60385, highly similar to Integrin alpha-3 OS=Homo sapiens PE=2 SV=1	0	8
Q9H0A0	1	2	4	3.92e-05	0.023293	RNA cytidine acetyltransferase OS=Homo sapiens GN=NAT10 PE=1 SV=2	0	4
Q8WWM7	1	3	8	7.47e-05	0.023293	Ataxin-2-like protein OS=Homo sapiens GN=ATXN2L PE=1 SV=2	0	8
Q8IWR0	1	1	2	2.07e-05	0.023293	Zinc finger CCCH domain-containing protein 7A OS=Homo sapiens GN=ZC3H7A PE=1 SV=1	0	2
Q6PKC3	1	1	2	2.04e-05	0.023293	Thioredoxin domain-containing protein 11 OS=Homo sapiens GN=TXNDC11 PE=1 SV=2	0	2
Q6N043	1	1	2	2.05e-05	0.023293	Zinc finger protein 280D OS=Homo sapiens GN=ZNF280D PE=1 SV=3	0	2
B4DHL1	1	1	2	1.93e-05	0.023293	cDNA FLJ56078, highly similar to Suppressor of hairy wing homolog 4 OS=Homo sapiens PE=2 SV=1	0	2
A8K124	1	1	2	2.08e-05	0.023293	cDNA FLJ76213, highly similar to Homo sapiens suppressor of hairy wing homolog 4 (Drosophila) (SUHW4), transcript variant 2, mRNA OS=Homo sapiens PE=2 SV=1	0	2
P54760	1	1	1	1.02e-05	0.023293	Ephrin type-B receptor 4 OS=Homo sapiens GN=EPHB4 PE=1 SV=2	0	1
Q59F17	1	1	1	1.02e-05	0.023293	Receptor protein-tyrosine kinase (Fragment) OS=Homo sapiens PE=2 SV=1	0	1
Q541P7	1	1	1	1.02e-05	0.023293	EPH receptor B4, isoform CRA_a OS=Homo sapiens GN=EPHB4 PE=4 SV=1	0	1
E7ERY9	1	3	5	5.21e-05	0.023293	Calcium-transporting ATPase OS=Homo sapiens GN=ATP2B1 PE=1 SV=2	0	5
Q9NXF1	1	1	1	1.08e-05	0.023293	Testis-expressed sequence 10 protein OS=Homo sapiens GN=TEX10 PE=1 SV=2	0	1
A0A024R169	1	1	1	1.08e-05	0.023293	Testis expressed sequence 10, isoform CRA_a OS=Homo sapiens GN=TEX10 PE=4 SV=1	0	1
Q9HCG8	1	1	2	2.21e-05	0.023293	Pre-mRNA-splicing factor CWC22 homolog OS=Homo sapiens GN=CWC22 PE=1 SV=3	0	2
P48200	1	1	2	2.08e-05	0.023293	Iron-responsive element-binding protein 2 OS=Homo sapiens GN=IREB2 PE=1 SV=3	0	2
D3DW85	1	1	2	2.08e-05	0.023293	Iron-responsive element binding protein 2, isoform CRA_a OS=Homo sapiens GN=IREB2 PE=4 SV=1	0	2
A0A0A6YY96	1	1	2	2.08e-05	0.023293	Iron-responsive element-binding protein 2 OS=Homo sapiens GN=IREB2 PE=1 SV=1	0	2
Q9Y5B0	1	1	2	2.09e-05	0.023293	RNA polymerase II subunit A C-terminal domain phosphatase OS=Homo sapiens GN=CTDP1 PE=1 SV=3	0	2
Q96JK2	1	1	1	1.07e-05	0.023293	DDB1- and CUL4-associated factor 5 OS=Homo sapiens GN=DCAF5 PE=1 SV=2	0	1
P98175	1	1	1	1.08e-05	0.023293	RNA-binding protein 10 OS=Homo sapiens GN=RBM10 PE=1 SV=3	0	1
A0A0S2Z4W4	1	1	1	1.08e-05	0.023293	RNA binding motif protein 10 isoform 2 (Fragment) OS=Homo sapiens GN=RBM10 PE=2 SV=1	0	1
Q8N163	1	2	2	2.17e-05	0.023293	Cell cycle and apoptosis regulator protein 2 OS=Homo sapiens GN=CCAR2 PE=1 SV=2	0	2
B3KTJ9	1	2	2	2.17e-05	0.023293	cDNA FLJ38393 fis, clone FEBRA2007212 OS=Homo sapiens PE=2 SV=1	0	2
O60337	1	1	2	2.21e-05	0.023293	E3 ubiquitin-protein ligase MARCH6 OS=Homo sapiens GN=MARCH6 PE=1 SV=2	0	2
Q7KZF4	1	2	4	4.41e-05	0.023293	Staphylococcal nuclease domain-containing protein 1 OS=Homo sapiens GN=SND1 PE=1 SV=1	0	4
B4E299	1	2	4	4.52e-05	0.023293	cDNA FLJ54574, highly similar to Staphylococcal nuclease domain-containing protein 1 OS=Homo sapiens PE=2 SV=1	0	4
B3KU67	1	2	4	4.46e-05	0.023293	cDNA FLJ39264 fis, clone OCBBF2009603, highly similar to Staphylococcal nuclease domain-containing protein 1 OS=Homo sapiens PE=2 SV=1	0	4
B2R5U1	1	2	4	4.54e-05	0.023293	cDNA, FLJ92620, highly similar to Homo sapiens staphylococcal nuclease domain containing 1 (SND1),mRNA OS=Homo sapiens PE=2 SV=1	0	4
A0A024RBF1	1	1	2	2.2e-05	0.023293	Protein phosphatase 1 regulatory subunit OS=Homo sapiens GN=PPP1R12A PE=4 SV=1	0	2
Q8NCN5	1	1	1	1.14e-05	0.023293	Pyruvate dehydrogenase phosphatase regulatory subunit, mitochondrial OS=Homo sapiens GN=PDPR PE=1 SV=2	0	1
Q9H4G0	1	1	1	1.14e-05	0.023293	Band 4.1-like protein 1 OS=Homo sapiens GN=EPB41L1 PE=1 SV=2	0	1
A0A0C4DH22	1	1	1	1.14e-05	0.023293	Band 4.1-like protein 1 OS=Homo sapiens GN=EPB41L1 PE=1 SV=1	0	1
Q8NB90	1	1	2	2.25e-05	0.023293	Spermatogenesis-associated protein 5 OS=Homo sapiens GN=SPATA5 PE=1 SV=3	0	2
Q58WW2	1	2	4	4.67e-05	0.023293	DDB1- and CUL4-associated factor 6 OS=Homo sapiens GN=DCAF6 PE=1 SV=1	0	4
Q9BUQ8	1	1	2	2.45e-05	0.023293	Probable ATP-dependent RNA helicase DDX23 OS=Homo sapiens GN=DDX23 PE=1 SV=3	0	2
B3KY11	1	1	2	2.51e-05	0.023293	cDNA FLJ46571 fis, clone THYMU3041428, highly similar to Probable ATP-dependent RNA helicase DDX23 (EC 3.6.1.-) OS=Homo sapiens PE=2 SV=1	0	2
A8KA56	1	1	2	2.45e-05	0.023293	cDNA FLJ77678, highly similar to Homo sapiens DEAD (Asp-Glu-Ala-Asp) box polypeptide 23, mRNA OS=Homo sapiens PE=2 SV=1	0	2
A0A024R0Z3	1	1	2	2.45e-05	0.023293	DEAD (Asp-Glu-Ala-Asp) box polypeptide 23, isoform CRA_b OS=Homo sapiens GN=DDX23 PE=3 SV=1	0	2
Q9UJX6	1	2	4	4.88e-05	0.023293	Anaphase-promoting complex subunit 2 OS=Homo sapiens GN=ANAPC2 PE=1 SV=1	0	4
P30260	1	2	4	4.87e-05	0.023293	Cell division cycle protein 27 homolog OS=Homo sapiens GN=CDC27 PE=1 SV=2	0	4
G5EA36	1	2	4	4.88e-05	0.023293	Cell division cycle 27, isoform CRA_c OS=Homo sapiens GN=CDC27 PE=1 SV=1	0	4
O94874	1	1	2	2.53e-05	0.023293	E3 UFM1-protein ligase 1 OS=Homo sapiens GN=UFL1 PE=1 SV=2	0	2
Q06481	1	1	2	2.63e-05	0.023293	Amyloid-like protein 2 OS=Homo sapiens GN=APLP2 PE=1 SV=2	0	2
P17858	1	2	2	2.57e-05	0.023293	ATP-dependent 6-phosphofructokinase, liver type OS=Homo sapiens GN=PFKL PE=1 SV=6	0	2
P98082	1	1	1	1.3e-05	0.023293	Disabled homolog 2 OS=Homo sapiens GN=DAB2 PE=1 SV=3	0	1
B2RAW0	1	1	1	1.3e-05	0.023293	cDNA, FLJ95154, highly similar to Homo sapiens disabled homolog 2, mitogen-responsive phosphoprotein (Drosophila) (DAB2), mRNA OS=Homo sapiens PE=2 SV=1	0	1
A0A024R036	1	1	1	1.3e-05	0.023293	Disabled homolog 2, mitogen-responsive phosphoprotein (Drosophila), isoform CRA_a OS=Homo sapiens GN=DAB2 PE=4 SV=1	0	1
B4E343	1	2	3	4.2e-05	0.023293	cDNA FLJ54249, highly similar to U3 small nucleolar RNA-associated protein 14 homolog A OS=Homo sapiens PE=2 SV=1	0	3
O00461	1	2	2	2.88e-05	0.023293	Golgi integral membrane protein 4 OS=Homo sapiens GN=GOLIM4 PE=1 SV=1	0	2
F8W785	1	2	2	3e-05	0.023293	Golgi integral membrane protein 4 OS=Homo sapiens GN=GOLIM4 PE=1 SV=1	0	2
Q8N556	1	1	2	2.75e-05	0.023293	Actin filament-associated protein 1 OS=Homo sapiens GN=AFAP1 PE=1 SV=2	0	2
Reverse_sp|Q9NP60|IRPL2_HUMAN	1	1	1	1.46e-05	0.023293	X-linked interleukin-1 receptor accessory protein-like 2 OS=Homo sapiens GN=IL1RAPL2 PE=2 SV=1	0	1
P33121	1	2	4	5.75e-05	0.023293	Long-chain-fatty-acid--CoA ligase 1 OS=Homo sapiens GN=ACSL1 PE=1 SV=1	0	4
A8K9T3	1	2	4	5.75e-05	0.023293	cDNA FLJ76467, highly similar to Homo sapiens acyl-CoA synthetase long-chain family member 1 (ACSL1), mRNA OS=Homo sapiens PE=2 SV=1	0	4
Q68D10	1	1	1	1.46e-05	0.023293	Protein SPT2 homolog OS=Homo sapiens GN=SPTY2D1 PE=1 SV=3	0	1
Q5HYM2	1	1	1	1.6e-05	0.023293	Putative uncharacterized protein DKFZp686O2462 (Fragment) OS=Homo sapiens GN=DKFZp686O2462 PE=4 SV=1	0	1
Q05BQ5	1	1	1	1.6e-05	0.023293	MBT domain-containing protein 1 OS=Homo sapiens GN=MBTD1 PE=1 SV=2	0	1
B4DJ53	1	2	3	5.03e-05	0.023293	cDNA FLJ56447, highly similar to Dynamin-2 (EC 3.6.5.5) OS=Homo sapiens PE=2 SV=1	0	3
Reverse_sp|Q9Y2E8|SL9A8_HUMAN	1	1	1	1.73e-05	0.023293	Sodium/hydrogen exchanger 8 OS=Homo sapiens GN=SLC9A8 PE=1 SV=4	0	1
A6N6J7	1	1	2	1.39e-05	0.023293	JARID1C protein OS=Homo sapiens GN=JARID1C PE=2 SV=1	0	2
B0AZM4	1	1	2	1.48e-05	0.023293	cDNA, FLJ79464, highly similar to Homo sapiens aquarius (Fragment) OS=Homo sapiens PE=2 SV=1	0	2
A0A087WZX0	1	2	4	2.75e-05	0.023293	B-cell CLL/lymphoma 9-like protein OS=Homo sapiens GN=BCL9L PE=1 SV=1	0	4
H9KV28	1	4	7	5.72e-05	0.023293	Protein diaphanous homolog 1 OS=Homo sapiens GN=DIAPH1 PE=1 SV=2	0	7
A0RZB8	1	4	7	5.57e-05	0.023293	Diaphanous-1 OS=Homo sapiens GN=DIAPH1 PE=2 SV=1	0	7
Q6AI50	1	1	2	1.85e-05	0.023293	Putative uncharacterized protein DKFZp686P12242 OS=Homo sapiens GN=DKFZp686P12242 PE=2 SV=1	0	2
F5H101	1	1	2	1.85e-05	0.023293	Nucleolar protein 8 OS=Homo sapiens GN=NOL8 PE=1 SV=1	0	2
A6H8Z4	1	1	2	1.83e-05	0.023293	NOL8 protein OS=Homo sapiens GN=NOL8 PE=2 SV=1	0	2
Q9NZS3	1	1	2	1.88e-05	0.023293	GR AF-1 specific histone deacetylase (Fragment) OS=Homo sapiens PE=2 SV=1	0	2
G5EA48	1	1	2	1.96e-05	0.023293	SLIT-ROBO Rho GTPase activating protein 1, isoform CRA_a OS=Homo sapiens GN=SRGAP1 PE=1 SV=1	0	2
F8WDV0	1	2	3	3.49e-05	0.023293	Importin-11 OS=Homo sapiens GN=IPO11 PE=1 SV=1	0	3
H0Y8E6	1	1	1	1.2e-05	0.023293	DNA replication licensing factor MCM2 (Fragment) OS=Homo sapiens GN=MCM2 PE=1 SV=1	0	1
B4DSV5	1	1	1	1.3e-05	0.023293	DNA helicase OS=Homo sapiens PE=2 SV=1	0	1
B3KXZ4	1	1	1	1.24e-05	0.023293	DNA helicase OS=Homo sapiens PE=2 SV=1	0	1
B5MC15	1	1	1	1.24e-05	0.023293	Cas-Br-M (Murine) ecotropic retroviral transforming sequence b, isoform CRA_a OS=Homo sapiens GN=CBLB PE=1 SV=1	0	1
E7EW84	1	1	1	1.43e-05	0.023293	Exocyst complex component 6 OS=Homo sapiens GN=EXOC6 PE=1 SV=1	0	1
A5YP36	1	1	1	1.43e-05	0.023293	SEC15-like protein 3 OS=Homo sapiens GN=SEC15L3 PE=2 SV=1	0	1
B0ZBF8	1	2	4	5.69e-05	0.023293	Mineralocorticoid receptor OS=Homo sapiens GN=NR3C2 PE=1 SV=1	0	4
B4DSK5	1	2	4	5.71e-05	0.023293	cDNA FLJ54381, highly similar to Vesicle-fusing ATPase (EC 3.6.4.6) OS=Homo sapiens PE=2 SV=1	0	4
B4DGR3	1	2	4	5.72e-05	0.023293	cDNA FLJ54349, highly similar to Vesicle-fusing ATPase (EC 3.6.4.6) OS=Homo sapiens PE=2 SV=1	0	4
F5GXF5	1	2	3	1.23e-05	0.023293	Nucleosome-remodeling factor subunit BPTF (Fragment) OS=Homo sapiens GN=BPTF PE=1 SV=2	0	3
F8WB06	1	1	2	1.91e-05	0.023293	Ataxin-2 OS=Homo sapiens GN=ATXN2 PE=1 SV=1	0	2
B4E2V3	1	1	1	1.22e-05	0.023293	cDNA FLJ56606, highly similar to Serine/threonine-protein kinase TAO2 (EC 2.7.11.1) OS=Homo sapiens PE=2 SV=1	0	1
A0PJ48	1	1	1	1.32e-05	0.023293	TAOK2 protein (Fragment) OS=Homo sapiens GN=TAOK2 PE=2 SV=1	0	1
A5D8Z4	1	3	4	2.61e-05	0.023293	WNK1 protein (Fragment) OS=Homo sapiens GN=WNK1 PE=2 SV=1	0	4
B7ZM29	1	1	2	1.49e-05	0.023293	KIAA1217 protein OS=Homo sapiens GN=KIAA1217 PE=2 SV=1	0	2
B4DG82	1	1	2	1.92e-05	0.023293	cDNA FLJ61094, highly similar to Rap guanine nucleotide exchange factor 2 (Fragment) OS=Homo sapiens PE=2 SV=1	0	2
C9IZ08	1	1	4	4.06e-05	0.023293	GTPase-activating protein and VPS9 domain-containing protein 1 (Fragment) OS=Homo sapiens GN=GAPVD1 PE=1 SV=1	0	4
B4DK42	1	1	4	4.04e-05	0.023293	cDNA FLJ61592, highly similar to Homo sapiens GTPase activating protein and VPS9 domains 1 (GAPVD1), mRNA (Fragment) OS=Homo sapiens PE=2 SV=1	0	4
B4DL46	1	1	2	2.32e-05	0.023293	cDNA FLJ60406, highly similar to Pleckstrin homology-like domain family B member 2 (Fragment) OS=Homo sapiens PE=2 SV=1	0	2
D3DV75	1	3	8	9.06e-05	0.023293	Adenosine deaminase, RNA-specific, isoform CRA_b OS=Homo sapiens GN=ADAR PE=4 SV=1	0	8
B7Z3G0	1	2	3	3.61e-05	0.023293	cDNA FLJ58367, weakly similar to LIM domain only protein 7 OS=Homo sapiens PE=2 SV=1	0	3
B7Z3F1	1	2	3	3.67e-05	0.023293	cDNA FLJ52429, weakly similar to LIM domain only protein 7 OS=Homo sapiens PE=2 SV=1	0	3
Q57Z91	1	2	7	0.000103	0.023293	Putative uncharacterized protein KIF5C (Fragment) OS=Homo sapiens GN=KIF5C PE=4 SV=1	0	7
A8K9C6	1	1	1	1.4e-05	0.023293	cDNA FLJ76687, highly similar to Homo sapiens nuclear factor of activated T-cells, cytoplasmic, calcineurin-dependent 1 (NFATC1), transcript variant 1, mRNA OS=Homo sapiens PE=2 SV=1	0	1
H0YMW2	1	2	4	2.3e-05	0.023293	A-kinase anchor protein 13 (Fragment) OS=Homo sapiens GN=AKAP13 PE=1 SV=1	0	4
A0A096LNL9	1	1	2	1.49e-05	0.023293	Transcriptional regulator ATRX (Fragment) OS=Homo sapiens GN=ATRX PE=1 SV=1	0	2
B4E147	1	1	2	2.22e-05	0.023293	cDNA FLJ50342, highly similar to Myosin-5A (Fragment) OS=Homo sapiens PE=2 SV=1	0	2
A0A097ZMP6	1	1	1	1.46e-05	0.023293	CUX1-RET fusion protein variant a OS=Homo sapiens GN=CUX1-RETa PE=2 SV=1	0	1
Q13948	1	1	1	1.48e-05	0.023293	Protein CASP OS=Homo sapiens GN=CUX1 PE=1 SV=2	0	1
A0A0A0MRL9	1	1	2	2.03e-05	0.023293	Myomegalin OS=Homo sapiens GN=PDE4DIP PE=1 SV=1	0	2
A0A0A0MRL8	1	1	2	2.07e-05	0.023293	Myomegalin OS=Homo sapiens GN=PDE4DIP PE=1 SV=1	0	2
Q9ULK8	1	1	2	2.5e-05	0.023293	KIAA1212 protein (Fragment) OS=Homo sapiens GN=KIAA1212 PE=2 SV=2	0	2
Q59FR3	1	1	2	2.44e-05	0.023293	ADP-ribosylation factor guanine nucleotide-exchange factor 2 variant (Fragment) OS=Homo sapiens PE=2 SV=1	0	2
E5RHL7	1	1	2	2.43e-05	0.023293	Brefeldin A-inhibited guanine nucleotide-exchange protein 1 (Fragment) OS=Homo sapiens GN=ARFGEF1 PE=1 SV=2	0	2
Q96JU8	1	2	3	3.89e-05	0.023293	cDNA FLJ14963 fis, clone PLACE4000522, weakly similar to NEUROGENIC LOCUS NOTCH PROTEIN OS=Homo sapiens PE=2 SV=1	0	3
Reverse_tr|Q7Z362|Q7Z362_HUMAN	1	1	1	7.8e-06	0.023293	Putative uncharacterized protein DKFZp686J1895 (Fragment) OS=Homo sapiens GN=DKFZp686J1895 PE=2 SV=1	0	1
Q59EM9	1.1	5	24	0.000115	0.0256519	Ubiquitin C variant (Fragment) OS=Homo sapiens PE=2 SV=1	0	17
B4DNN3	1.1	1	1	1.38e-05	0.0256519	cDNA FLJ54453, highly similar to Glutaminyl-tRNA synthetase (EC 6.1.1.18) OS=Homo sapiens PE=2 SV=1	0	1
K7ELL7	1.1	1	1	1.88e-05	0.0256519	Glucosidase 2 subunit beta OS=Homo sapiens GN=PRKCSH PE=1 SV=1	0	1
B4DJQ5	1.1	1	1	1.88e-05	0.0256519	cDNA FLJ59211, highly similar to Glucosidase 2 subunit beta OS=Homo sapiens PE=2 SV=1	0	1
B3KR94	1.1	1	1	1.8e-05	0.0256519	cDNA FLJ33886 fis, clone CTONG2007399, highly similar to WD repeat protein 35 OS=Homo sapiens PE=2 SV=1	0	1
A0A024R7F1	1.1	1	1	1.9e-05	0.0256519	Protein kinase C substrate 80K-H, isoform CRA_a OS=Homo sapiens GN=PRKCSH PE=4 SV=1	0	1
P14314	1.1	1	1	1.9e-05	0.0256519	Glucosidase 2 subunit beta OS=Homo sapiens GN=PRKCSH PE=1 SV=2	0	1
Q6ZNF7	1.1	1	1	1.35e-05	0.0256519	cDNA FLJ16146 fis, clone BRAMY2040159, highly similar to Homo sapiens MRIP-1 mRNA OS=Homo sapiens PE=2 SV=1	0	1
D6W5H1	1.1	2	4	3.11e-05	0.0256519	Zinc finger protein 638, isoform CRA_c OS=Homo sapiens GN=ZNF638 PE=4 SV=1	0	4
Q8N397	1.1	1	1	1.25e-05	0.0256519	Putative uncharacterized protein DKFZp761M142 (Fragment) OS=Homo sapiens GN=DKFZp761M142 PE=2 SV=1	0	1
H7BY83	1.1	1	1	1.25e-05	0.0256519	WD repeat-containing protein 44 (Fragment) OS=Homo sapiens GN=WDR44 PE=1 SV=1	0	1
H0Y4R2	1.1	1	2	2.77e-05	0.0256519	NADPH--cytochrome P450 reductase (Fragment) OS=Homo sapiens GN=POR PE=1 SV=1	0	2
X5CMH5	1.1	2	4	5.71e-05	0.0256519	Antigen peptide transporter 2 OS=Homo sapiens GN=TAP2 PE=1 SV=1	0	4
Q59H06	1.1	2	4	5.7e-05	0.0256519	Transporter 2, ATP-binding cassette, sub-family B isoform 1 variant (Fragment) OS=Homo sapiens PE=2 SV=1	0	4
A0A0G2JLV0	1.1	2	4	5.72e-05	0.0256519	Antigen peptide transporter 2 OS=Homo sapiens GN=TAP2 PE=1 SV=1	0	4
A0A087WYD6	1.1	2	4	5.72e-05	0.0256519	Antigen peptide transporter 2 OS=Homo sapiens GN=TAP2 PE=1 SV=1	0	4
A0A087WXK8	1.1	1	1	1.63e-05	0.0256519	Chromosome 20 open reading frame 129 OS=Homo sapiens GN=FAM83D PE=1 SV=1	0	1
Q03001	1.1	8	13	1.72e-05	0.0256519	Dystonin OS=Homo sapiens GN=DST PE=1 SV=4	0	13
O15230	1.1	3	6	1.63e-05	0.0256519	Laminin subunit alpha-5 OS=Homo sapiens GN=LAMA5 PE=1 SV=8	0	6
Q14573	1.1	4	9	3.38e-05	0.0256519	Inositol 1,4,5-trisphosphate receptor type 3 OS=Homo sapiens GN=ITPR3 PE=1 SV=2	0	9
E9PNZ4	1.1	2	4	1.98e-05	0.0256519	Microtubule-actin cross-linking factor 1, isoforms 1/2/3/5 (Fragment) OS=Homo sapiens GN=MACF1 PE=1 SV=1	0	4
Q14966	1.1	3	5	2.54e-05	0.0256519	Zinc finger protein 638 OS=Homo sapiens GN=ZNF638 PE=1 SV=2	0	5
Q9UPY3	1.1	1	2	1.04e-05	0.0256519	Endoribonuclease Dicer OS=Homo sapiens GN=DICER1 PE=1 SV=3	0	2
Q9Y4B5	1.1	4	7	3.69e-05	0.0256519	Microtubule cross-linking factor 1 OS=Homo sapiens GN=MTCL1 PE=1 SV=5	0	7
P07942	1.1	2	4	2.25e-05	0.0256519	Laminin subunit beta-1 OS=Homo sapiens GN=LAMB1 PE=1 SV=2	0	4
G3XAI2	1.1	2	4	2.22e-05	0.0256519	Laminin subunit beta-1 OS=Homo sapiens GN=LAMB1 PE=1 SV=1	0	4
Q7Z3K3	1.1	1	1	7.12e-06	0.0256519	Pogo transposable element with ZNF domain OS=Homo sapiens GN=POGZ PE=1 SV=2	0	1
Q9BWH6	1.1	1	1	7.2e-06	0.0256519	RNA polymerase II-associated protein 1 OS=Homo sapiens GN=RPAP1 PE=1 SV=3	0	1
Q9NTJ3	1.1	1	2	1.56e-05	0.0256519	Structural maintenance of chromosomes protein 4 OS=Homo sapiens GN=SMC4 PE=1 SV=2	0	2
E9PD53	1.1	1	2	1.59e-05	0.0256519	Structural maintenance of chromosomes protein OS=Homo sapiens GN=SMC4 PE=1 SV=1	0	2
B3KXX5	1.1	1	2	1.59e-05	0.0256519	Structural maintenance of chromosomes protein OS=Homo sapiens PE=2 SV=1	0	2
P53621	1.1	1	1	8.2e-06	0.0256519	Coatomer subunit alpha OS=Homo sapiens GN=COPA PE=1 SV=2	0	1
P23634	1.1	1	2	1.62e-05	0.0256519	Plasma membrane calcium-transporting ATPase 4 OS=Homo sapiens GN=ATP2B4 PE=1 SV=2	0	2
Q9Y6M7	1.1	2	4	3.31e-05	0.0256519	Sodium bicarbonate cotransporter 3 OS=Homo sapiens GN=SLC4A7 PE=1 SV=2	0	4
E9PFN4	1.1	2	4	3.32e-05	0.0256519	Anion exchange protein OS=Homo sapiens GN=SLC4A7 PE=1 SV=1	0	4
B5M450	1.1	2	4	3.32e-05	0.0256519	Anion exchange protein OS=Homo sapiens GN=SLC4A7 PE=2 SV=1	0	4
A0A0A0MST8	1.1	2	4	3.34e-05	0.0256519	Anion exchange protein OS=Homo sapiens GN=SLC4A7 PE=1 SV=1	0	4
Q12768	1.1	4	8	6.93e-05	0.0256519	WASH complex subunit strumpellin OS=Homo sapiens GN=KIAA0196 PE=1 SV=1	0	8
Q53EL1	1.1	4	8	6.9e-05	0.0256519	Protein KIAA0196 variant (Fragment) OS=Homo sapiens PE=2 SV=1	0	8
O14617	1.1	1	2	1.74e-05	0.0256519	AP-3 complex subunit delta-1 OS=Homo sapiens GN=AP3D1 PE=1 SV=1	0	2
Q96EV2	1.1	1	2	1.72e-05	0.0256519	RNA-binding protein 33 OS=Homo sapiens GN=RBM33 PE=1 SV=3	0	2
Q9P2R3	1.1	2	4	3.43e-05	0.0256519	Rabankyrin-5 OS=Homo sapiens GN=ANKFY1 PE=1 SV=2	0	4
Q12965	1.1	2	4	3.62e-05	0.0256519	Unconventional myosin-Ie OS=Homo sapiens GN=MYO1E PE=1 SV=2	0	4
Q4KMR3	1.1	2	4	3.62e-05	0.0256519	MYO1E variant protein OS=Homo sapiens GN=MYO1E PE=2 SV=1	0	4
O60518	1.1	2	3	2.72e-05	0.0256519	Ran-binding protein 6 OS=Homo sapiens GN=RANBP6 PE=1 SV=2	0	3
Q9NQW6	1.1	1	2	1.79e-05	0.0256519	Actin-binding protein anillin OS=Homo sapiens GN=ANLN PE=1 SV=2	0	2
A8K5D9	1.1	1	2	1.85e-05	0.0256519	cDNA FLJ77424, highly similar to Homo sapiens anillin, actin binding protein (scraps homolog, Drosophila), mRNA OS=Homo sapiens PE=2 SV=1	0	2
A0A024RA49	1.1	1	2	1.79e-05	0.0256519	Anillin, actin binding protein (Scraps homolog, Drosophila), isoform CRA_e OS=Homo sapiens GN=ANLN PE=4 SV=1	0	2
O43896	1.1	2	3	2.73e-05	0.0256519	Kinesin-like protein KIF1C OS=Homo sapiens GN=KIF1C PE=1 SV=3	0	3
O95466	1.1	1	2	1.82e-05	0.0256519	Formin-like protein 1 OS=Homo sapiens GN=FMNL1 PE=1 SV=3	0	2
A0A087WUV6	1.1	1	2	1.76e-05	0.0256519	AT-rich interactive domain-containing protein 1A OS=Homo sapiens GN=ARID1A PE=1 SV=1	0	2
Q96TA9	1.1	1	2	1.66e-05	0.0256519	SWI related protein OS=Homo sapiens PE=2 SV=1	0	2
Q8N1F8	1.1	1	2	1.83e-05	0.0256519	Serine/threonine-protein kinase 11-interacting protein OS=Homo sapiens GN=STK11IP PE=1 SV=3	0	2
C9JQV3	1.1	1	2	1.84e-05	0.0256519	Serine/threonine-protein kinase 11-interacting protein OS=Homo sapiens GN=STK11IP PE=1 SV=1	0	2
B3KPW6	1.1	1	2	1.88e-05	0.0256519	cDNA FLJ32365 fis, clone PUAEN1000161, highly similar to Homo sapiens CCR4-NOT transcription complex, subunit 1 (CNOT1), transcript variant 2, mRNA OS=Homo sapiens PE=2 SV=1	0	2
Q8IXT5	1.1	1	2	2e-05	0.0256519	RNA-binding protein 12B OS=Homo sapiens GN=RBM12B PE=1 SV=2	0	2
Q14CX7	1.1	2	4	4.13e-05	0.0256519	N-alpha-acetyltransferase 25, NatB auxiliary subunit OS=Homo sapiens GN=NAA25 PE=1 SV=1	0	4
A8K8X0	1.1	2	4	4.13e-05	0.0256519	cDNA FLJ75187, highly similar to Homo sapiens nap1 P120 OS=Homo sapiens PE=2 SV=1	0	4
Q8WX94	1.1	1	2	2.05e-05	0.0256519	NACHT, LRR and PYD domains-containing protein 7 OS=Homo sapiens GN=NLRP7 PE=1 SV=1	0	2
Q32MH9	1.1	1	2	2.08e-05	0.0256519	NLRP7 protein OS=Homo sapiens GN=NLRP7 PE=2 SV=1	0	2
K7ERG0	1.1	1	2	2.08e-05	0.0256519	NACHT, LRR and PYD domains-containing protein 7 OS=Homo sapiens GN=NLRP7 PE=1 SV=1	0	2
A0A0G2JPH3	1.1	1	2	1.99e-05	0.0256519	NACHT, LRR and PYD domains-containing protein 7 OS=Homo sapiens GN=NLRP7 PE=1 SV=1	0	2
A0A0G2JNK3	1.1	1	2	1.94e-05	0.0256519	NACHT, LRR and PYD domains-containing protein 7 OS=Homo sapiens GN=NLRP7 PE=1 SV=1	0	2
A0A0G2JMG8	1.1	1	2	1.93e-05	0.0256519	NACHT, LRR and PYD domains-containing protein 2 OS=Homo sapiens GN=NLRP2 PE=1 SV=1	0	2
A0A0G2JMB6	1.1	1	2	2.05e-05	0.0256519	NACHT, LRR and PYD domains-containing protein 7 OS=Homo sapiens GN=NLRP7 PE=1 SV=1	0	2
A0A0G2JLX3	1.1	1	2	1.93e-05	0.0256519	NACHT, LRR and PYD domains-containing protein 2 OS=Homo sapiens GN=NLRP2 PE=1 SV=1	0	2
O60237	1.1	1	2	2.04e-05	0.0256519	Protein phosphatase 1 regulatory subunit 12B OS=Homo sapiens GN=PPP1R12B PE=1 SV=2	0	2
A0A0A0MS24	1.1	1	2	1.92e-05	0.0256519	Protein phosphatase 1 regulatory subunit OS=Homo sapiens GN=PPP1R12B PE=1 SV=1	0	2
Q02241	1.1	2	4	4.18e-05	0.0256519	Kinesin-like protein KIF23 OS=Homo sapiens GN=KIF23 PE=1 SV=3	0	4
Q86UT6	1.1	1	2	2.06e-05	0.0256519	NLR family member X1 OS=Homo sapiens GN=NLRX1 PE=1 SV=1	0	2
Q8TF05	1.1	1	2	2.11e-05	0.0256519	Serine/threonine-protein phosphatase 4 regulatory subunit 1 OS=Homo sapiens GN=PPP4R1 PE=1 SV=1	0	2
B2RCG9	1.1	1	2	2.15e-05	0.0256519	cDNA, FLJ96065, highly similar to Homo sapiens protein phosphatase 4, regulatory subunit 1 (PPP4R1), mRNA OS=Homo sapiens PE=2 SV=1	0	2
A8K923	1.1	1	2	2.15e-05	0.0256519	cDNA FLJ78690, highly similar to Homo sapiens protein phosphatase 4, regulatory subunit 1 (PPP4R1), mRNA OS=Homo sapiens PE=2 SV=1	0	2
Q9NVH2	1.1	2	4	4.17e-05	0.0256519	Integrator complex subunit 7 OS=Homo sapiens GN=INTS7 PE=1 SV=1	0	4
Q9BZQ6	1.1	1	2	2.15e-05	0.0256519	ER degradation-enhancing alpha-mannosidase-like protein 3 OS=Homo sapiens GN=EDEM3 PE=1 SV=2	0	2
A0A024R931	1.1	1	2	2.15e-05	0.0256519	alpha-1,2-Mannosidase OS=Homo sapiens GN=C1orf22 PE=3 SV=1	0	2
Q01973	1.1	1	2	2.14e-05	0.0256519	Inactive tyrosine-protein kinase transmembrane receptor ROR1 OS=Homo sapiens GN=ROR1 PE=1 SV=2	0	2
A2VCQ3	1.1	1	2	2.14e-05	0.0256519	ROR1 protein (Fragment) OS=Homo sapiens GN=ROR1 PE=2 SV=1	0	2
A1L4F5	1.1	1	2	2.13e-05	0.0256519	Receptor tyrosine kinase-like orphan receptor 2 OS=Homo sapiens GN=ROR2 PE=1 SV=1	0	2
A0A0A0MTJ5	1.1	1	2	2.28e-05	0.0256519	Inactive tyrosine-protein kinase transmembrane receptor ROR1 OS=Homo sapiens GN=ROR1 PE=1 SV=1	0	2
Q01974	1.1	1	2	2.13e-05	0.0256519	Tyrosine-protein kinase transmembrane receptor ROR2 OS=Homo sapiens GN=ROR2 PE=1 SV=2	0	2
P35606	1.1	2	4	4.43e-05	0.0256519	Coatomer subunit beta' OS=Homo sapiens GN=COPB2 PE=1 SV=2	0	4
Q9Y4C2	1.1	2	6	6.54e-05	0.0256519	TRPM8 channel-associated factor 1 OS=Homo sapiens GN=TCAF1 PE=1 SV=3	0	6
O14787	1.1	2	3	3.36e-05	0.0256519	Transportin-2 OS=Homo sapiens GN=TNPO2 PE=1 SV=3	0	3
B4DRY5	1.1	2	3	3.42e-05	0.0256519	cDNA FLJ54538, highly similar to Transportin-2 OS=Homo sapiens PE=2 SV=1	0	3
A0A024R7F7	1.1	2	3	3.39e-05	0.0256519	Transportin 2 (Importin 3, karyopherin beta 2b), isoform CRA_b OS=Homo sapiens GN=TNPO2 PE=4 SV=1	0	3
P29590	1.1	1	2	2.28e-05	0.0256519	Protein PML OS=Homo sapiens GN=PML PE=1 SV=3	0	2
Q9Y2X0	1.1	1	2	2.29e-05	0.0256519	Mediator of RNA polymerase II transcription subunit 16 OS=Homo sapiens GN=MED16 PE=1 SV=2	0	2
Q8IWW6	1.1	1	1	1.19e-05	0.0256519	Rho GTPase-activating protein 12 OS=Homo sapiens GN=ARHGAP12 PE=1 SV=1	0	1
B3KR88	1.1	1	1	1.23e-05	0.0256519	cDNA FLJ33863 fis, clone CTONG2006393, highly similar to Rho-GTPase-activating protein 12 OS=Homo sapiens PE=2 SV=1	0	1
P43243	1.1	1	2	2.37e-05	0.0256519	Matrin-3 OS=Homo sapiens GN=MATR3 PE=1 SV=2	0	2
Q68D11	1.1	1	2	2.37e-05	0.0256519	Putative uncharacterized protein DKFZp686K23100 OS=Homo sapiens GN=DKFZp686K23100 PE=2 SV=1	0	2
D6REM6	1.1	1	2	2.53e-05	0.0256519	Matrin-3 OS=Homo sapiens GN=MATR3 PE=1 SV=1	0	2
A0A0R4J2E8	1.1	1	2	2.37e-05	0.0256519	Matrin-3 OS=Homo sapiens GN=MATR3 PE=1 SV=1	0	2
Q8IWA0	1.1	1	1	1.21e-05	0.0256519	WD repeat-containing protein 75 OS=Homo sapiens GN=WDR75 PE=1 SV=1	0	1
A8K330	1.1	1	1	1.24e-05	0.0256519	cDNA FLJ77055, highly similar to Homo sapiens WD repeat domain 75 (WDR75), mRNA (Fragment) OS=Homo sapiens PE=2 SV=1	0	1
Q8TCJ2	1.1	3	6	7.29e-05	0.0256519	Dolichyl-diphosphooligosaccharide--protein glycosyltransferase subunit STT3B OS=Homo sapiens GN=STT3B PE=1 SV=1	0	6
A8K7J3	1.1	1	2	2.49e-05	0.0256519	cDNA FLJ75535, highly similar to Homo sapiens early endosome antigen 1, 162kD (EEA1), mRNA (Fragment) OS=Homo sapiens PE=2 SV=1	0	2
P55884	1.1	4	8	9.86e-05	0.0256519	Eukaryotic translation initiation factor 3 subunit B OS=Homo sapiens GN=EIF3B PE=1 SV=3	0	8
A0A024R821	1.1	4	8	9.86e-05	0.0256519	Eukaryotic translation initiation factor 3 subunit B OS=Homo sapiens GN=EIF3S9 PE=3 SV=1	0	8
Q2NL82	1.1	2	2	2.5e-05	0.0256519	Pre-rRNA-processing protein TSR1 homolog OS=Homo sapiens GN=TSR1 PE=1 SV=1	0	2
Q9NYL2	1.1	1	2	2.51e-05	0.0256519	Mitogen-activated protein kinase kinase kinase MLT OS=Homo sapiens GN=ZAK PE=1 SV=3	0	2
Q86VP1	1.1	1	1	1.27e-05	0.0256519	Tax1-binding protein 1 OS=Homo sapiens GN=TAX1BP1 PE=1 SV=2	0	1
B8ZZD4	1.1	1	1	1.23e-05	0.0256519	Tax1-binding protein 1 OS=Homo sapiens GN=TAX1BP1 PE=1 SV=1	0	1
O75582	1.1	1	1	1.25e-05	0.0256519	Ribosomal protein S6 kinase alpha-5 OS=Homo sapiens GN=RPS6KA5 PE=1 SV=1	0	1
A0A0A0MQV2	1.1	1	1	1.24e-05	0.0256519	Ribosomal protein S6 kinase OS=Homo sapiens GN=RPS6KA5 PE=1 SV=1	0	1
Q96SB3	1.1	1	1	1.23e-05	0.0256519	Neurabin-2 OS=Homo sapiens GN=PPP1R9B PE=1 SV=2	0	1
D3DTX6	1.1	1	1	1.23e-05	0.0256519	Neurabin-2 OS=Homo sapiens GN=PPP1R9B PE=1 SV=1	0	1
O75152	1.1	2	4	4.96e-05	0.0256519	Zinc finger CCCH domain-containing protein 11A OS=Homo sapiens GN=ZC3H11A PE=1 SV=3	0	4
Q13263	1.1	4	8	9.61e-05	0.0256519	Transcription intermediary factor 1-beta OS=Homo sapiens GN=TRIM28 PE=1 SV=5	0	8
B2R8R5	1.1	4	8	9.61e-05	0.0256519	cDNA, FLJ94025, highly similar to Homo sapiens tripartite motif-containing 28 (TRIM28), mRNA OS=Homo sapiens PE=2 SV=1	0	8
Q5H9R5	1.1	1	1	1.26e-05	0.0256519	Putative uncharacterized protein DKFZp781F05101 (Fragment) OS=Homo sapiens GN=DKFZp781F05101 PE=2 SV=1	0	1
Q13617	1.1	2	3	4.04e-05	0.0256519	Cullin-2 OS=Homo sapiens GN=CUL2 PE=1 SV=2	0	3
Q5T2B5	1.1	2	3	4.26e-05	0.0256519	Cullin-2 OS=Homo sapiens GN=CUL2 PE=1 SV=1	0	3
A0A0A0MTN0	1.1	2	3	3.97e-05	0.0256519	Cullin-2 OS=Homo sapiens GN=CUL2 PE=1 SV=1	0	3
O95140	1.1	2	4	5.3e-05	0.0256519	Mitofusin-2 OS=Homo sapiens GN=MFN2 PE=1 SV=3	0	4
O43719	1.1	1	2	2.66e-05	0.0256519	HIV Tat-specific factor 1 OS=Homo sapiens GN=HTATSF1 PE=1 SV=1	0	2
B4DRS4	1.1	1	2	2.78e-05	0.0256519	cDNA FLJ60139, highly similar to Homo sapiens HIV TAT specific factor 1 (HTATSF1), mRNA OS=Homo sapiens PE=2 SV=1	0	2
Q4J6C6	1.1	1	2	2.76e-05	0.0256519	Prolyl endopeptidase-like OS=Homo sapiens GN=PREPL PE=1 SV=1	0	2
P27986	1.1	1	1	1.39e-05	0.0256519	Phosphatidylinositol 3-kinase regulatory subunit alpha OS=Homo sapiens GN=PIK3R1 PE=1 SV=2	0	1
P23743	1.1	1	2	2.73e-05	0.0256519	Diacylglycerol kinase alpha OS=Homo sapiens GN=DGKA PE=1 SV=3	0	2
A0A024RB23	1.1	1	2	2.73e-05	0.0256519	Diacylglycerol kinase OS=Homo sapiens GN=DGKA PE=3 SV=1	0	2
Q92841	1.1	2	4	5.51e-05	0.0256519	Probable ATP-dependent RNA helicase DDX17 OS=Homo sapiens GN=DDX17 PE=1 SV=2	0	4
Q59F66	1.1	2	4	5.45e-05	0.0256519	DEAD box polypeptide 17 isoform p82 variant (Fragment) OS=Homo sapiens PE=2 SV=1	0	4
H3BLZ8	1.1	2	4	5.49e-05	0.0256519	Probable ATP-dependent RNA helicase DDX17 OS=Homo sapiens GN=DDX17 PE=1 SV=1	0	4
Q9NQX3	1.1	2	3	4.09e-05	0.0256519	Gephyrin OS=Homo sapiens GN=GPHN PE=1 SV=1	0	3
Q96KU4	1.1	2	3	4.09e-05	0.0256519	Gephyrin OS=Homo sapiens GN=GPHRYN PE=2 SV=1	0	3
Q5VIR6	1.1	1	2	2.87e-05	0.0256519	Vacuolar protein sorting-associated protein 53 homolog OS=Homo sapiens GN=VPS53 PE=1 SV=1	0	2
Q6MZP7	1.1	1	2	2.68e-05	0.0256519	Protein lin-54 homolog OS=Homo sapiens GN=LIN54 PE=1 SV=3	0	2
B4DFU0	1.1	1	2	2.83e-05	0.0256519	cDNA FLJ50070, weakly similar to Tesmin (Fragment) OS=Homo sapiens PE=2 SV=1	0	2
A0A024RDD8	1.1	1	2	2.68e-05	0.0256519	Uncharacterized protein OS=Homo sapiens GN=DKFZp686L1814 PE=4 SV=1	0	2
Q9Y223	1.1	2	4	5.56e-05	0.0256519	Bifunctional UDP-N-acetylglucosamine 2-epimerase/N-acetylmannosamine kinase OS=Homo sapiens GN=GNE PE=1 SV=1	0	4
Q6QNY7	1.1	2	4	5.56e-05	0.0256519	UDP-N-acetylglucosamine-2-epimerase / N-acetylmannosamine kinase OS=Homo sapiens GN=GNE PE=2 SV=1	0	4
Q6QNY6	1.1	2	4	5.56e-05	0.0256519	UDP-N-acetylglucosamine-2-epimerase / N-acetylmannosamine kinase OS=Homo sapiens GN=GNE PE=2 SV=1	0	4
Q6QNY5	1.1	2	4	5.56e-05	0.0256519	UDP-N-acetylglucosamine-2-epimerase / N-acetylmannosamine kinase OS=Homo sapiens GN=GNE PE=2 SV=1	0	4
Q92542	1.1	1	1	1.42e-05	0.0256519	Nicastrin OS=Homo sapiens GN=NCSTN PE=1 SV=2	0	1
Q8ND24	1.1	1	1	1.43e-05	0.0256519	RING finger protein 214 OS=Homo sapiens GN=RNF214 PE=1 SV=2	0	1
A0A024R3D4	1.1	1	1	1.43e-05	0.0256519	Uncharacterized protein OS=Homo sapiens GN=DKFZp547C195 PE=4 SV=1	0	1
Q15397	1.1	1	1	1.55e-05	0.0256519	Pumilio homolog 3 OS=Homo sapiens GN=PUM3 PE=1 SV=3	0	1
Q9Y5K6	1.1	1	2	3.14e-05	0.0256519	CD2-associated protein OS=Homo sapiens GN=CD2AP PE=1 SV=1	0	2
Q6PCB7	1.1	1	1	1.55e-05	0.0256519	Long-chain fatty acid transport protein 1 OS=Homo sapiens GN=SLC27A1 PE=2 SV=1	0	1
B7Z3U1	1.1	1	1	1.55e-05	0.0256519	cDNA FLJ53798, highly similar to Long-chain fatty acid transport protein 1 (EC 6.2.1.-) OS=Homo sapiens PE=2 SV=1	0	1
P43155	1.1	1	2	3.21e-05	0.0256519	Carnitine O-acetyltransferase OS=Homo sapiens GN=CRAT PE=1 SV=5	0	2
A0A024RB67	1.1	1	1	1.63e-05	0.0256519	Exportin, tRNA (Nuclear export receptor for tRNAs), isoform CRA_a OS=Homo sapiens GN=XPOT PE=4 SV=1	0	1
Q02297	1.1	1	2	3.14e-05	0.0256519	Pro-neuregulin-1, membrane-bound isoform OS=Homo sapiens GN=NRG1 PE=1 SV=3	0	2
Q7RTW4	1.1	1	2	3.11e-05	0.0256519	Neuregulin 1 isoform HRG-beta1 OS=Homo sapiens GN=NRG1 PE=4 SV=1	0	2
Q7RTW3	1.1	1	2	3.15e-05	0.0256519	Neuregulin 1 isoform HRG-beta2 OS=Homo sapiens GN=NRG1 PE=2 SV=1	0	2
Q7RTV8	1.1	1	2	3.14e-05	0.0256519	Neuregulin 1 isoform HRG-alpha OS=Homo sapiens GN=NRG1 PE=4 SV=1	0	2
B9EK51	1.1	1	2	3.14e-05	0.0256519	Neuregulin 1 OS=Homo sapiens GN=NRG1 PE=2 SV=1	0	2
Q9P258	1.1	2	3	5.77e-05	0.0256519	Protein RCC2 OS=Homo sapiens GN=RCC2 PE=1 SV=2	0	3
A0A024RAC5	1.1	2	3	5.77e-05	0.0256519	Regulator of chromosome condensation 2, isoform CRA_a OS=Homo sapiens GN=RCC2 PE=4 SV=1	0	3
H7C1J4	1.1	1	2	1.43e-05	0.0256519	Chromosome 6 open reading frame 107, isoform CRA_b OS=Homo sapiens GN=UHRF1BP1 PE=1 SV=1	0	2
B2RNT9	1.1	1	2	1.43e-05	0.0256519	UHRF1BP1 protein OS=Homo sapiens GN=UHRF1BP1 PE=2 SV=1	0	2
Q9HC39	1.1	2	4	3.83e-05	0.0256519	Putative uncharacterized protein OS=Homo sapiens PE=2 SV=1	0	4
Q9HBB9	1.1	2	4	3.83e-05	0.0256519	HC56 OS=Homo sapiens PE=4 SV=1	0	4
I3L2C7	1.1	2	4	3.83e-05	0.0256519	Gem-associated protein 4 OS=Homo sapiens GN=GEMIN4 PE=1 SV=1	0	4
Q96L35	1.1	1	1	1.07e-05	0.0256519	EPH receptor B4, isoform CRA_b OS=Homo sapiens GN=EPHB4 PE=1 SV=1	0	1
B4DQR0	1.1	1	1	1.26e-05	0.0256519	cDNA FLJ54377 OS=Homo sapiens PE=2 SV=1	0	1
A0A0S2Z4X1	1.1	1	1	1.18e-05	0.0256519	RNA binding motif protein 10 isoform 1 (Fragment) OS=Homo sapiens GN=RBM10 PE=2 SV=1	0	1
B7Z653	1.1	1	1	1.26e-05	0.0256519	cDNA FLJ61657, highly similar to Band 4.1-like protein 1 OS=Homo sapiens PE=2 SV=1	0	1
A0A024R3N3	1.1	1	2	2.83e-05	0.0256519	Amyloid beta (A4)-like protein 2, isoform CRA_a OS=Homo sapiens GN=APLP2 PE=4 SV=1	0	2
E7EPM6	1.1	2	4	6.05e-05	0.0256519	Long-chain-fatty-acid--CoA ligase 1 OS=Homo sapiens GN=ACSL1 PE=1 SV=1	0	4
B4E0R0	1.1	2	4	6.05e-05	0.0256519	cDNA FLJ54220, highly similar to Long-chain-fatty-acid--CoA ligase 1 (EC 6.2.1.3) OS=Homo sapiens PE=2 SV=1	0	4
B4E223	1.1	1	1	1.6e-05	0.0256519	cDNA FLJ52075, moderately similar to Mus musculus SPT2, Suppressor of Ty, domain containing 1, mRNA OS=Homo sapiens PE=2 SV=1	0	1
E9PMT2	1.1	4	5	3.59e-05	0.0256519	LIM domain only protein 7 OS=Homo sapiens GN=LMO7 PE=1 SV=1	0	5
A0A0A0MTE2	1.1	4	5	3.62e-05	0.0256519	LIM domain only protein 7 OS=Homo sapiens GN=LMO7 PE=1 SV=1	0	5
A0A075B785	1.1	2	4	3.94e-05	0.0256519	LisH domain and HEAT repeat-containing protein KIAA1468 OS=Homo sapiens GN=KIAA1468 PE=1 SV=6	0	4
F8WE42	1.1	1	2	2.07e-05	0.0256519	Nucleolar protein 8 (Fragment) OS=Homo sapiens GN=NOL8 PE=1 SV=7	0	2
H0Y612	1.1	1	2	2.26e-05	0.0256519	E3 ubiquitin-protein ligase TRIM33 (Fragment) OS=Homo sapiens GN=TRIM33 PE=1 SV=1	0	2
B3KSS1	1.1	2	6	7.53e-05	0.0256519	cDNA FLJ36845 fis, clone ASTRO2013050, weakly similar to UBIQUITIN-ACTIVATING ENZYME E1 OS=Homo sapiens PE=2 SV=1	0	6
F5ATB8	1.1	2	4	6.06e-05	0.0256519	Nuclear receptor subfamily 3 group C member 1 variant DL-1 OS=Homo sapiens GN=NR3C1 PE=2 SV=1	0	4
B7Z9U2	1.1	2	4	6.18e-05	0.0256519	cDNA, FLJ78956, highly similar to Vesicle-fusing ATPase (EC 3.6.4.6) OS=Homo sapiens PE=2 SV=1	0	4
B4DH19	1.1	2	4	6.18e-05	0.0256519	cDNA FLJ54615, highly similar to Vesicle-fusing ATPase (EC 3.6.4.6) OS=Homo sapiens PE=2 SV=1	0	4
B4DF48	1.1	1	2	1.96e-05	0.0256519	cDNA FLJ61221, highly similar to Protein FAM21C OS=Homo sapiens PE=2 SV=1	0	2
H0YH87	1.1	1	2	2.19e-05	0.0256519	Ataxin-2 (Fragment) OS=Homo sapiens GN=ATXN2 PE=1 SV=1	0	2
A0A075B7B5	1.1	1	2	2.54e-05	0.0256519	SLIT-ROBO Rho GTPase-activating protein 2 OS=Homo sapiens GN=SRGAP2 PE=1 SV=1	0	2
Q9NSM5	1.1	1	1	1.59e-05	0.0256519	Putative uncharacterized protein DKFZp564A2282 (Fragment) OS=Homo sapiens GN=DKFZp564A2282 PE=2 SV=2	0	1
B4E216	1.1	1	2	1.83e-05	0.0256519	cDNA FLJ57339, highly similar to Complement C3 OS=Homo sapiens PE=2 SV=1	0	2
B7Z656	1.1	2	3	3.99e-05	0.0256519	cDNA FLJ51076, weakly similar to LIM domain only protein 7 OS=Homo sapiens PE=2 SV=1	0	3
B7Z5G6	1.1	2	3	4.24e-05	0.0256519	cDNA FLJ50057, weakly similar to LIM domain only protein 7 (Fragment) OS=Homo sapiens PE=2 SV=1	0	3
Q59EI7	1.1	1	1	1.64e-05	0.0256519	Cytoplasmic nuclear factor of activated T-cells 3 isoform 4 variant (Fragment) OS=Homo sapiens PE=2 SV=1	0	1
K7ER53	1.1	1	1	1.57e-05	0.0256519	Nuclear factor of-activated T-cells, cytoplasmic 1 OS=Homo sapiens GN=NFATC1 PE=1 SV=1	0	1
B4DU09	1.1	1	1	1.57e-05	0.0256519	cDNA FLJ55295, highly similar to Nuclear factor of activated T-cells,cytoplasmic 4 OS=Homo sapiens PE=2 SV=1	0	1
H0YJP0	1.1	3	7	4.79e-05	0.0256519	E3 ubiquitin-protein ligase HECTD1 (Fragment) OS=Homo sapiens GN=HECTD1 PE=1 SV=2	0	7
D6R939	1.1	1	2	2.43e-05	0.0256519	Ras GTPase-activating-like protein IQGAP2 (Fragment) OS=Homo sapiens GN=IQGAP2 PE=1 SV=7	0	2
Q59EB3	1.1	1	2	2.82e-05	0.0256519	Met proto-oncogene variant (Fragment) OS=Homo sapiens PE=2 SV=1	0	2
H7C5R6	1.1	1	2	2.88e-05	0.0256519	AT-rich interactive domain-containing protein 4B (Fragment) OS=Homo sapiens GN=ARID4B PE=1 SV=1	0	2
Q8NB74	1.1	2	4	5.55e-05	0.0256519	cDNA FLJ34132 fis, clone FCBBF3010586, weakly similar to Microtubule associated-protein orbit (Fragment) OS=Homo sapiens PE=2 SV=1	0	4
A0A024R2S6	1.1	2	4	5.46e-05	0.0256519	Cytoplasmic linker associated protein 2, isoform CRA_a OS=Homo sapiens GN=CLASP2 PE=4 SV=1	0	4
F5H1H2	1.1	1	1	1.55e-05	0.0256519	Cell division cycle and apoptosis regulator protein 1 (Fragment) OS=Homo sapiens GN=CCAR1 PE=1 SV=1	0	1
Q6LCG8	1.1	1	1	1.63e-05	0.0256519	Catenin-4 (Fragment) OS=Homo sapiens PE=2 SV=1	0	1
Reverse_tr|D3DU10|D3DU10_HUMAN	1.1	1	1	1.14e-05	0.0256519	HCG1810810, isoform CRA_b OS=Homo sapiens GN=hCG_1810810 PE=4 SV=1	0	1
X6R3Q3	1.1	2	4	5.12e-05	0.0256519	Terminal uridylyltransferase 7 OS=Homo sapiens GN=ZCCHC6 PE=1 SV=1	0	4
A0A097ZMP4	1.1	1	1	1.55e-05	0.0256519	CUX1-RET fusion protein variant c OS=Homo sapiens GN=CUX1-RETc PE=2 SV=1	0	1
Q59HC3	1.1	1	2	1.44e-05	0.0256519	Dystrophin Dp427c isoform variant (Fragment) OS=Homo sapiens PE=2 SV=1	0	2
H0Y304	1.1	1	2	1.45e-05	0.0256519	Dystrophin (Fragment) OS=Homo sapiens GN=DMD PE=1 SV=1	0	2
H0Y7U8	1.1	1	2	2.72e-05	0.0256519	Girdin (Fragment) OS=Homo sapiens GN=CCDC88A PE=1 SV=7	0	2
B3KMT7	1.1	1	2	2.68e-05	0.0256519	cDNA FLJ12561 fis, clone NT2RM4000798, highly similar to Brefeldin A-inhibited guanine nucleotide-exchange protein 2 OS=Homo sapiens PE=2 SV=1	0	2
H0Y6F6	1.1	1	1	1.33e-05	0.0256519	Neuron navigator 1 (Fragment) OS=Homo sapiens GN=NAV1 PE=1 SV=1	0	1
A8MYI2	1.1	1	1	1.37e-05	0.0256519	cDNA FLJ31596 fis, clone NT2RI2002530, highly similar to Homo sapiens neuron navigator 1 (NAV1), mRNA (Fragment) OS=Homo sapiens PE=2 SV=2	0	1
H0Y488	1.2	1	2	1.7e-05	0.0280163	AT-rich interactive domain-containing protein 1A (Fragment) OS=Homo sapiens GN=ARID1A PE=1 SV=1	0	2
H0Y2S9	1.2	2	6	3.36e-05	0.0280163	Myosin phosphatase Rho-interacting protein (Fragment) OS=Homo sapiens GN=MPRIP PE=1 SV=3	0	6
Q59E91	1.2	2	3	2.81e-05	0.0280163	DNA-directed RNA polymerase (Fragment) OS=Homo sapiens PE=2 SV=1	0	3
E9PCH5	1.2	1	2	2.98e-05	0.0280163	Calpastatin OS=Homo sapiens GN=CAST PE=1 SV=1	0	2
B7Z4U9	1.2	1	2	2.89e-05	0.0280163	cDNA FLJ59277, highly similar to Calpastatin OS=Homo sapiens PE=2 SV=1	0	2
B9EK46	1.2	1	2	1.67e-05	0.0280163	Cingulin OS=Homo sapiens GN=CGN PE=2 SV=1	0	2
A8K3S3	1.2	2	4	5.54e-05	0.0280163	Kinesin-like protein OS=Homo sapiens PE=2 SV=1	0	4
Q99661	1.2	2	4	5.54e-05	0.0280163	Kinesin-like protein KIF2C OS=Homo sapiens GN=KIF2C PE=1 SV=2	0	4
Q96Q15	1.2	4	8	2.19e-05	0.0280163	Serine/threonine-protein kinase SMG1 OS=Homo sapiens GN=SMG1 PE=1 SV=3	0	8
J3KRA9	1.2	4	8	2.26e-05	0.0280163	Serine/threonine-protein kinase SMG1 (Fragment) OS=Homo sapiens GN=SMG1 PE=1 SV=1	0	8
E9PEM5	1.2	8	12	4.68e-05	0.0280163	Lipopolysaccharide-responsive and beige-like anchor protein OS=Homo sapiens GN=LRBA PE=1 SV=1	0	12
Q5UIP0	1.2	2	4	1.62e-05	0.0280163	Telomere-associated protein RIF1 OS=Homo sapiens GN=RIF1 PE=1 SV=2	0	4
O14497	1.2	2	4	1.76e-05	0.0280163	AT-rich interactive domain-containing protein 1A OS=Homo sapiens GN=ARID1A PE=1 SV=3	0	4
A0A0S2Q0B1	1.2	2	4	1.76e-05	0.0280163	AT-rich interactive domain-containing protein 1A OS=Homo sapiens GN=ARID1A PE=4 SV=1	0	4
Reverse_sp|Q6PIF6|MYO7B_HUMAN	1.2	1	1	4.74e-06	0.0280163	Unconventional myosin-VIIb OS=Homo sapiens GN=MYO7B PE=1 SV=2	0	1
Q6AWA4	1.2	2	4	1.9e-05	0.0280163	Putative uncharacterized protein DKFZp686O0870 (Fragment) OS=Homo sapiens GN=DKFZp686O0870 PE=2 SV=1	0	4
Q9HD67	1.2	5	8	3.9e-05	0.0280163	Unconventional myosin-X OS=Homo sapiens GN=MYO10 PE=1 SV=3	0	8
A0A0A0MQX1	1.2	5	8	3.88e-05	0.0280163	Unconventional myosin-X OS=Homo sapiens GN=MYO10 PE=1 SV=1	0	8
Q9H7D0	1.2	3	6	3.22e-05	0.0280163	Dedicator of cytokinesis protein 5 OS=Homo sapiens GN=DOCK5 PE=1 SV=3	0	6
D3DSS6	1.2	3	6	3.24e-05	0.0280163	Dedicator of cytokinesis 5, isoform CRA_a OS=Homo sapiens GN=DOCK5 PE=4 SV=1	0	6
Q8NDV7	1.2	1	1	5.11e-06	0.0280163	Trinucleotide repeat-containing gene 6A protein OS=Homo sapiens GN=TNRC6A PE=1 SV=2	0	1
Q9UKK3	1.2	2	3	1.75e-05	0.0280163	Poly [ADP-ribose] polymerase 4 OS=Homo sapiens GN=PARP4 PE=1 SV=3	0	3
O75581	1.2	2	3	1.87e-05	0.0280163	Low-density lipoprotein receptor-related protein 6 OS=Homo sapiens GN=LRP6 PE=1 SV=2	0	3
Q5T5Y3	1.2	3	6	3.76e-05	0.0280163	Calmodulin-regulated spectrin-associated protein 1 OS=Homo sapiens GN=CAMSAP1 PE=1 SV=2	0	6
Q8WWN8	1.2	1	2	1.3e-05	0.0280163	Arf-GAP with Rho-GAP domain, ANK repeat and PH domain-containing protein 3 OS=Homo sapiens GN=ARAP3 PE=1 SV=1	0	2
A8K1Y7	1.2	1	2	1.3e-05	0.0280163	cDNA FLJ77273, highly similar to Homo sapiens centaurin, delta 3 (CENTD3), mRNA OS=Homo sapiens PE=2 SV=1	0	2
Q6YHK3	1.2	1	2	1.39e-05	0.0280163	CD109 antigen OS=Homo sapiens GN=CD109 PE=1 SV=2	0	2
O75694	1.2	1	2	1.44e-05	0.0280163	Nuclear pore complex protein Nup155 OS=Homo sapiens GN=NUP155 PE=1 SV=1	0	2
A0A024R071	1.2	1	2	1.44e-05	0.0280163	Nucleoporin 155kDa, isoform CRA_a OS=Homo sapiens GN=NUP155 PE=4 SV=1	0	2
P16885	1.2	2	4	3.17e-05	0.0280163	1-phosphatidylinositol 4,5-bisphosphate phosphodiesterase gamma-2 OS=Homo sapiens GN=PLCG2 PE=1 SV=4	0	4
Q00341	1.2	1	4	3.17e-05	0.0280163	Vigilin OS=Homo sapiens GN=HDLBP PE=1 SV=2	0	4
B2R5V9	1.2	1	4	3.17e-05	0.0280163	cDNA, FLJ92652, highly similar to Homo sapiens high density lipoprotein binding protein (vigilin)(HDLBP), mRNA OS=Homo sapiens PE=2 SV=1	0	4
A0A024R4E5	1.2	1	4	3.17e-05	0.0280163	High density lipoprotein binding protein (Vigilin), isoform CRA_a OS=Homo sapiens GN=HDLBP PE=1 SV=1	0	4
O60841	1.2	2	4	3.29e-05	0.0280163	Eukaryotic translation initiation factor 5B OS=Homo sapiens GN=EIF5B PE=1 SV=4	0	4
Q8N5A0	1.2	2	4	3.29e-05	0.0280163	Eukaryotic translation initiation factor 5B OS=Homo sapiens GN=EIF5B PE=1 SV=1	0	4
A0A087WUT6	1.2	2	4	3.29e-05	0.0280163	Eukaryotic translation initiation factor 5B OS=Homo sapiens GN=EIF5B PE=1 SV=1	0	4
Q9HD20	1.2	2	4	3.33e-05	0.0280163	Manganese-transporting ATPase 13A1 OS=Homo sapiens GN=ATP13A1 PE=1 SV=2	0	4
A0A024R7N2	1.2	2	4	3.33e-05	0.0280163	Cation-transporting ATPase OS=Homo sapiens GN=ATP13A1 PE=3 SV=1	0	4
H0Y7N4	1.2	2	4	3.68e-05	0.0280163	Dedicator of cytokinesis protein 5 (Fragment) OS=Homo sapiens GN=DOCK5 PE=1 SV=1	0	4
Q68DL4	1.2	2	4	3.67e-05	0.0280163	Putative uncharacterized protein DKFZp781J211 (Fragment) OS=Homo sapiens GN=DKFZp781J211 PE=2 SV=1	0	4
Q5TC82	1.2	1	2	1.77e-05	0.0280163	Roquin-1 OS=Homo sapiens GN=RC3H1 PE=1 SV=1	0	2
B9EGU6	1.2	1	2	1.77e-05	0.0280163	Ring finger and CCCH-type zinc finger domains 1 OS=Homo sapiens GN=RC3H1 PE=2 SV=1	0	2
B7ZMB3	1.2	1	2	1.79e-05	0.0280163	RC3H1 protein OS=Homo sapiens GN=RC3H1 PE=2 SV=1	0	2
A0A024R899	1.2	1	2	1.69e-05	0.0280163	Membrane associated DNA binding protein, isoform CRA_a OS=Homo sapiens GN=MNAB PE=4 SV=1	0	2
Q9HBD1	1.2	1	2	1.69e-05	0.0280163	Roquin-2 OS=Homo sapiens GN=RC3H2 PE=1 SV=2	0	2
Q68E01	1.2	1	2	1.92e-05	0.0280163	Integrator complex subunit 3 OS=Homo sapiens GN=INTS3 PE=1 SV=1	0	2
Q5T6F2	1.2	2	4	3.59e-05	0.0280163	Ubiquitin-associated protein 2 OS=Homo sapiens GN=UBAP2 PE=1 SV=1	0	4
P49916	1.2	1	2	1.99e-05	0.0280163	DNA ligase 3 OS=Homo sapiens GN=LIG3 PE=1 SV=2	0	2
B4E2S2	1.2	1	2	2e-05	0.0280163	Poly [ADP-ribose] polymerase OS=Homo sapiens PE=2 SV=1	0	2
Q8TEH3	1.2	1	2	1.99e-05	0.0280163	DENN domain-containing protein 1A OS=Homo sapiens GN=DENND1A PE=1 SV=2	0	2
Q7Z4H7	1.2	2	3	3.15e-05	0.0280163	HAUS augmin-like complex subunit 6 OS=Homo sapiens GN=HAUS6 PE=1 SV=2	0	3
Q96T37	1.2	1	2	2.05e-05	0.0280163	Putative RNA-binding protein 15 OS=Homo sapiens GN=RBM15 PE=1 SV=2	0	2
Q9UNX4	1.2	3	6	6.38e-05	0.0280163	WD repeat-containing protein 3 OS=Homo sapiens GN=WDR3 PE=1 SV=1	0	6
Q5TDG3	1.2	3	6	6.38e-05	0.0280163	WD repeat domain 3, isoform CRA_b OS=Homo sapiens GN=WDR3 PE=2 SV=1	0	6
Q6P1N0	1.2	1	2	2.11e-05	0.0280163	Coiled-coil and C2 domain-containing protein 1A OS=Homo sapiens GN=CC2D1A PE=1 SV=1	0	2
P35609	1.2	7	16	0.00018	0.0280163	Alpha-actinin-2 OS=Homo sapiens GN=ACTN2 PE=1 SV=1	0	16
Q5TF21	1.2	2	4	4.24e-05	0.0280163	Protein SOGA3 OS=Homo sapiens GN=SOGA3 PE=3 SV=1	0	4
E9PJP2	1.2	2	4	4.25e-05	0.0280163	Protein SOGA3 OS=Homo sapiens GN=SOGA3 PE=1 SV=1	0	4
Q15269	1.2	1	2	2.18e-05	0.0280163	Periodic tryptophan protein 2 homolog OS=Homo sapiens GN=PWP2 PE=2 SV=2	0	2
A0A0B4J2E5	1.2	1	2	2.18e-05	0.0280163	Protein LOC102724159 OS=Homo sapiens GN=LOC102724159 PE=1 SV=1	0	2
Q9NV70	1.2	2	3	3.37e-05	0.0280163	Exocyst complex component 1 OS=Homo sapiens GN=EXOC1 PE=1 SV=4	0	3
A0A024RDA9	1.2	2	3	3.37e-05	0.0280163	Exocyst complex component 1, isoform CRA_b OS=Homo sapiens GN=EXOC1 PE=4 SV=1	0	3
O95235	1.2	1	2	2.26e-05	0.0280163	Kinesin-like protein KIF20A OS=Homo sapiens GN=KIF20A PE=1 SV=1	0	2
Q86UK7	1.2	2	4	4.44e-05	0.0280163	Zinc finger protein 598 OS=Homo sapiens GN=ZNF598 PE=1 SV=1	0	4
P30530	1.2	1	2	2.24e-05	0.0280163	Tyrosine-protein kinase receptor UFO OS=Homo sapiens GN=AXL PE=1 SV=3	0	2
B4E2Q7	1.2	2	3	3.58e-05	0.0280163	cDNA FLJ51461, highly similar to Cohesin subunit SA-1 OS=Homo sapiens PE=2 SV=1	0	3
Q658Y4	1.2	2	3	3.59e-05	0.0280163	Protein FAM91A1 OS=Homo sapiens GN=FAM91A1 PE=1 SV=3	0	3
B3KY33	1.2	2	3	3.66e-05	0.0280163	cDNA FLJ46735 fis, clone TRACH3020605, highly similar to Dynamin-binding protein OS=Homo sapiens PE=2 SV=1	0	3
Q86TH5	1.2	1	2	2.41e-05	0.0280163	ARFGEF2 protein (Fragment) OS=Homo sapiens GN=ARFGEF2 PE=2 SV=1	0	2
Q9Y6W3	1.2	2	4	4.94e-05	0.0280163	Calpain-7 OS=Homo sapiens GN=CAPN7 PE=1 SV=1	0	4
Q7Z479	1.2	2	4	4.94e-05	0.0280163	Calpain 7 OS=Homo sapiens GN=CAPN7 PE=1 SV=1	0	4
B2RAM2	1.2	2	4	4.94e-05	0.0280163	cDNA, FLJ94999, highly similar to Homo sapiens calpain 7 (CAPN7), mRNA OS=Homo sapiens PE=2 SV=1	0	4
Q5R372	1.2	1	2	2.46e-05	0.0280163	Rab GTPase-activating protein 1-like OS=Homo sapiens GN=RABGAP1L PE=1 SV=1	0	2
F1LJ00	1.2	1	2	2.46e-05	0.0280163	TBC1 domain family, member 18 OS=Homo sapiens GN=TBC1D18 PE=2 SV=1	0	2
Q96JM3	1.2	1	2	2.47e-05	0.0280163	Chromosome alignment-maintaining phosphoprotein 1 OS=Homo sapiens GN=CHAMP1 PE=1 SV=2	0	2
K7ES11	1.2	1	2	2.49e-05	0.0280163	(E3-independent) E2 ubiquitin-conjugating enzyme (Fragment) OS=Homo sapiens GN=UBE2O PE=1 SV=1	0	2
B4DL52	1.2	1	1	1.3e-05	0.0280163	cDNA FLJ54017, highly similar to IWS1 homolog OS=Homo sapiens PE=2 SV=1	0	1
Q5W0V3	1.2	1	2	2.62e-05	0.0280163	Protein FAM160B1 OS=Homo sapiens GN=FAM160B1 PE=1 SV=1	0	2
P06396	1.2	2	3	3.85e-05	0.0280163	Gelsolin OS=Homo sapiens GN=GSN PE=1 SV=1	0	3
B7Z9A0	1.2	2	3	3.99e-05	0.0280163	cDNA FLJ56212, highly similar to Gelsolin OS=Homo sapiens PE=2 SV=1	0	3
B7Z6N2	1.2	2	3	3.93e-05	0.0280163	cDNA FLJ56154, highly similar to Gelsolin OS=Homo sapiens PE=2 SV=1	0	3
A0A0A0MT01	1.2	2	3	3.93e-05	0.0280163	Gelsolin OS=Homo sapiens GN=GSN PE=1 SV=1	0	3
A0A0A0MS51	1.2	2	3	4.02e-05	0.0280163	Gelsolin OS=Homo sapiens GN=GSN PE=1 SV=1	0	3
Q13823	1.2	2	4	5.49e-05	0.0280163	Nucleolar GTP-binding protein 2 OS=Homo sapiens GN=GNL2 PE=1 SV=1	0	4
Q5T0F3	1.2	2	4	5.49e-05	0.0280163	Guanine nucleotide binding protein-like 2 (Nucleolar) OS=Homo sapiens GN=GNL2 PE=2 SV=1	0	4
Q99567	1.2	1	2	2.71e-05	0.0280163	Nuclear pore complex protein Nup88 OS=Homo sapiens GN=NUP88 PE=1 SV=2	0	2
Q15003	1.2	1	1	1.35e-05	0.0280163	Condensin complex subunit 2 OS=Homo sapiens GN=NCAPH PE=1 SV=3	0	1
E9PHA2	1.2	1	1	1.37e-05	0.0280163	Condensin complex subunit 2 OS=Homo sapiens GN=NCAPH PE=1 SV=1	0	1
A8K4T8	1.2	1	1	1.35e-05	0.0280163	Condensin complex subunit 2 OS=Homo sapiens PE=2 SV=1	0	1
Q02040	1.2	2	3	4.33e-05	0.0280163	A-kinase anchor protein 17A OS=Homo sapiens GN=AKAP17A PE=1 SV=2	0	3
Q17RY0	1.2	1	2	2.75e-05	0.0280163	Cytoplasmic polyadenylation element-binding protein 4 OS=Homo sapiens GN=CPEB4 PE=1 SV=1	0	2
D3DQM9	1.2	1	2	2.71e-05	0.0280163	Cytoplasmic polyadenylation element binding protein 4, isoform CRA_b OS=Homo sapiens GN=CPEB4 PE=4 SV=1	0	2
Q96T83	1.2	1	1	1.38e-05	0.0280163	Sodium/hydrogen exchanger 7 OS=Homo sapiens GN=SLC9A7 PE=1 SV=1	0	1
A0A087WXD1	1.2	1	1	1.38e-05	0.0280163	Sodium/hydrogen exchanger OS=Homo sapiens GN=SLC9A7 PE=1 SV=1	0	1
A0A024R176	1.2	1	1	1.38e-05	0.0280163	Sodium/hydrogen exchanger OS=Homo sapiens GN=SLC9A7 PE=3 SV=1	0	1
Q8WYA0	1.2	1	1	1.48e-05	0.0280163	Intraflagellar transport protein 81 homolog OS=Homo sapiens GN=IFT81 PE=1 SV=1	0	1
A8K4S8	1.2	1	1	1.48e-05	0.0280163	cDNA FLJ76176, highly similar to Homo sapiens carnitine deficiency-associated, expressed in ventricle 1 (CDV1), transcript variant 1, mRNA OS=Homo sapiens PE=2 SV=1	0	1
A0A024RBJ1	1.2	1	1	1.48e-05	0.0280163	Intraflagellar transport 81 homolog (Chlamydomonas), isoform CRA_c OS=Homo sapiens GN=IFT81 PE=4 SV=1	0	1
Q08426	1.2	1	1	1.39e-05	0.0280163	Peroxisomal bifunctional enzyme OS=Homo sapiens GN=EHHADH PE=1 SV=3	0	1
B4E0P0	1.2	1	2	2.92e-05	0.0280163	cDNA FLJ58463, highly similar to Myosin-10 OS=Homo sapiens PE=2 SV=1	0	2
Q86UA1	1.2	1	2	3e-05	0.0280163	Pre-mRNA-processing factor 39 OS=Homo sapiens GN=PRPF39 PE=1 SV=3	0	2
O94808	1.2	1	1	1.47e-05	0.0280163	Glutamine--fructose-6-phosphate aminotransferase [isomerizing] 2 OS=Homo sapiens GN=GFPT2 PE=1 SV=3	0	1
X6REB3	1.2	1	1	1.48e-05	0.0280163	Transcription factor E2-alpha OS=Homo sapiens GN=TCF3 PE=1 SV=2	0	1
B3KMR8	1.2	1	1	1.47e-05	0.0280163	cDNA FLJ12445 fis, clone NT2RM1000256, highly similar to Glucosamine--fructose-6-phosphateaminotransferase (isomerizing) 2 (EC 2.6.1.16) OS=Homo sapiens PE=2 SV=1	0	1
B2RB90	1.2	1	1	1.47e-05	0.0280163	cDNA, FLJ95375, highly similar to Homo sapiens glutamine-fructose-6-phosphate transaminase 2 (GFPT2), mRNA OS=Homo sapiens PE=2 SV=1	0	1
A0A0S2Z4X9	1.2	1	1	1.47e-05	0.0280163	Glutamine-fructose-6-phosphate transaminase 2 isoform 1 (Fragment) OS=Homo sapiens GN=GFPT2 PE=2 SV=1	0	1
P16435	1.2	1	2	2.96e-05	0.0280163	NADPH--cytochrome P450 reductase OS=Homo sapiens GN=POR PE=1 SV=2	0	2
Q63HL4	1.2	1	2	2.95e-05	0.0280163	NADPH--cytochrome P450 reductase OS=Homo sapiens GN=DKFZp686G04235 PE=2 SV=1	0	2
Q59ED7	1.2	1	2	2.93e-05	0.0280163	Putative uncharacterized protein (Fragment) OS=Homo sapiens PE=2 SV=1	0	2
B2R6E5	1.2	1	2	2.95e-05	0.0280163	NADPH--cytochrome P450 reductase OS=Homo sapiens PE=2 SV=1	0	2
A8K3B4	1.2	1	2	2.95e-05	0.0280163	NADPH--cytochrome P450 reductase OS=Homo sapiens PE=2 SV=1	0	2
Q03519	1.2	2	4	5.85e-05	0.0280163	Antigen peptide transporter 2 OS=Homo sapiens GN=TAP2 PE=1 SV=1	0	4
Q9UP03	1.2	2	4	6.15e-05	0.0280163	Transporter 2 isoform OS=Homo sapiens GN=TAP2 PE=2 SV=1	0	4
Q5JNW1	1.2	2	4	5.85e-05	0.0280163	TAP2 OS=Homo sapiens GN=TAP2 PE=2 SV=1	0	4
M0R3C7	1.2	2	4	5.96e-05	0.0280163	Symplekin OS=Homo sapiens GN=SYMPK PE=1 SV=1	0	4
Q7Z4V5	1.2	1	2	2.99e-05	0.0280163	Hepatoma-derived growth factor-related protein 2 OS=Homo sapiens GN=HDGFRP2 PE=1 SV=1	0	2
Q8WUM9	1.2	1	1	1.48e-05	0.0280163	Sodium-dependent phosphate transporter 1 OS=Homo sapiens GN=SLC20A1 PE=1 SV=1	0	1
A7LNJ1	1.2	1	1	1.48e-05	0.0280163	Solute carrier family 20 (Phosphate transporter), member 1 OS=Homo sapiens GN=SLC20A1 PE=2 SV=1	0	1
Q96SI9	1.2	1	2	2.99e-05	0.0280163	Spermatid perinuclear RNA-binding protein OS=Homo sapiens GN=STRBP PE=1 SV=1	0	2
V9HWK4	1.2	1	2	2.99e-05	0.0280163	Epididymis luminal protein 162 OS=Homo sapiens GN=HEL162 PE=2 SV=1	0	2
A0A0S2Z5K8	1.2	1	2	3.05e-05	0.0280163	Spermatid perinuclear RNA binding protein isoform 2 (Fragment) OS=Homo sapiens GN=STRBP PE=2 SV=1	0	2
Q9NVC6	1.2	1	2	3.08e-05	0.0280163	Mediator of RNA polymerase II transcription subunit 17 OS=Homo sapiens GN=MED17 PE=1 SV=2	0	2
Q8N0X7	1.2	1	2	3.01e-05	0.0280163	Spartin OS=Homo sapiens GN=SPG20 PE=1 SV=1	0	2
A8K6Q9	1.2	1	2	3.01e-05	0.0280163	cDNA FLJ75882, highly similar to Homo sapiens spastic paraplegia 20, spartin (Troyer syndrome) (SPG20), mRNA OS=Homo sapiens PE=2 SV=1	0	2
A0A024RDV9	1.2	1	2	3.01e-05	0.0280163	Spastic paraplegia 20 isoform 1 OS=Homo sapiens GN=SPG20 PE=2 SV=1	0	2
D3DSF7	1.2	1	1	1.46e-05	0.0280163	SON DNA binding protein, isoform CRA_b OS=Homo sapiens GN=SON PE=4 SV=1	0	1
P35240	1.2	1	1	1.69e-05	0.0280163	Merlin OS=Homo sapiens GN=NF2 PE=1 SV=1	0	1
B7Z4B6	1.2	1	1	1.67e-05	0.0280163	cDNA FLJ61733, highly similar to Merlin OS=Homo sapiens PE=2 SV=1	0	1
A0A024R1J9	1.2	1	1	1.7e-05	0.0280163	Neurofibromin 2 (Bilateral acoustic neuroma), isoform CRA_e OS=Homo sapiens GN=NF2 PE=4 SV=1	0	1
A0A024R1J8	1.2	1	1	1.69e-05	0.0280163	Neurofibromin 2 (Bilateral acoustic neuroma), isoform CRA_a OS=Homo sapiens GN=NF2 PE=4 SV=1	0	1
Q96PK6	1.2	2	3	4.5e-05	0.0280163	RNA-binding protein 14 OS=Homo sapiens GN=RBM14 PE=1 SV=2	0	3
A0A0S2Z4Z0	1.2	2	3	4.5e-05	0.0280163	RNA binding motif protein 14 isoform 1 (Fragment) OS=Homo sapiens GN=RBM14 PE=2 SV=1	0	3
Q969N2	1.2	1	1	1.74e-05	0.0280163	GPI transamidase component PIG-T OS=Homo sapiens GN=PIGT PE=1 SV=1	0	1
B3KSR8	1.2	1	2	3.41e-05	0.0280163	cDNA FLJ36832 fis, clone ASTRO2010799, highly similar to ALPHA-1 CATENIN OS=Homo sapiens PE=2 SV=1	0	2
Q9H4H8	1.2	1	1	1.72e-05	0.0280163	Protein FAM83D OS=Homo sapiens GN=FAM83D PE=1 SV=3	0	1
H0Y2W2	1.2	1	1	1.75e-05	0.0280163	ATPase family AAA domain-containing protein 3A (Fragment) OS=Homo sapiens GN=ATAD3A PE=1 SV=1	0	1
Q8IWE2	1.2	1	1	1.78e-05	0.0280163	Protein NOXP20 OS=Homo sapiens GN=FAM114A1 PE=1 SV=2	0	1
A0A024R9V7	1.2	1	1	1.78e-05	0.0280163	Uncharacterized protein OS=Homo sapiens GN=LOC92689 PE=4 SV=1	0	1
M0R2L2	1.2	1	2	4.18e-05	0.0280163	TBC1 domain family member 17 (Fragment) OS=Homo sapiens GN=TBC1D17 PE=1 SV=2	0	2
F8W9J4	1.2	8	13	1.75e-05	0.0280163	Dystonin OS=Homo sapiens GN=DST PE=1 SV=1	0	13
Q68DH9	1.2	1	2	1.67e-05	0.0280163	Calcium-transporting ATPase OS=Homo sapiens GN=DKFZp686M088 PE=2 SV=1	0	2
A8K8U3	1.2	1	2	1.72e-05	0.0280163	Calcium-transporting ATPase OS=Homo sapiens PE=2 SV=1	0	2
A7E2D8	1.2	1	2	1.72e-05	0.0280163	Calcium-transporting ATPase OS=Homo sapiens GN=ATP2B4 PE=2 SV=1	0	2
A0A024R968	1.2	1	2	1.67e-05	0.0280163	Calcium-transporting ATPase OS=Homo sapiens GN=ATP2B4 PE=3 SV=1	0	2
C9JRP1	1.2	2	4	3.82e-05	0.0280163	Anion exchange protein (Fragment) OS=Homo sapiens GN=SLC4A7 PE=1 SV=1	0	4
B3KPZ0	1.2	2	4	3.67e-05	0.0280163	cDNA FLJ32485 fis, clone SKNMC2001596, highly similar to Ankyrin repeat and FYVE domain-containing protein 1 (Fragment) OS=Homo sapiens PE=2 SV=1	0	4
B4DSL6	1.2	1	2	2e-05	0.0280163	cDNA FLJ57190, highly similar to Actin-binding protein anillin OS=Homo sapiens PE=2 SV=1	0	2
B9ZVT1	1.2	1	2	2.28e-05	0.0280163	RNA-binding protein 12B OS=Homo sapiens GN=RBM12B PE=1 SV=2	0	2
A0A0G2JP37	1.2	1	2	2.28e-05	0.0280163	NACHT, LRR and PYD domains-containing protein 2 (Fragment) OS=Homo sapiens GN=NLRP2 PE=1 SV=1	0	2
A0A0G2JNK1	1.2	1	2	2.11e-05	0.0280163	NACHT, LRR and PYD domains-containing protein 7 OS=Homo sapiens GN=NLRP7 PE=1 SV=1	0	2
A0A0G2JNC8	1.2	1	2	2.22e-05	0.0280163	NACHT, LRR and PYD domains-containing protein 2 (Fragment) OS=Homo sapiens GN=NLRP2 PE=1 SV=1	0	2
A0A0G2JM25	1.2	1	2	2.15e-05	0.0280163	NACHT, LRR and PYD domains-containing protein 7 OS=Homo sapiens GN=NLRP7 PE=1 SV=1	0	2
H7BYN4	1.2	2	4	4.22e-05	0.0280163	Kinesin-like protein OS=Homo sapiens GN=KIF23 PE=1 SV=1	0	4
B4DV79	1.2	4	8	0.000109	0.0280163	Eukaryotic translation initiation factor 3 subunit B OS=Homo sapiens GN=EIF3B PE=2 SV=1	0	8
A4D210	1.2	4	8	0.000104	0.0280163	Eukaryotic translation initiation factor 3 subunit B OS=Homo sapiens GN=EIF3S9 PE=3 SV=1	0	8
B4DSG5	1.2	1	1	1.34e-05	0.0280163	cDNA FLJ56149, highly similar to Tax1-binding protein 1 OS=Homo sapiens PE=2 SV=1	0	1
B4DLG2	1.2	2	4	5.31e-05	0.0280163	cDNA FLJ58196, highly similar to Zinc finger CCCH domain-containing protein 11A OS=Homo sapiens PE=2 SV=1	0	4
B1AA17	1.2	1	2	3e-05	0.0280163	Gastric cancer hepatocellular carcinoma suppressor 1 variant OS=Homo sapiens GN=HCCS1 PE=2 SV=1	0	2
E3SFM9	1.2	1	2	3.4e-05	0.0280163	Neuregulin 1 type IV beta 1a OS=Homo sapiens GN=NRG1 PE=2 SV=1	0	2
A0A087WV29	1.2	2	4	4.81e-05	0.0280163	RNA cytidine acetyltransferase OS=Homo sapiens GN=NAT10 PE=1 SV=1	0	4
A0A024QZB7	1.2	3	8	8.42e-05	0.0280163	Ataxin 2-like, isoform CRA_b OS=Homo sapiens GN=ATXN2L PE=4 SV=1	0	8
Q59H63	1.2	3	5	5.97e-05	0.0280163	Plasma membrane calcium ATPase 1 isoform 1a variant (Fragment) OS=Homo sapiens PE=2 SV=1	0	5
B7WP74	1.2	1	2	2.69e-05	0.0280163	Pre-mRNA-splicing factor CWC22 homolog (Fragment) OS=Homo sapiens GN=CWC22 PE=1 SV=1	0	2
A0A0J9YWB6	1.2	1	2	2.49e-05	0.0280163	RNA polymerase II subunit A C-terminal domain phosphatase (Fragment) OS=Homo sapiens GN=CTDP1 PE=1 SV=1	0	2
A0A0A0MR03	1.2	1	2	2.38e-05	0.0280163	RNA polymerase II subunit A C-terminal domain phosphatase OS=Homo sapiens GN=CTDP1 PE=1 SV=1	0	2
B3KUB6	1.2	1	1	1.3e-05	0.0280163	cDNA FLJ39529 fis, clone PUAEN2004067, highly similar to Band 4.1-like protein 1 OS=Homo sapiens PE=2 SV=1	0	1
B4DGH7	1.2	2	4	6.14e-05	0.0280163	cDNA FLJ58169, highly similar to Anaphase-promoting complex subunit 2 (APC2)(Cyclosome subunit 2) OS=Homo sapiens PE=2 SV=1	0	4
B4E3I5	1.2	1	2	2.91e-05	0.0280163	cDNA FLJ56216, highly similar to Amyloid-like protein 2 (CDEIbox-binding protein) (CDEBP) OS=Homo sapiens PE=2 SV=1	0	2
B4E3G4	1.2	1	4	3.98e-05	0.0280163	cDNA FLJ50383, highly similar to CRSP complex subunit 3 OS=Homo sapiens PE=2 SV=1	0	4
K7EQ23	1.2	3	5	5.17e-05	0.0280163	Niemann-Pick C1 protein (Fragment) OS=Homo sapiens GN=NPC1 PE=1 SV=1	0	5
B4DM91	1.2	1	2	2.15e-05	0.0280163	cDNA FLJ60085, highly similar to Nucleolar protein 8 (Fragment) OS=Homo sapiens PE=2 SV=1	0	2
Q9NVB8	1.2	1	2	2.17e-05	0.0280163	cDNA FLJ10824 fis, clone NT2RP4001086 (Fragment) OS=Homo sapiens PE=2 SV=1	0	2
G1UI21	1.2	3	5	3.16e-05	0.0280163	Talin-2 OS=Homo sapiens GN=TLN2 PE=2 SV=1	0	5
A0A024QZB1	1.2	1	1	9.94e-06	0.0280163	HCG1998636, isoform CRA_a OS=Homo sapiens GN=hCG_1998636 PE=4 SV=1	0	1
H0Y7I9	1.2	1	4	4.8e-05	0.0280163	GTPase-activating protein and VPS9 domain-containing protein 1 (Fragment) OS=Homo sapiens GN=GAPVD1 PE=1 SV=1	0	4
H0Y4E7	1.2	1	4	4.84e-05	0.0280163	GTPase-activating protein and VPS9 domain-containing protein 1 (Fragment) OS=Homo sapiens GN=GAPVD1 PE=1 SV=1	0	4
B3KN67	1.2	1	4	4.88e-05	0.0280163	cDNA FLJ13779 fis, clone PLACE4000445, highly similar to Homo sapiens GTPase activating protein and VPS9 domains 1 (GAPVD1), mRNA OS=Homo sapiens PE=2 SV=1	0	4
B5B2S5	1.2	1	1	1.77e-05	0.0280163	Nuclear factor of activated T-cells c3 isoform IAL-IX OS=Homo sapiens GN=NFATC3 PE=2 SV=1	0	1
B5B2S4	1.2	1	1	1.68e-05	0.0280163	Nuclear factor of activated T-cells c3 isoform IAL-deltaXa OS=Homo sapiens GN=NFATC3 PE=2 SV=1	0	1
B5B2S3	1.2	1	1	1.7e-05	0.0280163	Nuclear factor of activated T-cells c3 isoform IAL-Xa OS=Homo sapiens GN=NFATC3 PE=2 SV=1	0	1
E7EVH3	1.2	2	4	3.74e-05	0.0280163	PHD finger protein 3 (Fragment) OS=Homo sapiens GN=PHF3 PE=1 SV=1	0	4
E9PJZ7	1.2	1	1	1.72e-05	0.0280163	Liprin-alpha-1 OS=Homo sapiens GN=PPFIA1 PE=1 SV=1	0	1
F5H3E1	1.2	1	1	1.77e-05	0.0280163	Cell division cycle and apoptosis regulator protein 1 OS=Homo sapiens GN=CCAR1 PE=1 SV=1	0	1
Q59EA9	1.2	1	2	2.04e-05	0.0280163	DNA polymerase (Fragment) OS=Homo sapiens PE=2 SV=1	0	2
E7ERX9	1.2	2	4	5.4e-05	0.0280163	Kinesin-like protein OS=Homo sapiens GN=KIF13B PE=1 SV=1	0	4
H0Y6V3	1.2	2	4	5.51e-05	0.0280163	Serine/threonine-protein kinase MRCK alpha (Fragment) OS=Homo sapiens GN=CDC42BPA PE=1 SV=1	0	4
F8VX32	1.2	1	2	1.63e-05	0.0280163	Dystrophin OS=Homo sapiens GN=DMD PE=1 SV=1	0	2
E7ESB2	1.2	1	2	1.61e-05	0.0280163	Dystrophin OS=Homo sapiens GN=DMD PE=1 SV=1	0	2
E7EQS5	1.2	1	2	1.64e-05	0.0280163	Dystrophin OS=Homo sapiens GN=DMD PE=1 SV=1	0	2
A7E212	1.2	1	2	1.61e-05	0.0280163	Dystrophin OS=Homo sapiens GN=DMD PE=2 SV=1	0	2
A1L0U9	1.2	1	2	1.64e-05	0.0280163	DMD protein OS=Homo sapiens GN=DMD PE=2 SV=2	0	2
B3KMS9	1.2	1	2	2.98e-05	0.0280163	cDNA FLJ12495 fis, clone NT2RM2001652, highly similar to Brefeldin A-inhibited guanine nucleotide-exchange protein 1 OS=Homo sapiens PE=2 SV=1	0	2
Q9H3A5	1.3	1	1	1.65e-05	0.0303861	PRO2195 OS=Homo sapiens PE=2 SV=1	0	1
Q9BUZ3	1.3	1	1	1.62e-05	0.0303861	QARS protein (Fragment) OS=Homo sapiens GN=QARS PE=2 SV=2	0	1
B4DDN1	1.3	1	1	1.59e-05	0.0303861	Glutamine--tRNA ligase OS=Homo sapiens GN=QARS PE=1 SV=1	0	1
J3KT10	1.3	2	2	3.28e-05	0.0303861	Nuclear pore complex protein Nup85 OS=Homo sapiens GN=NUP85 PE=1 SV=1	0	2
H8Y6P7	1.3	1	2	2.62e-05	0.0303861	GRINL1A combined protein 15 OS=Homo sapiens GN=GCOM1 PE=2 SV=1	0	2
A0A0J9YY01	1.3	6	11	3.6e-05	0.0303861	Unconventional myosin-XVB OS=Homo sapiens GN=MYO15B PE=1 SV=1	0	11
Q68DW7	1.3	1	2	2.01e-05	0.0303861	Cohesin subunit SA-1 OS=Homo sapiens GN=DKFZp781D1416 PE=1 SV=1	0	2
Reverse_contaminant_GR78_MAIZE	1.3	1	1	2.15e-05	0.0303861	owl|P24067| IMMUNOGLOBULIN BINDING PROTEIN HOMOLOG B70 (HEAT SHOCK PROTEIN...	0	1
Q9NSB2	1.3	2	2	3.34e-05	0.0303861	Keratin, type II cuticular Hb4 OS=Homo sapiens GN=KRT84 PE=2 SV=2	0	2
H0Y322	1.3	1	2	3.27e-05	0.0303861	Protein lin-9 homolog (Fragment) OS=Homo sapiens GN=LIN9 PE=1 SV=1	0	2
Q53TX8	1.3	1	2	1.59e-05	0.0303861	Putative uncharacterized protein MAP4K4 (Fragment) OS=Homo sapiens GN=MAP4K4 PE=4 SV=1	0	2
E7ESS2	1.3	1	2	1.58e-05	0.0303861	Mitogen-activated protein kinase kinase kinase kinase 4 OS=Homo sapiens GN=MAP4K4 PE=1 SV=3	0	2
E7EN19	1.3	1	2	1.58e-05	0.0303861	Mitogen-activated protein kinase kinase kinase kinase 4 OS=Homo sapiens GN=MAP4K4 PE=1 SV=1	0	2
B7Z388	1.3	1	2	1.57e-05	0.0303861	cDNA FLJ56564, highly similar to Mitogen-activated protein kinase kinase kinase kinase 4 (EC 2.7.11.1) OS=Homo sapiens PE=2 SV=1	0	2
A0A0D9SEY1	1.3	1	2	1.52e-05	0.0303861	Mitogen-activated protein kinase kinase kinase kinase 4 OS=Homo sapiens GN=MAP4K4 PE=1 SV=1	0	2
A0A0G2JK44	1.3	1	2	2.4e-05	0.0303861	Bromodomain-containing protein 2 OS=Homo sapiens GN=BRD2 PE=1 SV=1	0	2
B7Z5J8	1.3	1	2	3.75e-05	0.0303861	cDNA FLJ56136, highly similar to Solute carrier family 2, facilitated glucosetransporter member 14 OS=Homo sapiens PE=2 SV=1	0	2
Q8TDB8	1.3	1	2	3.86e-05	0.0303861	Solute carrier family 2, facilitated glucose transporter member 14 OS=Homo sapiens GN=SLC2A14 PE=2 SV=1	0	2
O75165	1.3	3	6	2.68e-05	0.0303861	DnaJ homolog subfamily C member 13 OS=Homo sapiens GN=DNAJC13 PE=1 SV=5	0	6
A7E2Y5	1.3	3	6	2.68e-05	0.0303861	DnaJ (Hsp40) homolog, subfamily C, member 13 OS=Homo sapiens GN=DNAJC13 PE=2 SV=1	0	6
P49750	1.3	2	4	2.06e-05	0.0303861	YLP motif-containing protein 1 OS=Homo sapiens GN=YLPM1 PE=1 SV=3	0	4
P35658	1.3	3	6	2.88e-05	0.0303861	Nuclear pore complex protein Nup214 OS=Homo sapiens GN=NUP214 PE=1 SV=2	0	6
A0A024R8B6	1.3	3	6	2.83e-05	0.0303861	Nucleoporin 214kDa, isoform CRA_b OS=Homo sapiens GN=NUP214 PE=4 SV=1	0	6
Q9UPS6	1.3	1	1	5.1e-06	0.0303861	Histone-lysine N-methyltransferase SETD1B OS=Homo sapiens GN=SETD1B PE=1 SV=3	0	1
O60333	1.3	1	1	5.53e-06	0.0303861	Kinesin-like protein KIF1B OS=Homo sapiens GN=KIF1B PE=1 SV=5	0	1
Q4R9M9	1.3	1	1	5.55e-06	0.0303861	Kinesin-like protein OS=Homo sapiens GN=KIF1Bbeta PE=1 SV=1	0	1
Q4R9M8	1.3	1	1	5.58e-06	0.0303861	Kinesin-like protein OS=Homo sapiens GN=KIF1Bbeta PE=2 SV=1	0	1
Q4R9M7	1.3	1	1	5.63e-06	0.0303861	Kinesin-like protein OS=Homo sapiens GN=KIF1Bbeta PE=2 SV=1	0	1
A0A087WWA3	1.3	1	1	5.58e-06	0.0303861	Kinesin-like protein OS=Homo sapiens GN=KIF1B PE=1 SV=1	0	1
Q5VW36	1.3	1	2	1.11e-05	0.0303861	Focadhesin OS=Homo sapiens GN=FOCAD PE=1 SV=1	0	2
Q15811	1.3	1	1	5.83e-06	0.0303861	Intersectin-1 OS=Homo sapiens GN=ITSN1 PE=1 SV=3	0	1
Q14BD4	1.3	1	1	5.85e-06	0.0303861	ITSN1 protein OS=Homo sapiens GN=ITSN1 PE=2 SV=1	0	1
Q7LBC6	1.3	4	8	4.56e-05	0.0303861	Lysine-specific demethylase 3B OS=Homo sapiens GN=KDM3B PE=1 SV=2	0	8
Q02952	1.3	3	6	3.38e-05	0.0303861	A-kinase anchor protein 12 OS=Homo sapiens GN=AKAP12 PE=1 SV=4	0	6
P11047	1.3	4	6	3.74e-05	0.0303861	Laminin subunit gamma-1 OS=Homo sapiens GN=LAMC1 PE=1 SV=3	0	6
Q6XZF7	1.3	4	7	4.45e-05	0.0303861	Dynamin-binding protein OS=Homo sapiens GN=DNMBP PE=1 SV=1	0	7
Q9NVI1	1.3	3	5	3.78e-05	0.0303861	Fanconi anemia group I protein OS=Homo sapiens GN=FANCI PE=1 SV=4	0	5
B7ZMF2	1.3	3	5	3.78e-05	0.0303861	Fanconi anemia, complementation group I OS=Homo sapiens GN=FANCI PE=2 SV=1	0	5
Q9P2M7	1.3	1	2	1.68e-05	0.0303861	Cingulin OS=Homo sapiens GN=CGN PE=1 SV=2	0	2
Q8IWY9	1.3	1	2	1.64e-05	0.0303861	Codanin-1 OS=Homo sapiens GN=CDAN1 PE=1 SV=4	0	2
Q7L2E3	1.3	1	2	1.68e-05	0.0303861	Putative ATP-dependent RNA helicase DHX30 OS=Homo sapiens GN=DHX30 PE=1 SV=1	0	2
H7BXY3	1.3	1	2	1.72e-05	0.0303861	Putative ATP-dependent RNA helicase DHX30 OS=Homo sapiens GN=DHX30 PE=1 SV=1	0	2
A0A024R2T6	1.3	1	2	1.68e-05	0.0303861	DEAH (Asp-Glu-Ala-His) box polypeptide 30, isoform CRA_b OS=Homo sapiens GN=DHX30 PE=4 SV=1	0	2
P40818	1.3	2	2	1.8e-05	0.0303861	Ubiquitin carboxyl-terminal hydrolase 8 OS=Homo sapiens GN=USP8 PE=1 SV=1	0	2
A8K8N5	1.3	2	2	1.8e-05	0.0303861	cDNA FLJ76940, highly similar to Homo sapiens ubiquitin specific peptidase 8 (USP8), mRNA OS=Homo sapiens PE=2 SV=1	0	2
A0A024R5S4	1.3	2	2	1.8e-05	0.0303861	Ubiquitin specific peptidase 8, isoform CRA_a OS=Homo sapiens GN=USP8 PE=4 SV=1	0	2
Q13905	1.3	1	2	1.86e-05	0.0303861	Rap guanine nucleotide exchange factor 1 OS=Homo sapiens GN=RAPGEF1 PE=1 SV=3	0	2
Q5T8P6	1.3	2	4	3.99e-05	0.0303861	RNA-binding protein 26 OS=Homo sapiens GN=RBM26 PE=1 SV=3	0	4
A0A087X0H9	1.3	2	4	3.98e-05	0.0303861	RNA-binding protein 26 OS=Homo sapiens GN=RBM26 PE=1 SV=1	0	4
Q69YH5	1.3	1	2	1.96e-05	0.0303861	Cell division cycle-associated protein 2 OS=Homo sapiens GN=CDCA2 PE=1 SV=2	0	2
E9PEI0	1.3	1	2	1.99e-05	0.0303861	Cell division cycle-associated protein 2 OS=Homo sapiens GN=CDCA2 PE=1 SV=1	0	2
A8K8Z0	1.3	1	2	1.99e-05	0.0303861	cDNA FLJ78763 OS=Homo sapiens PE=2 SV=1	0	2
O94762	1.3	1	2	2.03e-05	0.0303861	ATP-dependent DNA helicase Q5 OS=Homo sapiens GN=RECQL5 PE=1 SV=2	0	2
B7Z8Y7	1.3	1	2	1.97e-05	0.0303861	cDNA FLJ61700, highly similar to ATP-dependent DNA helicase Q5 (EC 3.6.1.-) OS=Homo sapiens PE=2 SV=1	0	2
A5YM55	1.3	1	2	2.03e-05	0.0303861	RECQL5 protein OS=Homo sapiens GN=RECQL5 PE=2 SV=1	0	2
A0A024R8M9	1.3	1	2	2.03e-05	0.0303861	RecQ protein-like 5, isoform CRA_a OS=Homo sapiens GN=RECQL5 PE=4 SV=1	0	2
Q10567	1.3	2	4	4.23e-05	0.0303861	AP-1 complex subunit beta-1 OS=Homo sapiens GN=AP1B1 PE=1 SV=2	0	4
Q96EK7	1.3	1	2	2.21e-05	0.0303861	Constitutive coactivator of peroxisome proliferator-activated receptor gamma OS=Homo sapiens GN=FAM120B PE=1 SV=1	0	2
F5GY05	1.3	1	2	2.15e-05	0.0303861	Constitutive coactivator of peroxisome proliferator-activated receptor gamma OS=Homo sapiens GN=FAM120B PE=1 SV=1	0	2
B4DSS4	1.3	1	2	2.15e-05	0.0303861	cDNA FLJ56631 OS=Homo sapiens PE=2 SV=1	0	2
B4DG54	1.3	1	2	2.18e-05	0.0303861	cDNA FLJ56635 OS=Homo sapiens PE=2 SV=1	0	2
A0A0D9SEJ5	1.3	1	2	2.18e-05	0.0303861	Constitutive coactivator of peroxisome proliferator-activated receptor gamma OS=Homo sapiens GN=FAM120B PE=1 SV=1	0	2
P78316	1.3	2	4	4.68e-05	0.0303861	Nucleolar protein 14 OS=Homo sapiens GN=NOP14 PE=1 SV=3	0	4
A8KA74	1.3	2	4	4.68e-05	0.0303861	cDNA FLJ76065 OS=Homo sapiens PE=2 SV=1	0	4
Q8N1G2	1.3	1	2	2.4e-05	0.0303861	Cap-specific mRNA (nucleoside-2'-O-)-methyltransferase 1 OS=Homo sapiens GN=CMTR1 PE=1 SV=1	0	2
Q9BS12	1.3	1	2	2.35e-05	0.0303861	NUP188 protein (Fragment) OS=Homo sapiens GN=NUP188 PE=2 SV=1	0	2
B4DM52	1.3	1	2	2.36e-05	0.0303861	DNA ligase OS=Homo sapiens PE=2 SV=1	0	2
Q8TD16	1.3	1	2	2.44e-05	0.0303861	Protein bicaudal D homolog 2 OS=Homo sapiens GN=BICD2 PE=1 SV=1	0	2
Q9UBF8	1.3	1	2	2.46e-05	0.0303861	Phosphatidylinositol 4-kinase beta OS=Homo sapiens GN=PI4KB PE=1 SV=1	0	2
A0A0B4J1S8	1.3	1	2	2.42e-05	0.0303861	Phosphatidylinositol 4-kinase beta OS=Homo sapiens GN=PI4KB PE=1 SV=1	0	2
Q8NEA6	1.3	1	1	1.29e-05	0.0303861	Zinc finger protein GLIS3 OS=Homo sapiens GN=GLIS3 PE=2 SV=5	0	1
A0A0S2Z689	1.3	1	1	1.29e-05	0.0303861	GLIS family zinc finger 3 isoform 1 (Fragment) OS=Homo sapiens GN=GLIS3 PE=2 SV=1	0	1
Q14137	1.3	3	6	8.07e-05	0.0303861	Ribosome biogenesis protein BOP1 OS=Homo sapiens GN=BOP1 PE=1 SV=2	0	6
B2RDN4	1.3	3	6	8.07e-05	0.0303861	Ribosome biogenesis protein BOP1 OS=Homo sapiens GN=BOP1 PE=2 SV=1	0	6
A8K3R2	1.3	3	6	8.07e-05	0.0303861	Ribosome biogenesis protein BOP1 OS=Homo sapiens GN=BOP1 PE=2 SV=1	0	6
O00471	1.3	2	3	4.25e-05	0.0303861	Exocyst complex component 5 OS=Homo sapiens GN=EXOC5 PE=1 SV=1	0	3
Q8IW24	1.3	2	3	4.25e-05	0.0303861	Exocyst complex component 5 OS=Homo sapiens GN=EXOC5 PE=1 SV=1	0	3
A0A0A0MSI8	1.3	2	3	4.23e-05	0.0303861	Exocyst complex component 5 OS=Homo sapiens GN=EXOC5 PE=1 SV=1	0	3
Q9H4Z3	1.3	1	2	2.85e-05	0.0303861	Phosphorylated CTD-interacting factor 1 OS=Homo sapiens GN=PCIF1 PE=1 SV=1	0	2
B7Z5U5	1.3	1	2	2.83e-05	0.0303861	cDNA FLJ61655, highly similar to Phosphorylated CTD-interacting factor 1 OS=Homo sapiens PE=2 SV=1	0	2
A0A087WZR8	1.3	1	1	1.47e-05	0.0303861	GRIP and coiled-coil domain-containing protein 2 OS=Homo sapiens GN=GCC2 PE=1 SV=1	0	1
O00139	1.3	2	4	5.69e-05	0.0303861	Kinesin-like protein KIF2A OS=Homo sapiens GN=KIF2A PE=1 SV=3	0	4
B7Z6Q6	1.3	2	4	5.87e-05	0.0303861	Kinesin-like protein OS=Homo sapiens PE=2 SV=1	0	4
O15254	1.3	1	2	2.87e-05	0.0303861	Peroxisomal acyl-coenzyme A oxidase 3 OS=Homo sapiens GN=ACOX3 PE=1 SV=2	0	2
B2R856	1.3	1	2	2.87e-05	0.0303861	Acyl-coenzyme A oxidase OS=Homo sapiens PE=2 SV=1	0	2
B4E091	1.3	4	7	0.000102	0.0303861	cDNA FLJ55438, highly similar to Splicing factor 3 subunit 1 OS=Homo sapiens PE=2 SV=1	0	7
Q6NUQ4	1.3	4	6	8.74e-05	0.0303861	Transmembrane protein 214 OS=Homo sapiens GN=TMEM214 PE=1 SV=2	0	6
B3LEU8	1.3	4	6	8.95e-05	0.0303861	TMEM214 protein (Fragment) OS=Homo sapiens GN=TMEM214 PE=2 SV=1	0	6
P49221	1.3	2	3	4.4e-05	0.0303861	Protein-glutamine gamma-glutamyltransferase 4 OS=Homo sapiens GN=TGM4 PE=1 SV=2	0	3
B4YUQ3	1.3	2	3	4.4e-05	0.0303861	Prostate-specific transglutaminase 4 OS=Homo sapiens GN=TGM4 PE=4 SV=1	0	3
B4YUQ2	1.3	2	3	4.4e-05	0.0303861	Prostate-specific transglutaminase 4 OS=Homo sapiens GN=TGM4 PE=4 SV=1	0	3
B4YUQ1	1.3	2	3	4.4e-05	0.0303861	Prostate-specific transglutaminase 4 OS=Homo sapiens GN=TGM4 PE=4 SV=1	0	3
B2R7D1	1.3	2	3	4.4e-05	0.0303861	cDNA, FLJ93387, highly similar to Homo sapiens transglutaminase 4 (prostate) (TGM4), mRNA OS=Homo sapiens PE=2 SV=1	0	3
O76094	1.3	3	6	8.97e-05	0.0303861	Signal recognition particle subunit SRP72 OS=Homo sapiens GN=SRP72 PE=1 SV=3	0	6
V9HWK0	1.3	3	6	8.97e-05	0.0303861	Signal recognition particle subunit SRP72 OS=Homo sapiens GN=HEL103 PE=2 SV=1	0	6
Q71V07	1.3	3	6	8.97e-05	0.0303861	Signal recognition particle subunit SRP72 OS=Homo sapiens PE=2 SV=1	0	6
Q13496	1.3	1	2	3.33e-05	0.0303861	Myotubularin OS=Homo sapiens GN=MTM1 PE=1 SV=2	0	2
A8K6P5	1.3	1	2	3.33e-05	0.0303861	cDNA FLJ76887, highly similar to Homo sapiens myotubularin 1 (MTM1), mRNA OS=Homo sapiens PE=2 SV=1	0	2
A0A024RC06	1.3	1	2	3.33e-05	0.0303861	Myotubularin 1, isoform CRA_a OS=Homo sapiens GN=MTM1 PE=4 SV=1	0	2
Q05C10	1.3	1	3	5.06e-05	0.0303861	ESF1 protein (Fragment) OS=Homo sapiens GN=ESF1 PE=2 SV=1	0	3
Q16134	1.3	1	2	3.25e-05	0.0303861	Electron transfer flavoprotein-ubiquinone oxidoreductase, mitochondrial OS=Homo sapiens GN=ETFDH PE=1 SV=2	0	2
Q547S8	1.3	1	2	3.25e-05	0.0303861	Electron transfer flavoprotein ubiquinone oxidoreductase OS=Homo sapiens GN=ETFDH PE=2 SV=1	0	2
A7UNU5	1.3	1	2	3.25e-05	0.0303861	Mutant electron-transferring flavoprotein dehydrogenase OS=Homo sapiens GN=ETFDH PE=2 SV=1	0	2
Q06124	1.3	2	3	5.04e-05	0.0303861	Tyrosine-protein phosphatase non-receptor type 11 OS=Homo sapiens GN=PTPN11 PE=1 SV=2	0	3
B4DHP5	1.3	2	3	4.86e-05	0.0303861	cDNA FLJ51847, highly similar to Heat shock 70 kDa protein 6 OS=Homo sapiens PE=2 SV=1	0	3
Q92990	1.3	1	1	1.69e-05	0.0303861	Glomulin OS=Homo sapiens GN=GLMN PE=1 SV=2	0	1
O75604	1.3	1	1	1.66e-05	0.0303861	Ubiquitin carboxyl-terminal hydrolase 2 OS=Homo sapiens GN=USP2 PE=1 SV=2	0	1
O75944	1.3	1	2	3.34e-05	0.0303861	Aconitase (Fragment) OS=Homo sapiens GN=ACON PE=2 SV=1	0	2
Q8N3Z6	1.3	1	2	3.7e-05	0.0303861	Zinc finger CCHC domain-containing protein 7 OS=Homo sapiens GN=ZCCHC7 PE=1 SV=2	0	2
P07947	1.3	4	5	9.24e-05	0.0303861	Tyrosine-protein kinase Yes OS=Homo sapiens GN=YES1 PE=1 SV=3	0	5
J3QRU1	1.3	4	5	9.16e-05	0.0303861	Tyrosine-protein kinase OS=Homo sapiens GN=YES1 PE=1 SV=1	0	5
J3KPD6	1.3	4	5	9.54e-05	0.0303861	Tyrosine-protein kinase OS=Homo sapiens GN=HCK PE=1 SV=1	0	5
H0Y3C5	1.3	4	5	9.56e-05	0.0303861	Tyrosine-protein kinase OS=Homo sapiens GN=HCK PE=1 SV=1	0	5
B2RA70	1.3	4	5	9.24e-05	0.0303861	Tyrosine-protein kinase OS=Homo sapiens PE=2 SV=1	0	5
P12931	1.3	4	5	9.36e-05	0.0303861	Proto-oncogene tyrosine-protein kinase Src OS=Homo sapiens GN=SRC PE=1 SV=3	0	5
P08631	1.3	4	5	9.54e-05	0.0303861	Tyrosine-protein kinase HCK OS=Homo sapiens GN=HCK PE=1 SV=5	0	5
Q6P1J9	1.3	2	3	5.67e-05	0.0303861	Parafibromin OS=Homo sapiens GN=CDC73 PE=1 SV=1	0	3
Q9Y3I1	1.3	1	1	1.92e-05	0.0303861	F-box only protein 7 OS=Homo sapiens GN=FBXO7 PE=1 SV=1	0	1
A8K7F7	1.3	1	1	1.92e-05	0.0303861	cDNA FLJ76913, highly similar to Homo sapiens F-box protein 7 (FBXO7), mRNA OS=Homo sapiens PE=2 SV=1	0	1
O75886	1.3	1	1	1.91e-05	0.0303861	Signal transducing adapter molecule 2 OS=Homo sapiens GN=STAM2 PE=1 SV=1	0	1
Q9Y4P3	1.3	1	2	4.49e-05	0.0303861	Transducin beta-like protein 2 OS=Homo sapiens GN=TBL2 PE=1 SV=1	0	2
Q96E41	1.3	1	2	4.5e-05	0.0303861	TBL2 protein OS=Homo sapiens GN=TBL2 PE=1 SV=1	0	2
Q8N2L6	1.3	1	2	4.49e-05	0.0303861	cDNA FLJ90138 fis, clone HEMBB1000905, weakly similar to TRANSCRIPTIONAL REPRESSOR RCO-1 OS=Homo sapiens PE=2 SV=1	0	2
B2RB52	1.3	1	2	4.49e-05	0.0303861	cDNA, FLJ95314, highly similar to Homo sapiens transducin (beta)-like 2 (TBL2), transcript variant 1, mRNA OS=Homo sapiens PE=2 SV=1	0	2
A0A0S2Z5F3	1.3	1	2	4.5e-05	0.0303861	Transducin-like 2 isoform 1 (Fragment) OS=Homo sapiens GN=TBL2 PE=2 SV=1	0	2
F5H7J9	1.3	2	3	1.92e-05	0.0303861	Low-density lipoprotein receptor-related protein 6 OS=Homo sapiens GN=LRP6 PE=1 SV=1	0	3
B7ZLD0	1.3	2	3	1.92e-05	0.0303861	LRP6 protein OS=Homo sapiens GN=LRP6 PE=2 SV=1	0	3
G5E9Y3	1.3	1	2	1.46e-05	0.0303861	Arf-GAP with Rho-GAP domain, ANK repeat and PH domain-containing protein 3 OS=Homo sapiens GN=ARAP3 PE=1 SV=1	0	2
E9PF10	1.3	1	2	1.51e-05	0.0303861	Nuclear pore complex protein Nup155 OS=Homo sapiens GN=NUP155 PE=1 SV=1	0	2
B4DLT2	1.3	1	2	1.48e-05	0.0303861	cDNA FLJ56637, highly similar to Nuclear pore complex protein Nup155 OS=Homo sapiens PE=2 SV=1	0	2
B4E3H3	1.3	2	4	3.55e-05	0.0303861	Phosphoinositide phospholipase C OS=Homo sapiens PE=2 SV=1	0	4
B4DZ54	1.3	2	4	3.9e-05	0.0303861	cDNA FLJ61492, highly similar to Homo sapiens ubiquitin associated protein 2 (UBAP2), transcript variant 1, mRNA OS=Homo sapiens PE=2 SV=1	0	4
A0A087WWP4	1.3	1	2	2.15e-05	0.0303861	Putative RNA-binding protein 15 OS=Homo sapiens GN=RBM15 PE=1 SV=1	0	2
A0A024RDA1	1.3	2	3	3.42e-05	0.0303861	Exocyst complex component 1, isoform CRA_a OS=Homo sapiens GN=EXOC1 PE=4 SV=1	0	3
H3BQQ2	1.3	2	4	4.73e-05	0.0303861	Zinc finger protein 598 OS=Homo sapiens GN=ZNF598 PE=1 SV=1	0	4
B7Z992	1.3	2	3	4.21e-05	0.0303861	cDNA FLJ53698, highly similar to Gelsolin OS=Homo sapiens PE=2 SV=1	0	3
B7Z2X4	1.3	2	3	4.27e-05	0.0303861	cDNA FLJ53327, highly similar to Gelsolin OS=Homo sapiens PE=2 SV=1	0	3
J3KMX1	1.3	1	2	2.88e-05	0.0303861	Nuclear pore complex protein Nup88 (Fragment) OS=Homo sapiens GN=NUP88 PE=1 SV=1	0	2
B4DRG7	1.3	1	1	1.4e-05	0.0303861	Condensin complex subunit 2 OS=Homo sapiens PE=2 SV=1	0	1
B7ZLQ8	1.3	1	2	2.85e-05	0.0303861	CPEB4 protein OS=Homo sapiens GN=CPEB4 PE=1 SV=1	0	2
H0YHE2	1.3	1	1	1.61e-05	0.0303861	Intraflagellar transport protein 81 homolog (Fragment) OS=Homo sapiens GN=IFT81 PE=1 SV=1	0	1
U5LXR9	1.3	1	1	1.67e-05	0.0303861	Transcription factor 3 variant 3 OS=Homo sapiens GN=TCF3 PE=2 SV=1	0	1
B4DN38	1.3	1	1	1.65e-05	0.0303861	cDNA FLJ56595, highly similar to Glucosamine--fructose-6-phosphateaminotransferase (isomerizing) 2 (EC 2.6.1.16) OS=Homo sapiens PE=2 SV=1	0	1
A0A0S2Z4W6	1.3	1	1	1.6e-05	0.0303861	Glutamine-fructose-6-phosphate transaminase 2 isoform 2 (Fragment) OS=Homo sapiens GN=GFPT2 PE=2 SV=1	0	1
A0A0A0MRB7	1.3	1	1	1.67e-05	0.0303861	Transcription factor E2-alpha OS=Homo sapiens GN=TCF3 PE=1 SV=1	0	1
B4DSE1	1.3	1	2	3.23e-05	0.0303861	cDNA FLJ55364, highly similar to CRSP complex subunit 6 OS=Homo sapiens PE=2 SV=1	0	2
A0A024R1I0	1.3	1	1	1.83e-05	0.0303861	Neurofibromin 2 (Bilateral acoustic neuroma), isoform CRA_g OS=Homo sapiens GN=NF2 PE=4 SV=1	0	1
A0A024R1F6	1.3	1	1	1.83e-05	0.0303861	Neurofibromin 2 (Bilateral acoustic neuroma), isoform CRA_i OS=Homo sapiens GN=NF2 PE=4 SV=1	0	1
Q59ES2	1.3	4	9	3.86e-05	0.0303861	Inositol 1,4,5-trisphosphate receptor type 3 variant (Fragment) OS=Homo sapiens PE=2 SV=1	0	9
H3BRE8	1.3	1	1	8.9e-06	0.0303861	RNA polymerase II-associated protein 1 OS=Homo sapiens GN=RPAP1 PE=1 SV=1	0	1
A8K2F9	1.3	1	1	8.4e-06	0.0303861	cDNA FLJ77037, highly similar to Homo sapiens RNA polymerase II associated protein 1, mRNA (Fragment) OS=Homo sapiens PE=2 SV=1	0	1
E7EQI7	1.3	4	8	7.94e-05	0.0303861	WASH complex subunit strumpellin OS=Homo sapiens GN=KIAA0196 PE=1 SV=1	0	8
B4DLF2	1.3	4	8	7.94e-05	0.0303861	cDNA FLJ57526 OS=Homo sapiens PE=2 SV=1	0	8
A0A0G2JPB6	1.3	1	2	2.37e-05	0.0303861	NACHT, LRR and PYD domains-containing protein 2 OS=Homo sapiens GN=NLRP2 PE=1 SV=1	0	2
A0A0G2JLQ8	1.3	1	2	2.28e-05	0.0303861	NACHT, LRR and PYD domains-containing protein 2 (Fragment) OS=Homo sapiens GN=NLRP2 PE=1 SV=1	0	2
A0A024R9B2	1.3	1	2	2.39e-05	0.0303861	Protein phosphatase 1 regulatory subunit OS=Homo sapiens GN=PPP1R12B PE=4 SV=1	0	2
A0A024R998	1.3	1	2	2.39e-05	0.0303861	Protein phosphatase 1 regulatory subunit OS=Homo sapiens GN=PPP1R12B PE=4 SV=1	0	2
Q15156	1.3	1	2	2.52e-05	0.0303861	PML-RAR protein OS=Homo sapiens GN=PML-RAR PE=2 SV=1	0	2
B4DVF9	1.3	1	1	1.44e-05	0.0303861	cDNA FLJ54388, highly similar to Tax1-binding protein 1 OS=Homo sapiens PE=2 SV=1	0	1
Q7Z3G2	1.3	1	2	3.23e-05	0.0303861	Putative uncharacterized protein DKFZp686L18142 (Fragment) OS=Homo sapiens GN=DKFZp686L18142 PE=2 SV=1	0	2
A5PLK7	1.3	2	3	6.59e-05	0.0303861	RCC2 protein (Fragment) OS=Homo sapiens GN=RCC2 PE=2 SV=1	0	3
H7C5W6	1.3	1	2	1.26e-05	0.0303861	HEAT repeat-containing protein 5A (Fragment) OS=Homo sapiens GN=HEATR5A PE=1 SV=1	0	2
Q59F03	1.3	4	8	0.000107	0.0303861	Integrin alpha 3 isoform b, variant (Fragment) OS=Homo sapiens PE=2 SV=1	0	8
B4DLP5	1.3	1	2	2.64e-05	0.0303861	cDNA FLJ53404, highly similar to Thioredoxin domain-containing protein 11 OS=Homo sapiens PE=2 SV=1	0	2
K7EJD2	1.3	1	2	2.51e-05	0.0303861	RNA polymerase II subunit A C-terminal domain phosphatase (Fragment) OS=Homo sapiens GN=CTDP1 PE=1 SV=1	0	2
F8VZN8	1.3	1	2	2.9e-05	0.0303861	Protein phosphatase 1 regulatory subunit 12A (Fragment) OS=Homo sapiens GN=PPP1R12A PE=1 SV=1	0	2
A0A0D9SG07	1.3	1	1	1.43e-05	0.0303861	Band 4.1-like protein 1 OS=Homo sapiens GN=EPB41L1 PE=1 SV=2	0	1
B7Z3Z9	1.3	2	4	7.62e-05	0.0303861	Long-chain-fatty-acid--CoA ligase 1 OS=Homo sapiens GN=ACSL1 PE=1 SV=1	0	4
Q59GI3	1.3	1	2	2.24e-05	0.0303861	I-kappa-B-related protein variant (Fragment) OS=Homo sapiens PE=2 SV=1	0	2
A0A0S2A5C8	1.3	3	5	5.61e-05	0.0303861	Truncated Niemann-Pick C1 OS=Homo sapiens GN=NPC1 PE=4 SV=1	0	5
B3KNA1	1.3	1	2	2.46e-05	0.0303861	cDNA FLJ14021 fis, clone HEMBA1002513, highly similar to Histone deacetylase 6 (Fragment) OS=Homo sapiens PE=2 SV=1	0	2
B3KN30	1.3	1	2	2.64e-05	0.0303861	cDNA FLJ13372 fis, clone PLACE1000706, highly similar to Transcription intermediary factor 1-gamma OS=Homo sapiens PE=2 SV=1	0	2
E5RHK8	1.3	3	3	4.71e-05	0.0303861	Dynamin-3 OS=Homo sapiens GN=DNM3 PE=1 SV=1	0	3
B4E0N4	1.3	1	2	3.77e-05	0.0303861	cDNA FLJ56557, highly similar to PITSLRE serine/threonine-protein kinase CDC2L2 (EC 2.7.11.22) OS=Homo sapiens PE=2 SV=1	0	2
B4E0M9	1.3	1	2	3.87e-05	0.0303861	cDNA FLJ56415, highly similar to PITSLRE serine/threonine-protein kinase CDC2L1 (EC 2.7.11.22) OS=Homo sapiens PE=2 SV=1	0	2
A4VCI5	1.3	1	2	3.7e-05	0.0303861	CDC2L1 protein (Fragment) OS=Homo sapiens GN=CDC2L1 PE=2 SV=1	0	2
B7Z660	1.3	1	2	2e-05	0.0303861	cDNA FLJ53183 OS=Homo sapiens PE=2 SV=1	0	2
B4DPK9	1.3	1	2	2.4e-05	0.0303861	cDNA FLJ55935, highly similar to Protein FAM21C (Fragment) OS=Homo sapiens PE=2 SV=1	0	2
E7EUL7	1.3	1	2	2.61e-05	0.0303861	Sperm-specific antigen 2 OS=Homo sapiens GN=SSFA2 PE=1 SV=1	0	2
H0Y638	1.3	1	2	2.9e-05	0.0303861	Ras GTPase-activating protein nGAP (Fragment) OS=Homo sapiens GN=RASAL2 PE=1 SV=1	0	2
B4DRF0	1.3	1	1	2.23e-05	0.0303861	cDNA FLJ56418, highly similar to WD repeat protein 26 OS=Homo sapiens PE=2 SV=1	0	1
H0YMT1	1.3	3	5	3.41e-05	0.0303861	Talin-2 (Fragment) OS=Homo sapiens GN=TLN2 PE=1 SV=1	0	5
B4DJJ9	1.3	1	2	2.9e-05	0.0303861	cDNA FLJ56611, highly similar to WD repeat protein 19 OS=Homo sapiens PE=2 SV=1	0	2
B4DLC6	1.3	3	6	6.15e-05	0.0303861	cDNA FLJ59330, highly similar to Chromodomain helicase-DNA-binding protein 3 (EC 3.6.1.-) OS=Homo sapiens PE=2 SV=1	0	6
B3KME6	1.3	1	2	2.88e-05	0.0303861	cDNA FLJ10802 fis, clone NT2RP4000817, highly similar to Homo sapiens centrosomal protein 170 kDa (CEP170), transcript variant alpha, mRNA OS=Homo sapiens PE=2 SV=1	0	2
D5HR46	1.3	2	2	3.82e-05	0.0303861	PUM1 fusion protein OS=Homo sapiens PE=2 SV=1	0	2
F5GZY3	1.3	1	2	1.8e-05	0.0303861	Dystrophin OS=Homo sapiens GN=DMD PE=1 SV=1	0	2
Q9NW05	1.3	1	2	3.16e-05	0.0303861	cDNA FLJ10392 fis, clone NT2RM4000169, weakly similar to INTRACELLULAR PROTEIN TRANSPORT PROTEIN USO1 OS=Homo sapiens PE=2 SV=1	0	2
A0A024QZE2	1.3	2	4	8.92e-05	0.0303861	TEA domain family member 2, isoform CRA_a OS=Homo sapiens GN=TEAD2 PE=4 SV=1	0	4
A0A024QZD8	1.3	2	4	8.9e-05	0.0303861	TEA domain family member 2, isoform CRA_c OS=Homo sapiens GN=TEAD2 PE=4 SV=1	0	4
Q15562	1.3	2	4	8.98e-05	0.0303861	Transcriptional enhancer factor TEF-4 OS=Homo sapiens GN=TEAD2 PE=1 SV=2	0	4
A8K479	1.3	1	2	1.8e-05	0.0303861	cDNA FLJ77094, highly similar to Homo sapiens apolipoprotein B (including Ag(x) antigen) (APOB), mRNA (Fragment) OS=Homo sapiens PE=2 SV=1	0	2
Q6ZQZ4	1.4	1	2	1.46e-05	0.0327615	cDNA FLJ46776 fis, clone TRACH3026650, highly similar to Actin cross-linking family protein 7 OS=Homo sapiens PE=2 SV=1	0	2
A0JLU5	1.4	1	2	3.64e-05	0.0327615	ESF1 protein (Fragment) OS=Homo sapiens GN=ESF1 PE=2 SV=1	0	2
C9JF13	1.4	1	2	2.22e-05	0.0327615	Eukaryotic translation initiation factor 4 gamma 1 (Fragment) OS=Homo sapiens GN=EIF4G1 PE=1 SV=1	0	2
J3KN16	1.4	4	8	3.98e-05	0.0327615	Proteasome-associated protein ECM29 homolog OS=Homo sapiens GN=KIAA0368 PE=1 SV=1	0	8
B4DF54	1.4	2	4	3.92e-05	0.0327615	cDNA FLJ60235, highly similar to Zinc finger protein 638 OS=Homo sapiens PE=2 SV=1	0	4
F5H2F4	1.4	2	2	1.97e-05	0.0327615	C-1-tetrahydrofolate synthase, cytoplasmic OS=Homo sapiens GN=MTHFD1 PE=1 SV=1	0	2
B7Z809	1.4	2	2	1.97e-05	0.0327615	cDNA FLJ56016, highly similar to C-1-tetrahydrofolate synthase, cytoplasmic OS=Homo sapiens PE=2 SV=1	0	2
Q6P142	1.4	1	2	3.53e-05	0.0327615	LIN9 protein (Fragment) OS=Homo sapiens GN=LIN9 PE=2 SV=1	0	2
Q12888	1.4	3	4	2.04e-05	0.0327615	Tumor suppressor p53-binding protein 1 OS=Homo sapiens GN=TP53BP1 PE=1 SV=2	0	4
Q8IWJ2	1.4	2	3	1.79e-05	0.0327615	GRIP and coiled-coil domain-containing protein 2 OS=Homo sapiens GN=GCC2 PE=1 SV=4	0	3
Q02880	1.4	4	8	4.94e-05	0.0327615	DNA topoisomerase 2-beta OS=Homo sapiens GN=TOP2B PE=1 SV=3	0	8
Q71UH4	1.4	4	8	5.02e-05	0.0327615	DNA topoisomerase 2 (Fragment) OS=Homo sapiens GN=TOP2B PE=3 SV=1	0	8
P11388	1.4	3	8	5.24e-05	0.0327615	DNA topoisomerase 2-alpha OS=Homo sapiens GN=TOP2A PE=1 SV=3	0	8
Q9P265	1.4	2	4	2.55e-05	0.0327615	Disco-interacting protein 2 homolog B OS=Homo sapiens GN=DIP2B PE=1 SV=3	0	4
Q08AD1	1.4	1	2	1.35e-05	0.0327615	Calmodulin-regulated spectrin-associated protein 2 OS=Homo sapiens GN=CAMSAP2 PE=1 SV=3	0	2
O60244	1.4	2	3	2.07e-05	0.0327615	Mediator of RNA polymerase II transcription subunit 14 OS=Homo sapiens GN=MED14 PE=1 SV=2	0	3
A8KAK5	1.4	2	3	2.07e-05	0.0327615	cDNA FLJ77399, highly similar to Homo sapiens cofactor required for Sp1 transcriptional activation, subunit 2, 150kDa (CRSP2), mRNA OS=Homo sapiens PE=2 SV=1	0	3
Q68CZ2	1.4	3	6	4.17e-05	0.0327615	Tensin-3 OS=Homo sapiens GN=TNS3 PE=1 SV=2	0	6
O75976	1.4	3	6	4.36e-05	0.0327615	Carboxypeptidase D OS=Homo sapiens GN=CPD PE=1 SV=2	0	6
Q29RF7	1.4	2	4	3e-05	0.0327615	Sister chromatid cohesion protein PDS5 homolog A OS=Homo sapiens GN=PDS5A PE=1 SV=1	0	4
G1UI16	1.4	2	4	3e-05	0.0327615	SCC-112 protein, isoform CRA_b OS=Homo sapiens GN=PDS5A PE=2 SV=1	0	4
B4DGF6	1.4	1	2	1.49e-05	0.0327615	cDNA FLJ59294, highly similar to HECT, UBA and WWE domain-containing protein 1 (EC 6.3.2.-) (Fragment) OS=Homo sapiens PE=2 SV=1	0	2
O95819	1.4	1	2	1.62e-05	0.0327615	Mitogen-activated protein kinase kinase kinase kinase 4 OS=Homo sapiens GN=MAP4K4 PE=1 SV=2	0	2
V9HWH3	1.4	1	2	1.66e-05	0.0327615	Epididymis secretory protein Li 31 OS=Homo sapiens GN=HEL-S-31 PE=2 SV=1	0	2
G5E948	1.4	1	2	1.63e-05	0.0327615	Mitogen-activated protein kinase kinase kinase kinase 4 OS=Homo sapiens GN=MAP4K4 PE=1 SV=2	0	2
B7Z3V5	1.4	1	2	1.63e-05	0.0327615	cDNA FLJ60617, highly similar to Mitogen-activated protein kinase kinase kinase kinase 4 (EC 2.7.11.1) OS=Homo sapiens PE=2 SV=1	0	2
P11498	1.4	3	5	4.26e-05	0.0327615	Pyruvate carboxylase, mitochondrial OS=Homo sapiens GN=PC PE=1 SV=2	0	5
A0A024R5C5	1.4	3	5	4.26e-05	0.0327615	Pyruvate carboxylase OS=Homo sapiens GN=PC PE=4 SV=1	0	5
P78332	1.4	2	4	3.57e-05	0.0327615	RNA-binding protein 6 OS=Homo sapiens GN=RBM6 PE=1 SV=5	0	4
A8K6Q4	1.4	2	4	3.57e-05	0.0327615	cDNA FLJ76888, highly similar to Homo sapiens RNA binding motif protein 6 (RBM6), mRNA OS=Homo sapiens PE=2 SV=1	0	4
Q9H6R4	1.4	2	4	3.5e-05	0.0327615	Nucleolar protein 6 OS=Homo sapiens GN=NOL6 PE=1 SV=2	0	4
Q12986	1.4	3	3	2.69e-05	0.0327615	Transcriptional repressor NF-X1 OS=Homo sapiens GN=NFX1 PE=1 SV=2	0	3
Q93073	1.4	1	2	1.82e-05	0.0327615	Selenocysteine insertion sequence-binding protein 2-like OS=Homo sapiens GN=SECISBP2L PE=1 SV=3	0	2
A0A024R5R0	1.4	1	2	1.82e-05	0.0327615	KIAA0256 gene product, isoform CRA_a OS=Homo sapiens GN=KIAA0256 PE=4 SV=1	0	2
Q13472	1.4	2	3	3.01e-05	0.0327615	DNA topoisomerase 3-alpha OS=Homo sapiens GN=TOP3A PE=1 SV=1	0	3
Q5H8A4	1.4	1	2	2.04e-05	0.0327615	GPI ethanolamine phosphate transferase 2 OS=Homo sapiens GN=PIGG PE=1 SV=1	0	2
Q6UB35	1.4	2	4	4.1e-05	0.0327615	Monofunctional C1-tetrahydrofolate synthase, mitochondrial OS=Homo sapiens GN=MTHFD1L PE=1 SV=1	0	4
B7ZM99	1.4	2	4	4.1e-05	0.0327615	MTHFD1L protein OS=Homo sapiens GN=MTHFD1L PE=1 SV=1	0	4
O00408	1.4	1	1	1.07e-05	0.0327615	cGMP-dependent 3',5'-cyclic phosphodiesterase OS=Homo sapiens GN=PDE2A PE=1 SV=1	0	1
Q8IW54	1.4	1	1	1.07e-05	0.0327615	Phosphodiesterase 2A, cGMP-stimulated OS=Homo sapiens GN=PDE2A PE=2 SV=1	0	1
B3KT60	1.4	1	1	1.06e-05	0.0327615	cDNA FLJ37705 fis, clone BRHIP2017404, highly similar to cGMP-dependent 3',5'-cyclic phosphodiesterase (EC 3.1.4.17) OS=Homo sapiens PE=2 SV=1	0	1
B4DZE5	1.4	2	3	3.25e-05	0.0327615	cDNA FLJ58806, highly similar to DNA-directed RNA polymerase, mitochondrial (EC 2.7.7.6) OS=Homo sapiens PE=2 SV=1	0	3
Q07617	1.4	1	2	2.17e-05	0.0327615	Sperm-associated antigen 1 OS=Homo sapiens GN=SPAG1 PE=1 SV=3	0	2
A0A024R9D8	1.4	1	2	2.17e-05	0.0327615	Sperm associated antigen 1, isoform CRA_b OS=Homo sapiens GN=SPAG1 PE=4 SV=1	0	2
Q86XP3	1.4	2	4	4.28e-05	0.0327615	ATP-dependent RNA helicase DDX42 OS=Homo sapiens GN=DDX42 PE=1 SV=1	0	4
Q8NEB9	1.4	1	2	2.26e-05	0.0327615	Phosphatidylinositol 3-kinase catalytic subunit type 3 OS=Homo sapiens GN=PIK3C3 PE=1 SV=1	0	2
P56192	1.4	3	6	6.69e-05	0.0327615	Methionine--tRNA ligase, cytoplasmic OS=Homo sapiens GN=MARS PE=1 SV=2	0	6
A8K492	1.4	3	6	6.69e-05	0.0327615	cDNA FLJ76789, highly similar to Homo sapiens methionine-tRNA synthetase (MARS), mRNA OS=Homo sapiens PE=2 SV=1	0	6
Q12959	1.4	1	2	2.22e-05	0.0327615	Disks large homolog 1 OS=Homo sapiens GN=DLG1 PE=1 SV=2	0	2
Q9GZR7	1.4	1	2	2.34e-05	0.0327615	ATP-dependent RNA helicase DDX24 OS=Homo sapiens GN=DDX24 PE=1 SV=1	0	2
Q86WA8	1.4	3	6	7.07e-05	0.0327615	Lon protease homolog 2, peroxisomal OS=Homo sapiens GN=LONP2 PE=1 SV=1	0	6
O60341	1.4	1	2	2.36e-05	0.0327615	Lysine-specific histone demethylase 1A OS=Homo sapiens GN=KDM1A PE=1 SV=2	0	2
Q8WTT2	1.4	1	2	2.51e-05	0.0327615	Nucleolar complex protein 3 homolog OS=Homo sapiens GN=NOC3L PE=1 SV=1	0	2
A8K905	1.4	1	2	2.51e-05	0.0327615	cDNA FLJ77615, highly similar to Homo sapiens nucleolar complex associated 3 homolog (S. cerevisiae) (NOC3L), mRNA OS=Homo sapiens PE=2 SV=1	0	2
I3L141	1.4	1	1	1.24e-05	0.0327615	Zinc finger ZZ-type and EF-hand domain-containing protein 1 (Fragment) OS=Homo sapiens GN=ZZEF1 PE=1 SV=1	0	1
Q6PKB2	1.4	1	2	2.55e-05	0.0327615	Kinesin-like protein (Fragment) OS=Homo sapiens GN=KIF4A PE=2 SV=1	0	2
H0Y9Z7	1.4	1	2	2.51e-05	0.0327615	Kinesin-like protein KIF13A (Fragment) OS=Homo sapiens GN=KIF13A PE=1 SV=1	0	2
P25440	1.4	1	2	2.51e-05	0.0327615	Bromodomain-containing protein 2 OS=Homo sapiens GN=BRD2 PE=1 SV=2	0	2
H0Y6K2	1.4	1	2	2.49e-05	0.0327615	Bromodomain-containing protein 2 (Fragment) OS=Homo sapiens GN=BRD2 PE=1 SV=1	0	2
A0A024RCR5	1.4	1	2	2.51e-05	0.0327615	Bromodomain containing 2, isoform CRA_b OS=Homo sapiens GN=BRD2 PE=4 SV=1	0	2
Q6P4Q7	1.4	1	2	2.59e-05	0.0327615	Metal transporter CNNM4 OS=Homo sapiens GN=CNNM4 PE=1 SV=3	0	2
Q96TA2	1.4	2	4	5.19e-05	0.0327615	ATP-dependent zinc metalloprotease YME1L1 OS=Homo sapiens GN=YME1L1 PE=1 SV=2	0	4
Q15022	1.4	1	2	2.72e-05	0.0327615	Polycomb protein SUZ12 OS=Homo sapiens GN=SUZ12 PE=1 SV=3	0	2
J3QQW9	1.4	1	2	2.8e-05	0.0327615	Polycomb protein SUZ12 OS=Homo sapiens GN=SUZ12 PE=1 SV=1	0	2
A8K1U9	1.4	1	2	2.72e-05	0.0327615	cDNA FLJ76762, highly similar to Homo sapiens suppressor of zeste 12 homolog (Drosophila) (SUZ12), mRNA OS=Homo sapiens PE=2 SV=1	0	2
B3KRS1	1.4	1	2	2.78e-05	0.0327615	cDNA FLJ34794 fis, clone NT2NE2005676, highly similar to Gamma-tubulin complex component 2 OS=Homo sapiens PE=2 SV=1	0	2
F2Z2B9	1.4	1	2	2.78e-05	0.0327615	Gamma-tubulin complex component 2 OS=Homo sapiens GN=TUBGCP2 PE=1 SV=1	0	2
Q96AQ6	1.4	2	3	4.12e-05	0.0327615	Pre-B-cell leukemia transcription factor-interacting protein 1 OS=Homo sapiens GN=PBXIP1 PE=1 SV=1	0	3
P05165	1.4	1	2	2.76e-05	0.0327615	Propionyl-CoA carboxylase alpha chain, mitochondrial OS=Homo sapiens GN=PCCA PE=1 SV=4	0	2
B2RDE0	1.4	1	2	2.85e-05	0.0327615	cDNA, FLJ96567, highly similar to Homo sapiens propionyl Coenzyme A carboxylase, alpha polypeptide(PCCA), mRNA OS=Homo sapiens PE=2 SV=1	0	2
Q9NZQ3	1.4	2	4	5.56e-05	0.0327615	NCK-interacting protein with SH3 domain OS=Homo sapiens GN=NCKIPSD PE=1 SV=1	0	4
Q6NZY4	1.4	1	1	1.42e-05	0.0327615	Zinc finger CCHC domain-containing protein 8 OS=Homo sapiens GN=ZCCHC8 PE=1 SV=2	0	1
Q8NC60	1.4	1	2	2.88e-05	0.0327615	Nitric oxide-associated protein 1 OS=Homo sapiens GN=NOA1 PE=1 SV=2	0	2
B3KY51	1.4	1	2	2.88e-05	0.0327615	cDNA FLJ46863 fis, clone UTERU3011558 OS=Homo sapiens PE=2 SV=1	0	2
Q9UNN5	1.4	1	2	3.09e-05	0.0327615	FAS-associated factor 1 OS=Homo sapiens GN=FAF1 PE=1 SV=2	0	2
A8K9X5	1.4	1	2	3.09e-05	0.0327615	cDNA FLJ76472, highly similar to Homo sapiens Fas (TNFRSF6) associated factor 1 (FAF1), transcript variant 1, mRNA OS=Homo sapiens PE=2 SV=1	0	2
Q8WVM8	1.4	2	4	6.25e-05	0.0327615	Sec1 family domain-containing protein 1 OS=Homo sapiens GN=SCFD1 PE=1 SV=4	0	4
Q53GW1	1.4	2	4	6.25e-05	0.0327615	Vesicle transport-related protein isoform a variant (Fragment) OS=Homo sapiens PE=2 SV=1	0	4
Q9Y217	1.4	1	2	3.23e-05	0.0327615	Myotubularin-related protein 6 OS=Homo sapiens GN=MTMR6 PE=1 SV=3	0	2
B7Z5C1	1.4	4	8	0.000124	0.0327615	cDNA FLJ56126, highly similar to Programmed cell death 6-interacting protein OS=Homo sapiens PE=2 SV=1	0	8
Q53GT1	1.4	1	2	3.17e-05	0.0327615	Kelch-like protein 22 OS=Homo sapiens GN=KLHL22 PE=1 SV=2	0	2
O60826	1.4	2	4	6.4e-05	0.0327615	Coiled-coil domain-containing protein 22 OS=Homo sapiens GN=CCDC22 PE=1 SV=1	0	4
A0A024QZ03	1.4	2	4	6.4e-05	0.0327615	Coiled-coil domain containing 22, isoform CRA_a OS=Homo sapiens GN=CCDC22 PE=4 SV=1	0	4
B7Z947	1.4	1	1	1.61e-05	0.0327615	WD repeat domain 44, isoform CRA_a OS=Homo sapiens GN=WDR44 PE=2 SV=1	0	1
B2RCJ7	1.4	1	2	3.4e-05	0.0327615	cDNA, FLJ96117, highly similar to Homo sapiens calpastatin (CAST), transcript variant 4, mRNA OS=Homo sapiens PE=2 SV=1	0	2
O95302	1.4	1	3	5.28e-05	0.0327615	Peptidyl-prolyl cis-trans isomerase FKBP9 OS=Homo sapiens GN=FKBP9 PE=1 SV=2	0	3
B3KQQ0	1.4	1	3	5.28e-05	0.0327615	cDNA PSEC0007 fis, clone NT2RM1000634, highly similar to FK506-binding protein 9 (EC 5.2.1.8) OS=Homo sapiens PE=2 SV=1	0	3
A0A090N8P3	1.4	1	3	5.28e-05	0.0327615	FK506 binding protein 9, 63 kDa OS=Homo sapiens GN=FKBP9 PE=4 SV=1	0	3
P19532	1.4	1	1	1.75e-05	0.0327615	Transcription factor E3 OS=Homo sapiens GN=TFE3 PE=1 SV=4	0	1
A0A024QZ23	1.4	1	1	1.75e-05	0.0327615	Transcription factor binding to IGHM enhancer 3, isoform CRA_a OS=Homo sapiens GN=TFE3 PE=4 SV=1	0	1
Q96G74	1.4	1	1	1.76e-05	0.0327615	OTU domain-containing protein 5 OS=Homo sapiens GN=OTUD5 PE=1 SV=1	0	1
A0A024QZ09	1.4	1	1	1.76e-05	0.0327615	OTU domain containing 5, isoform CRA_d OS=Homo sapiens GN=OTUD5 PE=4 SV=1	0	1
Q16401	1.4	1	2	3.98e-05	0.0327615	26S proteasome non-ATPase regulatory subunit 5 OS=Homo sapiens GN=PSMD5 PE=1 SV=3	0	2
A8K4T6	1.4	1	2	3.98e-05	0.0327615	cDNA FLJ76282, highly similar to Homo sapiens proteasome (prosome, macropain) 26S subunit, non-ATPase, 5 (PSMD5), mRNA OS=Homo sapiens PE=2 SV=1	0	2
Q8WUB8	1.4	1	4	8.06e-05	0.0327615	PHD finger protein 10 OS=Homo sapiens GN=PHF10 PE=1 SV=3	0	4
P11169	1.4	1	2	4.05e-05	0.0327615	Solute carrier family 2, facilitated glucose transporter member 3 OS=Homo sapiens GN=SLC2A3 PE=1 SV=1	0	2
Q99456	1.4	2	4	8.13e-05	0.0327615	Keratin, type I cytoskeletal 12 OS=Homo sapiens GN=KRT12 PE=1 SV=1	0	4
O75616	1.4	1	1	2.3e-05	0.0327615	GTPase Era, mitochondrial OS=Homo sapiens GN=ERAL1 PE=1 SV=2	0	1
Q8IYS1	1.4	1	1	2.3e-05	0.0327615	Peptidase M20 domain-containing protein 2 OS=Homo sapiens GN=PM20D2 PE=1 SV=2	0	1
P09104	1.4	2	3	6.94e-05	0.0327615	Gamma-enolase OS=Homo sapiens GN=ENO2 PE=1 SV=3	0	3
Q6FHV6	1.4	2	3	6.94e-05	0.0327615	ENO2 protein OS=Homo sapiens GN=ENO2 PE=1 SV=1	0	3
A8K3B0	1.4	2	3	6.94e-05	0.0327615	cDNA FLJ77877, highly similar to Human ENO2 neuron specific (gamma) enolase OS=Homo sapiens PE=2 SV=1	0	3
P13929	1.4	2	3	6.94e-05	0.0327615	Beta-enolase OS=Homo sapiens GN=ENO3 PE=1 SV=5	0	3
Reverse_sp|O75462|CRLF1_HUMAN	1.4	1	1	2.38e-05	0.0327615	Cytokine receptor-like factor 1 OS=Homo sapiens GN=CRLF1 PE=1 SV=1	0	1
A0A0A0MQV9	1.4	1	1	5.22e-06	0.0327615	Histone-lysine N-methyltransferase SETD1B OS=Homo sapiens GN=SETD1B PE=1 SV=1	0	1
E9PFK5	1.4	2	4	5.09e-05	0.0327615	Nucleolar protein 14 OS=Homo sapiens GN=NOP14 PE=1 SV=1	0	4
A0A0S2Z649	1.4	1	1	1.36e-05	0.0327615	GLIS family zinc finger 3 isoform 2 OS=Homo sapiens GN=GLIS3 PE=2 SV=1	0	1
F8W9B8	1.4	2	3	4.68e-05	0.0327615	Exocyst complex component 5 OS=Homo sapiens GN=EXOC5 PE=1 SV=1	0	3
B4E0U7	1.4	2	3	4.68e-05	0.0327615	cDNA FLJ54264, highly similar to Exocyst complex component 5 OS=Homo sapiens PE=2 SV=1	0	3
B4DHG4	1.4	2	3	4.61e-05	0.0327615	cDNA FLJ54619, highly similar to Exocyst complex component 5 OS=Homo sapiens PE=2 SV=1	0	3
B0AZS5	1.4	2	4	6.08e-05	0.0327615	Kinesin-like protein OS=Homo sapiens PE=2 SV=1	0	4
B4DEQ0	1.4	1	2	3.61e-05	0.0327615	cDNA FLJ59482, highly similar to Electron transfer flavoprotein-ubiquinone oxidoreductase, mitochondrial (EC 1.5.5.1) OS=Homo sapiens PE=2 SV=1	0	2
B4DJ85	1.4	1	1	1.73e-05	0.0327615	cDNA FLJ60587, highly similar to Glomulin OS=Homo sapiens PE=2 SV=1	0	1
A8K4G3	1.4	4	5	9.92e-05	0.0327615	Tyrosine-protein kinase OS=Homo sapiens PE=2 SV=1	0	5
Q69YP8	1.4	5	8	4.73e-05	0.0327615	Putative uncharacterized protein DKFZp762A083 (Fragment) OS=Homo sapiens GN=DKFZp762A083 PE=2 SV=1	0	8
Q59EX8	1.4	2	3	2.04e-05	0.0327615	Low density lipoprotein receptor-related protein 6 variant (Fragment) OS=Homo sapiens PE=2 SV=1	0	3
H0YGW5	1.4	2	3	2.04e-05	0.0327615	Low-density lipoprotein receptor-related protein 6 (Fragment) OS=Homo sapiens GN=LRP6 PE=1 SV=1	0	3
B7ZLW1	1.4	3	6	4.1e-05	0.0327615	CAMSAP1 protein OS=Homo sapiens GN=CAMSAP1 PE=2 SV=1	0	6
A0A024R7P3	1.4	2	4	3.7e-05	0.0327615	Cation-transporting ATPase OS=Homo sapiens GN=ATP13A1 PE=3 SV=1	0	4
Q5VY60	1.4	2	3	3.75e-05	0.0327615	HAUS augmin-like complex subunit 6 OS=Homo sapiens GN=HAUS6 PE=1 SV=1	0	3
B7Z2N5	1.4	7	16	0.0002	0.0327615	cDNA FLJ51840, highly similar to Alpha-actinin-2 OS=Homo sapiens PE=2 SV=1	0	16
B4DP20	1.4	1	2	3.21e-05	0.0327615	cDNA FLJ58372, highly similar to Nuclear pore complex protein Nup88 OS=Homo sapiens PE=2 SV=1	0	2
E5RJM0	1.4	1	2	3.14e-05	0.0327615	Cytoplasmic polyadenylation element-binding protein 4 OS=Homo sapiens GN=CPEB4 PE=1 SV=1	0	2
A0A024R1D9	1.4	1	1	1.98e-05	0.0327615	Neurofibromin 2 (Bilateral acoustic neuroma), isoform CRA_d OS=Homo sapiens GN=NF2 PE=4 SV=1	0	1
H0Y3K4	1.4	1	2	2.21e-05	0.0327615	RNA-binding protein 33 (Fragment) OS=Homo sapiens GN=RBM33 PE=1 SV=1	0	2
Q5H9P4	1.4	2	4	4.34e-05	0.0327615	Putative uncharacterized protein DKFZp686M19106 (Fragment) OS=Homo sapiens GN=DKFZp686M19106 PE=4 SV=1	0	4
Q96G38	1.4	4	8	0.000129	0.0327615	Eukaryotic translation initiation factor 3 subunit B (Fragment) OS=Homo sapiens GN=EIF3B PE=2 SV=1	0	8
B4DXN6	1.4	4	8	0.000121	0.0327615	Eukaryotic translation initiation factor 3 subunit B OS=Homo sapiens GN=EIF3B PE=2 SV=1	0	8
E9PQ61	1.4	2	4	6.16e-05	0.0327615	Zinc finger CCCH domain-containing protein 11A OS=Homo sapiens GN=ZC3H11A PE=1 SV=1	0	4
B7Z1Y1	1.4	2	3	5.17e-05	0.0327615	cDNA FLJ50125, highly similar to Cullin-2 (Fragment) OS=Homo sapiens PE=2 SV=1	0	3
B4DR82	1.4	1	1	1.76e-05	0.0327615	cDNA FLJ60331, highly similar to Nicastrin OS=Homo sapiens PE=2 SV=1	0	1
B7Z1E3	1.4	1	2	4.16e-05	0.0327615	cDNA FLJ53967, highly similar to Pro-neuregulin-1, membrane-bound isoform OS=Homo sapiens PE=2 SV=1	0	2
A6MW55	1.4	1	2	4.03e-05	0.0327615	Neuregulin 1 type IV fetal B beta 1a (Fragment) OS=Homo sapiens GN=NRG1 PE=2 SV=1	0	2
Q9NVU3	1.4	3	5	5.81e-05	0.0327615	cDNA FLJ10506 fis, clone NT2RP2000510 OS=Homo sapiens PE=2 SV=1	0	5
A0A0J9YWJ4	1.4	1	2	2.72e-05	0.0327615	RNA polymerase II subunit A C-terminal domain phosphatase (Fragment) OS=Homo sapiens GN=CTDP1 PE=1 SV=1	0	2
Q7L2M7	1.4	2	2	3.53e-05	0.0327615	PFKL protein (Fragment) OS=Homo sapiens GN=PFKL PE=2 SV=2	0	2
H0Y424	1.4	4	5	4.75e-05	0.0327615	LIM domain only protein 7 (Fragment) OS=Homo sapiens GN=LMO7 PE=1 SV=7	0	5
Q9H2G3	1.4	1	1	1.61e-05	0.0327615	CTCL tumor antigen se20-7 (Fragment) OS=Homo sapiens PE=2 SV=1	0	1
B3KPF2	1.4	3	3	5.42e-05	0.0327615	cDNA FLJ31717 fis, clone NT2RI2006640, highly similar to Dynamin-3 (EC 3.6.5.5) OS=Homo sapiens PE=2 SV=1	0	3
C9JM79	1.4	1	1	2.06e-05	0.0327615	Peptidyl-prolyl cis-trans isomerase G (Fragment) OS=Homo sapiens GN=PPIG PE=1 SV=1	0	1
B7Z850	1.4	1	2	2.09e-05	0.0327615	cDNA FLJ54514 OS=Homo sapiens PE=2 SV=1	0	2
Q6PIN8	1.4	1	1	1.79e-05	0.0327615	TAOK2 protein (Fragment) OS=Homo sapiens GN=TAOK2 PE=2 SV=1	0	1
B7Z709	1.4	2	2	3.89e-05	0.0327615	cDNA FLJ50250, highly similar to Structural maintenance of chromosome 1-like 1 protein OS=Homo sapiens PE=2 SV=1	0	2
A0A0B4J211	1.4	1	2	2.83e-05	0.0327615	ATPase family AAA domain-containing protein 2 OS=Homo sapiens GN=ATAD2 PE=1 SV=1	0	2
D5HR47	1.4	2	2	3.89e-05	0.0327615	PUM1 fusion protein OS=Homo sapiens PE=2 SV=1	0	2
A0A096LNW1	1.4	1	2	2.1e-05	0.0327615	Transcriptional regulator ATRX (Fragment) OS=Homo sapiens GN=ATRX PE=1 SV=1	0	2
B4DTM4	1.4	1	2	3.12e-05	0.0327615	cDNA FLJ54501, highly similar to Ran-binding protein 2-like 6 OS=Homo sapiens PE=2 SV=1	0	2
E9PQG4	1.4	1	2	2.71e-05	0.0327615	Myomegalin OS=Homo sapiens GN=PDE4DIP PE=1 SV=2	0	2
Reverse_tr|Q6MZP0|Q6MZP0_HUMAN	1.4	1	1	1.12e-05	0.0327615	Putative uncharacterized protein DKFZp686M09200 (Fragment) OS=Homo sapiens GN=DKFZp686M09200 PE=2 SV=1	0	1
Q9H788	1.5	1	1	2.21e-05	0.0351422	SH2 domain-containing protein 4A OS=Homo sapiens GN=SH2D4A PE=1 SV=1	0	1
Q6PIX2	1.5	3	5	9.56e-05	0.0351422	SFPQ protein (Fragment) OS=Homo sapiens GN=SFPQ PE=2 SV=1	0	5
H3BQN7	1.5	2	4	4.71e-05	0.0351422	Serine/threonine-protein kinase SMG1 (Fragment) OS=Homo sapiens GN=SMG1 PE=1 SV=2	0	4
Q69YM0	1.5	1	1	2.47e-05	0.0351422	Putative uncharacterized protein DKFZp762F1313 (Fragment) OS=Homo sapiens GN=DKFZp762F1313 PE=2 SV=1	0	1
H0Y6C0	1.5	1	1	2.47e-05	0.0351422	WD repeat-containing protein 35 (Fragment) OS=Homo sapiens GN=WDR35 PE=1 SV=1	0	1
A0A0S2Z4W7	1.5	1	1	2.47e-05	0.0351422	Protein kinase C substrate 80K-H isoform 2 (Fragment) OS=Homo sapiens GN=PRKCSH PE=2 SV=1	0	1
A0A0S2Z4D8	1.5	1	1	2.52e-05	0.0351422	Protein kinase C substrate 80K-H isoform 1 (Fragment) OS=Homo sapiens GN=PRKCSH PE=2 SV=1	0	1
A0A0A0MT26	1.5	1	2	1.64e-05	0.0351422	Sodium/potassium-transporting ATPase subunit alpha-3 OS=Homo sapiens GN=ATP1A3 PE=1 SV=1	0	2
A6P4V4	1.5	2	4	3.06e-05	0.0351422	Tyrosine-protein kinase receptor OS=Homo sapiens PE=2 SV=1	0	4
A0A0A6YYJ8	1.5	4	6	0.000131	0.0351422	Putative RNA-binding protein Luc7-like 2 OS=Homo sapiens GN=LUC7L2 PE=4 SV=1	0	6
Q92804	1.5	4	4	6.78e-05	0.0351422	TATA-binding protein-associated factor 2N OS=Homo sapiens GN=TAF15 PE=1 SV=1	0	4
J3KN36	1.5	1	1	7.92e-06	0.0351422	Nodal modulator 3 OS=Homo sapiens GN=NOMO3 PE=1 SV=1	0	1
A0A0G2JN29	1.5	1	1	7.92e-06	0.0351422	Nodal modulator 1 OS=Homo sapiens GN=NOMO1 PE=1 SV=1	0	1
A0A087X117	1.5	1	1	7.92e-06	0.0351422	Nodal modulator 1 OS=Homo sapiens GN=NOMO1 PE=1 SV=1	0	1
Q5JPE7	1.5	1	1	7.92e-06	0.0351422	Nodal modulator 2 OS=Homo sapiens GN=NOMO2 PE=1 SV=1	0	1
C9JFV4	1.5	3	6	5.1e-05	0.0351422	Proline-, glutamic acid- and leucine-rich protein 1 OS=Homo sapiens GN=PELP1 PE=1 SV=2	0	6
B4DR36	1.5	3	6	5.1e-05	0.0351422	cDNA FLJ56414, highly similar to Homo sapiens proline-, glutamic acid-, leucine-rich protein 1 (PELP1), mRNA OS=Homo sapiens PE=2 SV=1	0	6
P46013	1.5	4	9	2.77e-05	0.0351422	Antigen KI-67 OS=Homo sapiens GN=MKI67 PE=1 SV=2	0	9
A0A087WV66	1.5	4	9	2.77e-05	0.0351422	Antigen KI-67 OS=Homo sapiens GN=MKI67 PE=1 SV=1	0	9
O95071	1.5	4	8	2.87e-05	0.0351422	E3 ubiquitin-protein ligase UBR5 OS=Homo sapiens GN=UBR5 PE=1 SV=2	0	8
E7EMW7	1.5	4	8	2.88e-05	0.0351422	E3 ubiquitin-protein ligase UBR5 OS=Homo sapiens GN=UBR5 PE=1 SV=1	0	8
Q92621	1.5	3	6	2.99e-05	0.0351422	Nuclear pore complex protein Nup205 OS=Homo sapiens GN=NUP205 PE=1 SV=3	0	6
Q5VYK3	1.5	4	8	4.35e-05	0.0351422	Proteasome-associated protein ECM29 homolog OS=Homo sapiens GN=ECM29 PE=1 SV=2	0	8
Q96RT7	1.5	2	4	2.21e-05	0.0351422	Gamma-tubulin complex component 6 OS=Homo sapiens GN=TUBGCP6 PE=1 SV=3	0	4
B2RWN4	1.5	2	4	2.22e-05	0.0351422	TUBGCP6 protein OS=Homo sapiens GN=TUBGCP6 PE=2 SV=1	0	4
B4DSS9	1.5	3	4	2.71e-05	0.0351422	cDNA FLJ59296, highly similar to Bullous pemphigoid antigen 1 isoforms1/2/3/4/5/8 (Fragment) OS=Homo sapiens PE=2 SV=1	0	4
E7ETB9	1.5	3	4	2.71e-05	0.0351422	Dystonin (Fragment) OS=Homo sapiens GN=DST PE=1 SV=1	0	4
Q9NS87	1.5	2	4	2.89e-05	0.0351422	Kinesin-like protein KIF15 OS=Homo sapiens GN=KIF15 PE=1 SV=1	0	4
A3KN83	1.5	2	4	2.88e-05	0.0351422	Protein strawberry notch homolog 1 OS=Homo sapiens GN=SBNO1 PE=1 SV=1	0	4
Q96F07	1.5	2	4	3.14e-05	0.0351422	Cytoplasmic FMR1-interacting protein 2 OS=Homo sapiens GN=CYFIP2 PE=1 SV=2	0	4
E7EVJ5	1.5	2	4	3.27e-05	0.0351422	Cytoplasmic FMR1-interacting protein 2 OS=Homo sapiens GN=CYFIP2 PE=1 SV=1	0	4
B7Z8N7	1.5	2	4	3.27e-05	0.0351422	cDNA FLJ55440, highly similar to Mus musculus cytoplasmic FMR1 interacting protein 2 (Cyfip2), mRNA OS=Homo sapiens PE=2 SV=1	0	4
P23229	1.5	3	5	4.44e-05	0.0351422	Integrin alpha-6 OS=Homo sapiens GN=ITGA6 PE=1 SV=5	0	5
Q9Y613	1.5	2	3	2.59e-05	0.0351422	FH1/FH2 domain-containing protein 1 OS=Homo sapiens GN=FHOD1 PE=1 SV=3	0	3
A0A068F7M9	1.5	2	3	2.53e-05	0.0351422	FH1/FH2 domain-containing protein 1 variant OS=Homo sapiens GN=FHOD1 PE=2 SV=1	0	3
Q6PKG0	1.5	4	8	7.32e-05	0.0351422	La-related protein 1 OS=Homo sapiens GN=LARP1 PE=1 SV=2	0	8
O15042	1.5	5	11	0.000107	0.0351422	U2 snRNP-associated SURP motif-containing protein OS=Homo sapiens GN=U2SURP PE=1 SV=2	0	11
E7ET15	1.5	5	11	0.000107	0.0351422	U2 snRNP-associated SURP motif-containing protein OS=Homo sapiens GN=U2SURP PE=1 SV=1	0	11
O00754	1.5	3	6	5.96e-05	0.0351422	Lysosomal alpha-mannosidase OS=Homo sapiens GN=MAN2B1 PE=1 SV=3	0	6
Q59E90	1.5	3	6	5.98e-05	0.0351422	Alpha-mannosidase (Fragment) OS=Homo sapiens PE=2 SV=1	0	6
A8K6A7	1.5	3	6	5.96e-05	0.0351422	Alpha-mannosidase OS=Homo sapiens PE=2 SV=1	0	6
B4DRJ4	1.5	1	2	1.98e-05	0.0351422	cDNA FLJ55392, highly similar to Telomere-associated protein RIF1 (Fragment) OS=Homo sapiens PE=2 SV=1	0	2
O94804	1.5	2	4	4.15e-05	0.0351422	Serine/threonine-protein kinase 10 OS=Homo sapiens GN=STK10 PE=1 SV=1	0	4
Q92974	1.5	3	6	6.11e-05	0.0351422	Rho guanine nucleotide exchange factor 2 OS=Homo sapiens GN=ARHGEF2 PE=1 SV=4	0	6
V9GYM8	1.5	3	6	5.84e-05	0.0351422	Rho guanine nucleotide exchange factor 2 OS=Homo sapiens GN=ARHGEF2 PE=1 SV=1	0	6
D3DVA5	1.5	3	6	5.85e-05	0.0351422	Rho/rac guanine nucleotide exchange factor (GEF) 2, isoform CRA_a OS=Homo sapiens GN=ARHGEF2 PE=4 SV=1	0	6
Q8ND04	1.5	1	1	1.01e-05	0.0351422	Protein SMG8 OS=Homo sapiens GN=SMG8 PE=1 SV=1	0	1
Q8WTW3	1.5	1	2	2.05e-05	0.0351422	Conserved oligomeric Golgi complex subunit 1 OS=Homo sapiens GN=COG1 PE=1 SV=1	0	2
Q8NI36	1.5	2	8	8.44e-05	0.0351422	WD repeat-containing protein 36 OS=Homo sapiens GN=WDR36 PE=1 SV=1	0	8
A0A096LPH6	1.5	2	4	4.37e-05	0.0351422	Zinc finger protein 638 OS=Homo sapiens GN=ZNF638 PE=1 SV=1	0	4
P11586	1.5	2	2	2.15e-05	0.0351422	C-1-tetrahydrofolate synthase, cytoplasmic OS=Homo sapiens GN=MTHFD1 PE=1 SV=3	0	2
A0A024R652	1.5	2	2	2.15e-05	0.0351422	Methylenetetrahydrofolate dehydrogenase (NADP+ dependent) 1, methenyltetrahydrofolate cyclohydrolase, formyltetrahydrofolate synthetase, isoform CRA_a OS=Homo sapiens GN=MTHFD1 PE=3 SV=1	0	2
Q6P3X3	1.5	2	4	4.76e-05	0.0351422	Tetratricopeptide repeat protein 27 OS=Homo sapiens GN=TTC27 PE=1 SV=1	0	4
Q05682	1.5	2	4	5.06e-05	0.0351422	Caldesmon OS=Homo sapiens GN=CALD1 PE=1 SV=3	0	4
Q8N3E9	1.5	2	4	5.09e-05	0.0351422	1-phosphatidylinositol 4,5-bisphosphate phosphodiesterase delta-3 OS=Homo sapiens GN=PLCD3 PE=1 SV=3	0	4
Q92609	1.5	1	2	2.52e-05	0.0351422	TBC1 domain family member 5 OS=Homo sapiens GN=TBC1D5 PE=1 SV=1	0	2
B9A6K1	1.5	1	2	2.52e-05	0.0351422	TBC1 domain family, member 5 OS=Homo sapiens GN=TBC1D5 PE=1 SV=1	0	2
A0A024R2J9	1.5	1	2	2.52e-05	0.0351422	TBC1 domain family, member 5, isoform CRA_b OS=Homo sapiens GN=TBC1D5 PE=4 SV=1	0	2
A0A024R2H0	1.5	1	2	2.52e-05	0.0351422	TBC1 domain family, member 5, isoform CRA_a OS=Homo sapiens GN=TBC1D5 PE=4 SV=1	0	2
O75534	1.5	3	6	7.55e-05	0.0351422	Cold shock domain-containing protein E1 OS=Homo sapiens GN=CSDE1 PE=1 SV=2	0	6
A0A024R0E2	1.5	3	6	7.55e-05	0.0351422	Cold shock domain containing E1, RNA-binding, isoform CRA_a OS=Homo sapiens GN=CSDE1 PE=4 SV=1	0	6
Q6PJG6	1.5	1	2	2.44e-05	0.0351422	BRCA1-associated ATM activator 1 OS=Homo sapiens GN=BRAT1 PE=1 SV=2	0	2
Q96CN9	1.5	2	4	5.18e-05	0.0351422	GRIP and coiled-coil domain-containing protein 1 OS=Homo sapiens GN=GCC1 PE=1 SV=1	0	4
B2RDB1	1.5	2	4	5.18e-05	0.0351422	cDNA, FLJ96533, highly similar to Homo sapiens golgi coiled-coil 1 (GCC1), mRNA OS=Homo sapiens PE=2 SV=1	0	4
A4D0Z4	1.5	2	4	5.18e-05	0.0351422	GRIP and coiled-coil domain containing 1 OS=Homo sapiens GN=GCC1 PE=4 SV=1	0	4
Q14694	1.5	1	2	2.52e-05	0.0351422	Ubiquitin carboxyl-terminal hydrolase 10 OS=Homo sapiens GN=USP10 PE=1 SV=2	0	2
O14964	1.5	4	8	0.000103	0.0351422	Hepatocyte growth factor-regulated tyrosine kinase substrate OS=Homo sapiens GN=HGS PE=1 SV=1	0	8
A0A0S2Z4R4	1.5	4	8	0.000103	0.0351422	Hepatocyte growth factor-regulated tyrosine kinase substrate isoform 1 (Fragment) OS=Homo sapiens GN=HGS PE=2 SV=1	0	8
H7C3P6	1.5	1	2	2.67e-05	0.0351422	Nuclear pore complex protein Nup98-Nup96 (Fragment) OS=Homo sapiens GN=NUP98 PE=1 SV=1	0	2
Q96TA1	1.5	1	2	2.69e-05	0.0351422	Niban-like protein 1 OS=Homo sapiens GN=FAM129B PE=1 SV=3	0	2
A0A024R872	1.5	1	2	2.74e-05	0.0351422	Chromosome 9 open reading frame 88, isoform CRA_a OS=Homo sapiens GN=C9orf88 PE=4 SV=1	0	2
P13807	1.5	2	4	5.45e-05	0.0351422	Glycogen [starch] synthase, muscle OS=Homo sapiens GN=GYS1 PE=1 SV=2	0	4
Q53ER0	1.5	2	4	5.45e-05	0.0351422	Glycogen synthase 1 (Muscle) variant (Fragment) OS=Homo sapiens PE=2 SV=1	0	4
A8K6K7	1.5	2	4	5.45e-05	0.0351422	cDNA FLJ76881, highly similar to Homo sapiens glycogen synthase 1 (muscle) (GYS1), mRNA OS=Homo sapiens PE=2 SV=1	0	4
Q9UHD2	1.5	2	4	5.51e-05	0.0351422	Serine/threonine-protein kinase TBK1 OS=Homo sapiens GN=TBK1 PE=1 SV=1	0	4
Q8TBA6	1.5	1	2	2.75e-05	0.0351422	Golgin subfamily A member 5 OS=Homo sapiens GN=GOLGA5 PE=1 SV=3	0	2
A8KAL2	1.5	1	2	2.75e-05	0.0351422	cDNA FLJ76981, highly similar to Homo sapiens golgi autoantigen, golgin subfamily a, 5 (GOLGA5), mRNA OS=Homo sapiens PE=2 SV=1	0	2
Q86V87	1.5	1	1	1.35e-05	0.0351422	Protein FAM160B2 OS=Homo sapiens GN=FAM160B2 PE=2 SV=2	0	1
Q9H8Y5	1.5	1	2	2.76e-05	0.0351422	Ankyrin repeat and zinc finger domain-containing protein 1 OS=Homo sapiens GN=ANKZF1 PE=1 SV=1	0	2
A0A024R464	1.5	1	2	2.76e-05	0.0351422	Ankyrin repeat and zinc finger domain containing 1, isoform CRA_b OS=Homo sapiens GN=ANKZF1 PE=4 SV=1	0	2
Q9NRK6	1.5	1	2	2.72e-05	0.0351422	ATP-binding cassette sub-family B member 10, mitochondrial OS=Homo sapiens GN=ABCB10 PE=1 SV=2	0	2
P52888	1.5	3	7	0.000102	0.0351422	Thimet oligopeptidase OS=Homo sapiens GN=THOP1 PE=1 SV=2	0	7
Q96CV8	1.5	3	7	0.000102	0.0351422	Thimet oligopeptidase 1 OS=Homo sapiens GN=THOP1 PE=1 SV=1	0	7
Q9C0B5	1.5	1	1	1.4e-05	0.0351422	Palmitoyltransferase ZDHHC5 OS=Homo sapiens GN=ZDHHC5 PE=1 SV=2	0	1
A0A024R546	1.5	1	1	1.4e-05	0.0351422	Palmitoyltransferase OS=Homo sapiens GN=ZDHHC5 PE=3 SV=1	0	1
Q96FV9	1.5	2	4	6.11e-05	0.0351422	THO complex subunit 1 OS=Homo sapiens GN=THOC1 PE=1 SV=1	0	4
A0A087WWS1	1.5	2	4	6.11e-05	0.0351422	THO complex subunit 1 OS=Homo sapiens GN=THOC1 PE=1 SV=1	0	4
B3KPB9	1.5	2	4	6.61e-05	0.0351422	Eukaryotic translation initiation factor 3 subunit L OS=Homo sapiens GN=EIF3L PE=2 SV=1	0	4
Q13492	1.5	2	4	6.16e-05	0.0351422	Phosphatidylinositol-binding clathrin assembly protein OS=Homo sapiens GN=PICALM PE=1 SV=2	0	4
A8K5U9	1.5	2	4	6.16e-05	0.0351422	cDNA FLJ75056, highly similar to Homo sapiens phosphatidylinositol binding clathrin assembly protein (PICALM), mRNA OS=Homo sapiens PE=2 SV=1	0	4
A0A024R5P1	1.5	2	4	6.16e-05	0.0351422	Phosphatidylinositol binding clathrin assembly protein, isoform CRA_i OS=Homo sapiens GN=PICALM PE=4 SV=1	0	4
Q9NYH9	1.5	1	2	3.36e-05	0.0351422	U3 small nucleolar RNA-associated protein 6 homolog OS=Homo sapiens GN=UTP6 PE=2 SV=2	0	2
B3KQ21	1.5	1	2	3.36e-05	0.0351422	cDNA FLJ32640 fis, clone SYNOV2001033, highly similar to U3 small nucleolar RNA-associated protein 6 homolog OS=Homo sapiens PE=2 SV=1	0	2
B4DT31	1.5	1	1	1.51e-05	0.0351422	cDNA FLJ53425, highly similar to Far upstream element-binding protein 1 OS=Homo sapiens PE=2 SV=1	0	1
J3QLK5	1.5	1	2	3.34e-05	0.0351422	Serine/threonine-protein kinase tousled-like 2 OS=Homo sapiens GN=TLK2 PE=1 SV=1	0	2
Q9NSK0	1.5	1	1	1.62e-05	0.0351422	Kinesin light chain 4 OS=Homo sapiens GN=KLC4 PE=1 SV=3	0	1
A0A024RCZ8	1.5	1	1	1.62e-05	0.0351422	Kinesin light chain 4, isoform CRA_a OS=Homo sapiens GN=KLC4 PE=4 SV=1	0	1
Q8TAT6	1.5	2	3	4.95e-05	0.0351422	Nuclear protein localization protein 4 homolog OS=Homo sapiens GN=NPLOC4 PE=1 SV=3	0	3
A0A024R8R4	1.5	2	3	4.95e-05	0.0351422	Nuclear protein localization 4 homolog (S. cerevisiae), isoform CRA_a OS=Homo sapiens GN=NPLOC4 PE=4 SV=1	0	3
Q15046	1.5	5	9	0.000151	0.0351422	Lysine--tRNA ligase OS=Homo sapiens GN=KARS PE=1 SV=3	0	9
P43378	1.5	1	2	3.38e-05	0.0351422	Tyrosine-protein phosphatase non-receptor type 9 OS=Homo sapiens GN=PTPN9 PE=1 SV=1	0	2
Q6IQ43	1.5	1	2	3.44e-05	0.0351422	PTPN9 protein OS=Homo sapiens GN=PTPN9 PE=1 SV=1	0	2
A0A0A0MR09	1.5	1	2	3.44e-05	0.0351422	Tyrosine-protein phosphatase non-receptor type 9 OS=Homo sapiens GN=PTPN9 PE=1 SV=1	0	2
B7Z502	1.5	2	4	6.77e-05	0.0351422	cDNA FLJ61327, highly similar to Exocyst complex component 4 OS=Homo sapiens PE=2 SV=1	0	4
Q9UJX3	1.5	1	4	6.7e-05	0.0351422	Anaphase-promoting complex subunit 7 OS=Homo sapiens GN=ANAPC7 PE=1 SV=4	0	4
A0A024RBJ3	1.5	1	4	6.7e-05	0.0351422	Anaphase promoting complex subunit 7, isoform CRA_b OS=Homo sapiens GN=ANAPC7 PE=4 SV=1	0	4
Q07065	1.5	2	2	3.33e-05	0.0351422	Cytoskeleton-associated protein 4 OS=Homo sapiens GN=CKAP4 PE=1 SV=2	0	2
Q6NWZ1	1.5	2	2	3.34e-05	0.0351422	CKAP4 protein (Fragment) OS=Homo sapiens GN=CKAP4 PE=2 SV=1	0	2
A0A024RBH2	1.5	2	2	3.33e-05	0.0351422	Cytoskeleton-associated protein 4, isoform CRA_c OS=Homo sapiens GN=CKAP4 PE=4 SV=1	0	2
Q14181	1.5	1	2	3.36e-05	0.0351422	DNA polymerase alpha subunit B OS=Homo sapiens GN=POLA2 PE=1 SV=2	0	2
B3KSQ7	1.5	1	2	3.35e-05	0.0351422	Drebrin 1, isoform CRA_d OS=Homo sapiens GN=DBN1 PE=2 SV=1	0	2
Q59ES8	1.5	3	6	9.79e-05	0.0351422	Heterogeneous nuclear ribonucleoprotein M isoform a variant (Fragment) OS=Homo sapiens PE=2 SV=1	0	6
Q7Z7F0	1.5	1	2	3.27e-05	0.0351422	UPF0469 protein KIAA0907 OS=Homo sapiens GN=KIAA0907 PE=1 SV=1	0	2
Q5TKA1	1.5	1	2	3.7e-05	0.0351422	Protein lin-9 homolog OS=Homo sapiens GN=LIN9 PE=1 SV=1	0	2
H7C4T7	1.5	1	2	3.87e-05	0.0351422	Protein lin-9 homolog (Fragment) OS=Homo sapiens GN=LIN9 PE=1 SV=1	0	2
Q96D53	1.5	2	3	5.53e-05	0.0351422	AarF domain-containing protein kinase 4 OS=Homo sapiens GN=ADCK4 PE=1 SV=2	0	3
Q96EX3	1.5	1	1	1.87e-05	0.0351422	WD repeat-containing protein 34 OS=Homo sapiens GN=WDR34 PE=1 SV=2	0	1
Q9UI10	1.5	1	1	1.92e-05	0.0351422	Translation initiation factor eIF-2B subunit delta OS=Homo sapiens GN=EIF2B4 PE=1 SV=2	0	1
Q71US4	1.5	1	1	1.93e-05	0.0351422	EIF-2B-delta-like protein OS=Homo sapiens PE=2 SV=1	0	1
A0A087WTA5	1.5	1	1	1.93e-05	0.0351422	Translation initiation factor eIF-2B subunit delta OS=Homo sapiens GN=EIF2B4 PE=1 SV=1	0	1
Q9H0R6	1.5	1	1	1.9e-05	0.0351422	Glutamyl-tRNA(Gln) amidotransferase subunit A, mitochondrial OS=Homo sapiens GN=QRSL1 PE=1 SV=2	0	1
B2RBJ8	1.5	1	1	1.9e-05	0.0351422	Glutamyl-tRNA(Gln) amidotransferase subunit A, mitochondrial OS=Homo sapiens GN=QRSL1 PE=2 SV=1	0	1
Q5VWM6	1.5	2	3	6.35e-05	0.0351422	Putative PRAME family member 13 OS=Homo sapiens GN=PRAMEF13 PE=5 SV=2	0	3
Q96HE7	1.5	2	4	8.58e-05	0.0351422	ERO1-like protein alpha OS=Homo sapiens GN=ERO1A PE=1 SV=2	0	4
B4DX78	1.5	4	5	0.000107	0.0351422	cDNA FLJ55484, highly similar to ATP-dependent RNA helicase DDX39 (EC 3.6.1.-) OS=Homo sapiens PE=2 SV=1	0	5
Q9Y2Z4	1.5	1	3	6.31e-05	0.0351422	Tyrosine--tRNA ligase, mitochondrial OS=Homo sapiens GN=YARS2 PE=1 SV=2	0	3
B4DTD4	1.5	1	2	4.27e-05	0.0351422	cDNA FLJ56361, highly similar to Pinin OS=Homo sapiens PE=2 SV=1	0	2
Q96N66	1.5	1	1	2.13e-05	0.0351422	Lysophospholipid acyltransferase 7 OS=Homo sapiens GN=MBOAT7 PE=1 SV=2	0	1
B4DDH8	1.5	1	1	2.21e-05	0.0351422	cDNA FLJ55184, highly similar to Homo sapiens leukocyte receptor cluster (LRC) member 4 (LENG4), mRNA OS=Homo sapiens PE=2 SV=1	0	1
Q8NEY8	1.5	1	2	4.38e-05	0.0351422	Periphilin-1 OS=Homo sapiens GN=PPHLN1 PE=1 SV=2	0	2
B4DYQ7	1.5	1	1	2.08e-05	0.0351422	cDNA FLJ57822, highly similar to Integrin alpha-V OS=Homo sapiens PE=2 SV=1	0	1
Reverse_sp|Q16719|KYNU_HUMAN	1.5	1	2	4.32e-05	0.0351422	Kynureninase OS=Homo sapiens GN=KYNU PE=1 SV=1	0	2
Reverse_tr|Q53F63|Q53F63_HUMAN	1.5	1	2	4.32e-05	0.0351422	Kynureninase (L-kynurenine hydrolase) variant (Fragment) OS=Homo sapiens PE=2 SV=1	0	2
Reverse_tr|A8K7T0|A8K7T0_HUMAN	1.5	1	2	4.32e-05	0.0351422	Kynureninase OS=Homo sapiens GN=KYNU PE=2 SV=1	0	2
Reverse_tr|A8K4D5|A8K4D5_HUMAN	1.5	1	2	4.32e-05	0.0351422	Kynureninase OS=Homo sapiens GN=KYNU PE=2 SV=1	0	2
Q96SL1	1.5	1	1	2.1e-05	0.0351422	Disrupted in renal carcinoma protein 2 OS=Homo sapiens GN=DIRC2 PE=1 SV=1	0	1
F8W810	1.5	2	3	6.46e-05	0.0351422	Uncharacterized protein OS=Homo sapiens PE=4 SV=1	0	3
P68104	1.5	3	6	0.00013	0.0351422	Elongation factor 1-alpha 1 OS=Homo sapiens GN=EEF1A1 PE=1 SV=1	0	6
Q6IPT9	1.5	3	6	0.00013	0.0351422	Elongation factor 1-alpha OS=Homo sapiens GN=EEF1A1 PE=2 SV=1	0	6
Q6IPS9	1.5	3	6	0.00013	0.0351422	Elongation factor 1-alpha OS=Homo sapiens GN=EEF1A1 PE=2 SV=1	0	6
Q6IPN6	1.5	3	6	0.00013	0.0351422	Elongation factor 1-alpha OS=Homo sapiens GN=EEF1A1 PE=2 SV=1	0	6
Q53HR5	1.5	3	6	0.00013	0.0351422	Elongation factor 1-alpha (Fragment) OS=Homo sapiens PE=2 SV=1	0	6
Q53HQ7	1.5	3	6	0.00013	0.0351422	Elongation factor 1-alpha (Fragment) OS=Homo sapiens PE=2 SV=1	0	6
Q53HM9	1.5	3	6	0.00013	0.0351422	Elongation factor 1-alpha (Fragment) OS=Homo sapiens PE=2 SV=1	0	6
Q53GE9	1.5	3	6	0.00013	0.0351422	Elongation factor 1-alpha (Fragment) OS=Homo sapiens PE=2 SV=1	0	6
Q53GA1	1.5	3	6	0.00013	0.0351422	Elongation factor 1-alpha (Fragment) OS=Homo sapiens PE=2 SV=1	0	6
Q53G85	1.5	3	6	0.00013	0.0351422	Elongation factor 1-alpha (Fragment) OS=Homo sapiens PE=2 SV=1	0	6
A8K9C4	1.5	3	6	0.00013	0.0351422	Elongation factor 1-alpha OS=Homo sapiens PE=2 SV=1	0	6
Q5VTE0	1.5	3	6	0.00013	0.0351422	Putative elongation factor 1-alpha-like 3 OS=Homo sapiens GN=EEF1A1P5 PE=5 SV=1	0	6
Q05639	1.5	3	6	0.00013	0.0351422	Elongation factor 1-alpha 2 OS=Homo sapiens GN=EEF1A2 PE=1 SV=1	0	6
A6NNK5	1.5	3	4	2.08e-05	0.0351422	Tumor suppressor p53-binding protein 1 OS=Homo sapiens GN=TP53BP1 PE=1 SV=2	0	4
D3DX70	1.5	2	3	1.9e-05	0.0351422	GRIP and coiled-coil domain containing 2, isoform CRA_a OS=Homo sapiens GN=GCC2 PE=4 SV=1	0	3
H7C360	1.5	1	2	1.72e-05	0.0351422	Mitogen-activated protein kinase kinase kinase kinase 4 (Fragment) OS=Homo sapiens GN=MAP4K4 PE=1 SV=1	0	2
G3XAA2	1.5	1	2	1.72e-05	0.0351422	Mitogen-activated protein kinase kinase kinase kinase 4 OS=Homo sapiens GN=MAP4K4 PE=1 SV=2	0	2
E7ENQ1	1.5	1	2	1.74e-05	0.0351422	Mitogen-activated protein kinase kinase kinase kinase 4 OS=Homo sapiens GN=MAP4K4 PE=1 SV=1	0	2
B4DF80	1.5	2	4	3.67e-05	0.0351422	cDNA FLJ58527, highly similar to Nucleolar protein 6 OS=Homo sapiens PE=2 SV=1	0	4
A0A087WVM4	1.5	2	4	4.4e-05	0.0351422	Monofunctional C1-tetrahydrofolate synthase, mitochondrial OS=Homo sapiens GN=MTHFD1L PE=1 SV=1	0	4
B4DPV9	1.5	1	2	2.44e-05	0.0351422	Phosphatidylinositol 3-kinase OS=Homo sapiens PE=2 SV=1	0	2
A8MYT4	1.5	1	2	2.44e-05	0.0351422	Phosphatidylinositol 3-kinase OS=Homo sapiens GN=PIK3C3 PE=1 SV=2	0	2
A0A0C4DFT3	1.5	1	2	2.25e-05	0.0351422	Disks large homolog 1 OS=Homo sapiens GN=DLG1 PE=1 SV=1	0	2
G3V529	1.5	1	2	2.46e-05	0.0351422	ATP-dependent RNA helicase DDX24 OS=Homo sapiens GN=DDX24 PE=1 SV=1	0	2
X5CF57	1.5	1	2	2.66e-05	0.0351422	BRD2 OS=Homo sapiens GN=BRD2 PE=4 SV=1	0	2
Q96I63	1.5	2	4	5.42e-05	0.0351422	ATP-dependent zinc metalloprotease YME1L1 OS=Homo sapiens GN=YME1L1 PE=1 SV=1	0	4
A8K5H7	1.5	2	4	5.61e-05	0.0351422	cDNA FLJ77542, highly similar to Homo sapiens YME1-like 1 (S. cerevisiae) (YME1L1), transcript variant 3, mRNA OS=Homo sapiens PE=2 SV=1	0	4
B7Z738	1.5	2	4	6.89e-05	0.0351422	cDNA FLJ57213, highly similar to Sec1 family domain-containing protein 1 OS=Homo sapiens PE=2 SV=1	0	4
A0A087WXV6	1.5	1	1	1.85e-05	0.0351422	OTU domain-containing protein 5 OS=Homo sapiens GN=OTUD5 PE=1 SV=1	0	1
Q8NF45	1.5	2	4	2.27e-05	0.0351422	FLJ00353 protein (Fragment) OS=Homo sapiens GN=FLJ00353 PE=2 SV=1	0	4
A0A024R4H4	1.5	1	1	6.15e-06	0.0351422	Kinesin-like protein OS=Homo sapiens GN=KIF1B PE=3 SV=1	0	1
B7Z7M6	1.5	2	4	6.56e-05	0.0351422	Kinesin-like protein OS=Homo sapiens PE=2 SV=1	0	4
B4DU73	1.5	2	3	4.89e-05	0.0351422	cDNA FLJ58243, highly similar to Protein-glutamine gamma-glutamyltransferase 4(EC 2.3.2.13) OS=Homo sapiens PE=2 SV=1	0	3
E9PF19	1.5	1	2	4.88e-05	0.0351422	Transducin beta-like protein 2 OS=Homo sapiens GN=TBL2 PE=1 SV=1	0	2
B4DY50	1.5	1	2	4.88e-05	0.0351422	cDNA FLJ55528, highly similar to Transducin beta-like 2 protein OS=Homo sapiens PE=2 SV=1	0	2
H0Y394	1.5	1	4	4.13e-05	0.0351422	Vigilin (Fragment) OS=Homo sapiens GN=HDLBP PE=1 SV=1	0	4
B4E0R5	1.5	2	4	4.71e-05	0.0351422	cDNA FLJ61517, highly similar to Homo sapiens ubiquitin associated protein 2 (UBAP2), transcript variant 1, mRNA OS=Homo sapiens PE=2 SV=1	0	4
B4DRB6	1.5	2	4	4.59e-05	0.0351422	cDNA FLJ59394, highly similar to Homo sapiens ubiquitin associated protein 2 (UBAP2), transcript variant 1, mRNA OS=Homo sapiens PE=2 SV=1	0	4
B4DH66	1.5	2	4	4.5e-05	0.0351422	cDNA FLJ59508, highly similar to Homo sapiens ubiquitin associated protein 2 (UBAP2), transcript variant 1, mRNA OS=Homo sapiens PE=2 SV=1	0	4
C9J470	1.5	1	1	1.65e-05	0.0351422	Condensin complex subunit 2 (Fragment) OS=Homo sapiens GN=NCAPH PE=1 SV=7	0	1
Q9H834	1.5	1	1	2.09e-05	0.0351422	cDNA FLJ13966 fis, clone Y79AA1001394, weakly similar to CELL DIVISION PROTEIN FTSH HOMOLOG (EC 3.4.24.-) OS=Homo sapiens PE=2 SV=1	0	1
E9PEB9	1.5	8	13	2.3e-05	0.0351422	Dystonin OS=Homo sapiens GN=DST PE=1 SV=3	0	13
U3KQ43	1.5	1	2	3.03e-05	0.0351422	Mediator of RNA polymerase II transcription subunit 16 OS=Homo sapiens GN=MED16 PE=1 SV=1	0	2
B7Z629	1.5	1	1	1.83e-05	0.0351422	cDNA FLJ61371, highly similar to Phosphatidylinositol 3-kinase regulatory subunit alpha OS=Homo sapiens PE=2 SV=1	0	1
G3V4E1	1.5	1	2	3.68e-05	0.0351422	Diacylglycerol kinase (Fragment) OS=Homo sapiens GN=DGKA PE=1 SV=1	0	2
F6VX93	1.5	1	2	3.67e-05	0.0351422	Vacuolar protein sorting-associated protein 53 homolog OS=Homo sapiens GN=VPS53 PE=1 SV=1	0	2
B1AA15	1.5	1	2	3.67e-05	0.0351422	Gastric cancer hepatocellular carcinoma suppressor 1 variant OS=Homo sapiens GN=HCCS1 PE=2 SV=1	0	2
E7EX30	1.5	1	2	4.17e-05	0.0351422	Pro-neuregulin-1, membrane-bound isoform (Fragment) OS=Homo sapiens GN=NRG1 PE=1 SV=1	0	2
B0FYA9	1.5	1	2	4.38e-05	0.0351422	Neuregulin 1 isoform ndf43-beta2 (Fragment) OS=Homo sapiens GN=NRG1 PE=2 SV=1	0	2
A6MW56	1.5	1	2	4.17e-05	0.0351422	Neuregulin 1 type IV fetal C beta 1a (Fragment) OS=Homo sapiens GN=NRG1 PE=2 SV=1	0	2
A6MW54	1.5	1	2	4.42e-05	0.0351422	Neuregulin 1 type IV fetal A beta 1a (Fragment) OS=Homo sapiens GN=NRG1 PE=2 SV=1	0	2
B4E2H2	1.5	2	4	2.32e-05	0.0351422	cDNA FLJ56559, highly similar to FKBP12-rapamycin complex-associated protein OS=Homo sapiens PE=2 SV=1	0	4
H0YB24	1.5	2	2	3.26e-05	0.0351422	Cell cycle and apoptosis regulator protein 2 (Fragment) OS=Homo sapiens GN=CCAR2 PE=1 SV=1	0	2
G3V119	1.5	2	2	3.36e-05	0.0351422	Cell cycle and apoptosis regulator protein 2 OS=Homo sapiens GN=CCAR2 PE=1 SV=1	0	2
B4DTV1	1.5	1	2	3.64e-05	0.0351422	cDNA FLJ55927, highly similar to Amyloid-like protein 2 (CDEIbox-binding protein) (CDEBP) OS=Homo sapiens PE=2 SV=1	0	2
B4DIP7	1.5	3	5	6.47e-05	0.0351422	cDNA FLJ57114, highly similar to Niemann-Pick C1 protein OS=Homo sapiens PE=2 SV=1	0	5
B3KMK2	1.5	2	3	6.28e-05	0.0351422	cDNA FLJ11229 fis, clone PLACE1008356, highly similar to Homo sapiens meningioma expressed antigen 5 ((MGEA5), mRNA) OS=Homo sapiens PE=2 SV=1	0	3
Q69YN5	1.5	1	2	3.28e-05	0.0351422	Putative uncharacterized protein DKFZp686P22161 (Fragment) OS=Homo sapiens GN=DKFZp686P22161 PE=2 SV=1	0	2
G5E9V3	1.5	1	2	3.45e-05	0.0351422	Pleckstrin homology-like domain family B member 2 OS=Homo sapiens GN=PHLDB2 PE=1 SV=1	0	2
F5H4S8	1.5	1	1	2.13e-05	0.0351422	Nuclear factor of-activated T-cells, cytoplasmic 1 OS=Homo sapiens GN=NFATC1 PE=1 SV=1	0	1
B4DER8	1.5	1	1	2.13e-05	0.0351422	cDNA FLJ61216, highly similar to Nuclear factor of activated T-cells, cytoplasmic 1 OS=Homo sapiens PE=2 SV=1	0	1
A8K376	1.5	2	4	4.62e-05	0.0351422	cDNA FLJ76657, highly similar to Homo sapiens PHD finger protein 3 (PHF3), mRNA (Fragment) OS=Homo sapiens PE=2 SV=1	0	4
Q05D08	1.5	2	2	4.94e-05	0.0351422	PA2G4 protein (Fragment) OS=Homo sapiens GN=PA2G4 PE=2 SV=1	0	2
A0A024RB85	1.5	2	2	5.09e-05	0.0351422	Proliferation-associated 2G4, 38kDa, isoform CRA_a OS=Homo sapiens GN=PA2G4 PE=4 SV=1	0	2
Q9UQ80	1.5	2	2	5.09e-05	0.0351422	Proliferation-associated protein 2G4 OS=Homo sapiens GN=PA2G4 PE=1 SV=3	0	2
D6RBU4	1.5	2	4	8.88e-05	0.0351422	Inositol hexakisphosphate and diphosphoinositol-pentakisphosphate kinase 2 (Fragment) OS=Homo sapiens GN=PPIP5K2 PE=1 SV=1	0	4
Q5T097	1.5	1	2	2.03e-05	0.0351422	Utrophin OS=Homo sapiens GN=UTRN PE=1 SV=1	0	2
H0Y858	1.6	3	6	5.08e-05	0.0375284	Uncharacterized protein (Fragment) OS=Homo sapiens PE=4 SV=1	0	6
Q86YQ0	1.6	1	2	2.62e-05	0.0375284	HZGJ OS=Homo sapiens GN=HZGJ PE=2 SV=1	0	2
E7EVA0	1.6	4	7	3.06e-05	0.0375284	Microtubule-associated protein OS=Homo sapiens GN=MAP4 PE=1 SV=1	0	7
Q9Y6X7	1.6	2	6	4.29e-05	0.0375284	KIAA0864 protein (Fragment) OS=Homo sapiens GN=KIAA0864 PE=2 SV=2	0	6
A4D2Q0	1.6	2	4	4.12e-05	0.0375284	Unc-84 homolog A (C. elegans) OS=Homo sapiens GN=UNC84A PE=4 SV=1	0	4
B7Z6V4	1.6	3	5	8.17e-05	0.0375284	cDNA FLJ50239, highly similar to Arylsulfatase E (EC 3.1.6.-) OS=Homo sapiens PE=2 SV=1	0	5
Q15643	1.6	2	3	1.52e-05	0.0375284	Thyroid receptor-interacting protein 11 OS=Homo sapiens GN=TRIP11 PE=1 SV=3	0	3
A6NHR9	1.6	4	6	3e-05	0.0375284	Structural maintenance of chromosomes flexible hinge domain-containing protein 1 OS=Homo sapiens GN=SMCHD1 PE=1 SV=2	0	6
Q8TDI0	1.6	6	12	6.16e-05	0.0375284	Chromodomain-helicase-DNA-binding protein 5 OS=Homo sapiens GN=CHD5 PE=1 SV=1	0	12
Q15075	1.6	2	4	2.84e-05	0.0375284	Early endosome antigen 1 OS=Homo sapiens GN=EEA1 PE=1 SV=2	0	4
Q13428	1.6	5	10	6.74e-05	0.0375284	Treacle protein OS=Homo sapiens GN=TCOF1 PE=1 SV=3	0	10
E7ETY2	1.6	5	10	6.74e-05	0.0375284	Treacle protein OS=Homo sapiens GN=TCOF1 PE=1 SV=1	0	10
Q9P2D0	1.6	2	3	2.23e-05	0.0375284	Inhibitor of Bruton tyrosine kinase OS=Homo sapiens GN=IBTK PE=1 SV=3	0	3
E7EPI0	1.6	2	3	2.25e-05	0.0375284	Inhibitor of Bruton tyrosine kinase OS=Homo sapiens GN=IBTK PE=1 SV=1	0	3
B7ZLE0	1.6	2	3	2.25e-05	0.0375284	IBTK protein OS=Homo sapiens GN=IBTK PE=2 SV=1	0	3
P11274	1.6	2	4	3.16e-05	0.0375284	Breakpoint cluster region protein OS=Homo sapiens GN=BCR PE=1 SV=2	0	4
Q2VIQ3	1.6	1	2	1.63e-05	0.0375284	Chromosome-associated kinesin KIF4B OS=Homo sapiens GN=KIF4B PE=2 SV=2	0	2
B4DYE2	1.6	1	2	1.63e-05	0.0375284	Kinesin-like protein OS=Homo sapiens PE=2 SV=1	0	2
Q6WKZ4	1.6	1	2	1.56e-05	0.0375284	Rab11 family-interacting protein 1 OS=Homo sapiens GN=RAB11FIP1 PE=1 SV=3	0	2
P69849	1.6	1	1	8.21e-06	0.0375284	Nodal modulator 3 OS=Homo sapiens GN=NOMO3 PE=3 SV=2	0	1
Q15155	1.6	1	1	8.21e-06	0.0375284	Nodal modulator 1 OS=Homo sapiens GN=NOMO1 PE=1 SV=5	0	1
Q9H2P0	1.6	3	5	4.55e-05	0.0375284	Activity-dependent neuroprotector homeobox protein OS=Homo sapiens GN=ADNP PE=1 SV=1	0	5
Q6DHZ8	1.6	3	5	4.55e-05	0.0375284	Activity-dependent neuroprotector homeobox OS=Homo sapiens GN=ADNP PE=2 SV=1	0	5
B2RBM8	1.6	3	5	4.55e-05	0.0375284	cDNA, FLJ95596, highly similar to Homo sapiens activity-dependent neuroprotector (ADNP), mRNA OS=Homo sapiens PE=2 SV=1	0	5
Q8IZL8	1.6	3	6	5.33e-05	0.0375284	Proline-, glutamic acid- and leucine-rich protein 1 OS=Homo sapiens GN=PELP1 PE=1 SV=2	0	6
A8K548	1.6	3	6	5.33e-05	0.0375284	cDNA FLJ75008, highly similar to Homo sapiens proline-, glutamic acid-, leucine-rich protein 1 (PELP1), mRNA OS=Homo sapiens PE=2 SV=1	0	6
Q01968	1.6	1	2	2.23e-05	0.0375284	Inositol polyphosphate 5-phosphatase OCRL-1 OS=Homo sapiens GN=OCRL PE=1 SV=3	0	2
Q504W7	1.6	1	2	2.25e-05	0.0375284	Oculocerebrorenal syndrome of Lowe OS=Homo sapiens GN=OCRL PE=2 SV=1	0	2
Q2M2I8	1.6	2	4	4.18e-05	0.0375284	AP2-associated protein kinase 1 OS=Homo sapiens GN=AAK1 PE=1 SV=3	0	4
Q8IWX8	1.6	2	4	4.38e-05	0.0375284	Calcium homeostasis endoplasmic reticulum protein OS=Homo sapiens GN=CHERP PE=1 SV=3	0	4
J3QK89	1.6	2	4	4.33e-05	0.0375284	Calcium homeostasis endoplasmic reticulum protein OS=Homo sapiens GN=CHERP PE=1 SV=1	0	4
P50570	1.6	5	5	5.77e-05	0.0375284	Dynamin-2 OS=Homo sapiens GN=DNM2 PE=1 SV=2	0	5
Q14566	1.6	1	1	1.22e-05	0.0375284	DNA replication licensing factor MCM6 OS=Homo sapiens GN=MCM6 PE=1 SV=1	0	1
Q96QK1	1.6	2	3	3.78e-05	0.0375284	Vacuolar protein sorting-associated protein 35 OS=Homo sapiens GN=VPS35 PE=1 SV=2	0	3
Q53FR4	1.6	2	3	3.78e-05	0.0375284	Vacuolar protein sorting 35 variant (Fragment) OS=Homo sapiens PE=2 SV=1	0	3
Q9Y6A5	1.6	2	4	4.79e-05	0.0375284	Transforming acidic coiled-coil-containing protein 3 OS=Homo sapiens GN=TACC3 PE=1 SV=1	0	4
P22059	1.6	1	2	2.49e-05	0.0375284	Oxysterol-binding protein 1 OS=Homo sapiens GN=OSBP PE=1 SV=1	0	2
P50416	1.6	2	4	5.19e-05	0.0375284	Carnitine O-palmitoyltransferase 1, liver isoform OS=Homo sapiens GN=CPT1A PE=1 SV=2	0	4
B2RAQ8	1.6	2	4	5.19e-05	0.0375284	cDNA, FLJ95058, highly similar to Homo sapiens carnitine palmitoyltransferase 1A (liver) (CPT1A),nuclear gene encoding mitochondrial protein, mRNA OS=Homo sapiens PE=2 SV=1	0	4
A0A024R5F4	1.6	2	4	5.19e-05	0.0375284	Carnitine palmitoyltransferase 1A (Liver), isoform CRA_a OS=Homo sapiens GN=CPT1A PE=3 SV=1	0	4
Q13619	1.6	1	2	2.64e-05	0.0375284	Cullin-4A OS=Homo sapiens GN=CUL4A PE=1 SV=3	0	2
Q9ULW0	1.6	2	3	4.03e-05	0.0375284	Targeting protein for Xklp2 OS=Homo sapiens GN=TPX2 PE=1 SV=2	0	3
Q643R0	1.6	2	3	4.03e-05	0.0375284	HCTP4 OS=Homo sapiens GN=HCTP4 PE=1 SV=1	0	3
O15066	1.6	1	2	2.69e-05	0.0375284	Kinesin-like protein KIF3B OS=Homo sapiens GN=KIF3B PE=1 SV=1	0	2
Q14684	1.6	1	2	2.65e-05	0.0375284	Ribosomal RNA processing protein 1 homolog B OS=Homo sapiens GN=RRP1B PE=1 SV=3	0	2
Q9UK32	1.6	2	4	5.39e-05	0.0375284	Ribosomal protein S6 kinase alpha-6 OS=Homo sapiens GN=RPS6KA6 PE=1 SV=1	0	4
A4D1P6	1.6	2	4	5.37e-05	0.0375284	WD repeat-containing protein 91 OS=Homo sapiens GN=WDR91 PE=1 SV=2	0	4
Q68DH5	1.6	1	2	2.89e-05	0.0375284	LMBR1 domain-containing protein 2 OS=Homo sapiens GN=LMBRD2 PE=2 SV=1	0	2
Q08945	1.6	5	10	0.000142	0.0375284	FACT complex subunit SSRP1 OS=Homo sapiens GN=SSRP1 PE=1 SV=1	0	10
A0A024R4Z6	1.6	5	10	0.000142	0.0375284	Structure specific recognition protein 1, isoform CRA_a OS=Homo sapiens GN=SSRP1 PE=4 SV=1	0	10
Q9NVR0	1.6	1	2	2.83e-05	0.0375284	Kelch-like protein 11 OS=Homo sapiens GN=KLHL11 PE=1 SV=1	0	2
A0A024R1T8	1.6	1	2	2.83e-05	0.0375284	Kelch-like 11 (Drosophila), isoform CRA_a OS=Homo sapiens GN=KLHL11 PE=4 SV=1	0	2
Q9NRF2	1.6	1	2	2.65e-05	0.0375284	SH2B adapter protein 1 OS=Homo sapiens GN=SH2B1 PE=1 SV=3	0	2
B3KNV5	1.6	1	2	2.65e-05	0.0375284	cDNA FLJ30542 fis, clone BRAWH2001378, highly similar to Rattus norvegicus SH2-B PH domain containing signaling mediator 1 (Sh2bpsm1), transcript variant 1, mRNA OS=Homo sapiens PE=2 SV=1	0	2
A0A024QZD2	1.6	1	2	2.65e-05	0.0375284	SH2-B homolog, isoform CRA_c OS=Homo sapiens GN=SH2B PE=4 SV=1	0	2
Q9NPB8	1.6	1	1	1.49e-05	0.0375284	Glycerophosphocholine phosphodiesterase GPCPD1 OS=Homo sapiens GN=GPCPD1 PE=1 SV=2	0	1
Q15061	1.6	2	4	5.93e-05	0.0375284	WD repeat-containing protein 43 OS=Homo sapiens GN=WDR43 PE=1 SV=3	0	4
Q99543	1.6	2	3	4.85e-05	0.0375284	DnaJ homolog subfamily C member 2 OS=Homo sapiens GN=DNAJC2 PE=1 SV=4	0	3
Q9Y6Y0	1.6	1	2	3.13e-05	0.0375284	Influenza virus NS1A-binding protein OS=Homo sapiens GN=IVNS1ABP PE=1 SV=3	0	2
Q13042	1.6	1	2	3.24e-05	0.0375284	Cell division cycle protein 16 homolog OS=Homo sapiens GN=CDC16 PE=1 SV=2	0	2
B2RCW0	1.6	1	2	3.24e-05	0.0375284	cDNA, FLJ96326, highly similar to Homo sapiens CDC16 cell division cycle 16 homolog (S. cerevisiae) (CDC16), mRNA OS=Homo sapiens PE=2 SV=1	0	2
A0A024RDZ2	1.6	1	2	3.24e-05	0.0375284	CDC16 cell division cycle 16 homolog (S. cerevisiae), isoform CRA_a OS=Homo sapiens GN=CDC16 PE=4 SV=1	0	2
A0A024R6P5	1.6	1	2	3.19e-05	0.0375284	Metastasis associated 1, isoform CRA_c OS=Homo sapiens GN=MTA1 PE=4 SV=1	0	2
Q9UJV9	1.6	1	1	1.61e-05	0.0375284	Probable ATP-dependent RNA helicase DDX41 OS=Homo sapiens GN=DDX41 PE=1 SV=2	0	1
Q53HI2	1.6	1	1	1.61e-05	0.0375284	DEAD-box protein abstrakt variant (Fragment) OS=Homo sapiens PE=2 SV=1	0	1
J3KNN5	1.6	1	1	1.57e-05	0.0375284	Probable ATP-dependent RNA helicase DDX41 (Fragment) OS=Homo sapiens GN=DDX41 PE=1 SV=1	0	1
O76031	1.6	2	6	9.51e-05	0.0375284	ATP-dependent Clp protease ATP-binding subunit clpX-like, mitochondrial OS=Homo sapiens GN=CLPX PE=1 SV=2	0	6
A0A024R5X7	1.6	2	6	9.51e-05	0.0375284	ClpX caseinolytic peptidase X homolog (E. coli), isoform CRA_a OS=Homo sapiens GN=CLPX PE=4 SV=1	0	6
Q8IZ69	1.6	1	1	1.61e-05	0.0375284	tRNA (uracil-5-)-methyltransferase homolog A OS=Homo sapiens GN=TRMT2A PE=1 SV=2	0	1
F2Z2W7	1.6	1	1	1.56e-05	0.0375284	tRNA (uracil-5-)-methyltransferase homolog A OS=Homo sapiens GN=TRMT2A PE=1 SV=1	0	1
Q96G03	1.6	2	4	6.56e-05	0.0375284	Phosphoglucomutase-2 OS=Homo sapiens GN=PGM2 PE=1 SV=4	0	4
Q9Y6J9	1.6	1	2	3.23e-05	0.0375284	TAF6-like RNA polymerase II p300/CBP-associated factor-associated factor 65 kDa subunit 6L OS=Homo sapiens GN=TAF6L PE=1 SV=1	0	2
A8K0D4	1.6	1	2	3.23e-05	0.0375284	cDNA FLJ78693, highly similar to Homo sapiens TAF6-like RNA polymerase II, p300/CBP-associated factor (PCAF)-associated factor, 65kDa (TAF6L), mRNA OS=Homo sapiens PE=2 SV=1	0	2
A0A024R5A7	1.6	1	2	3.23e-05	0.0375284	TAF6-like RNA polymerase II, p300/CBP-associated factor (PCAF)-associated factor, 65kDa, isoform CRA_a OS=Homo sapiens GN=TAF6L PE=4 SV=1	0	2
B3KXX7	1.6	1	2	3.27e-05	0.0375284	cDNA FLJ46277 fis, clone TESTI4029731 OS=Homo sapiens PE=2 SV=1	0	2
P52306	1.6	2	4	6.61e-05	0.0375284	Rap1 GTPase-GDP dissociation stimulator 1 OS=Homo sapiens GN=RAP1GDS1 PE=1 SV=3	0	4
B3KNU0	1.6	2	4	6.61e-05	0.0375284	cDNA FLJ30470 fis, clone BRAWH1000040, highly similar to Rap1 GTPase-GDP dissociation stimulator 1 OS=Homo sapiens PE=2 SV=1	0	4
Q01546	1.6	1	1	1.57e-05	0.0375284	Keratin, type II cytoskeletal 2 oral OS=Homo sapiens GN=KRT76 PE=1 SV=2	0	1
O75419	1.6	1	2	3.55e-05	0.0375284	Cell division control protein 45 homolog OS=Homo sapiens GN=CDC45 PE=1 SV=1	0	2
Q92696	1.6	1	2	3.54e-05	0.0375284	Geranylgeranyl transferase type-2 subunit alpha OS=Homo sapiens GN=RABGGTA PE=1 SV=2	0	2
P08243	1.6	4	8	0.000143	0.0375284	Asparagine synthetase [glutamine-hydrolyzing] OS=Homo sapiens GN=ASNS PE=1 SV=4	0	8
O43776	1.6	1	1	1.83e-05	0.0375284	Asparagine--tRNA ligase, cytoplasmic OS=Homo sapiens GN=NARS PE=1 SV=1	0	1
Q96A23	1.6	1	2	3.6e-05	0.0375284	Copine-4 OS=Homo sapiens GN=CPNE4 PE=1 SV=1	0	2
B7Z370	1.6	1	2	3.49e-05	0.0375284	cDNA FLJ56085, highly similar to Copine-4 OS=Homo sapiens PE=2 SV=1	0	2
Q7Z794	1.6	4	5	8.68e-05	0.0375284	Keratin, type II cytoskeletal 1b OS=Homo sapiens GN=KRT77 PE=2 SV=3	0	5
Q0IIN1	1.6	4	5	8.68e-05	0.0375284	Keratin 77 OS=Homo sapiens GN=KRT77 PE=1 SV=1	0	5
P40222	1.6	2	7	0.000129	0.0375284	Alpha-taxilin OS=Homo sapiens GN=TXLNA PE=1 SV=3	0	7
P00367	1.6	1	1	1.8e-05	0.0375284	Glutamate dehydrogenase 1, mitochondrial OS=Homo sapiens GN=GLUD1 PE=1 SV=2	0	1
Q53GW3	1.6	1	1	1.8e-05	0.0375284	Glutamate dehydrogenase 1 variant (Fragment) OS=Homo sapiens PE=2 SV=1	0	1
E9KL48	1.6	1	1	1.8e-05	0.0375284	Epididymis tissue sperm binding protein Li 18mP OS=Homo sapiens GN=GLUD1 PE=2 SV=1	0	1
Q9HCC0	1.6	4	8	0.000143	0.0375284	Methylcrotonoyl-CoA carboxylase beta chain, mitochondrial OS=Homo sapiens GN=MCCC2 PE=1 SV=1	0	8
Q9NPH2	1.6	2	4	7.19e-05	0.0375284	Inositol-3-phosphate synthase 1 OS=Homo sapiens GN=ISYNA1 PE=1 SV=1	0	4
Q04206	1.6	2	5	9.11e-05	0.0375284	Transcription factor p65 OS=Homo sapiens GN=RELA PE=1 SV=2	0	5
Q9BZE9	1.6	1	2	3.63e-05	0.0375284	Tether containing UBX domain for GLUT4 OS=Homo sapiens GN=ASPSCR1 PE=1 SV=1	0	2
O95678	1.6	9	21	0.000382	0.0375284	Keratin, type II cytoskeletal 75 OS=Homo sapiens GN=KRT75 PE=1 SV=2	0	21
P14868	1.6	3	5	0.0001	0.0375284	Aspartate--tRNA ligase, cytoplasmic OS=Homo sapiens GN=DARS PE=1 SV=2	0	5
B3KN78	1.6	1	1	2.04e-05	0.0375284	cDNA FLJ13891 fis, clone THYRO1001617, highly similar to Dihydroxyacetone phosphate acyltransferase OS=Homo sapiens PE=2 SV=1	0	1
O94888	1.6	1	2	4.1e-05	0.0375284	UBX domain-containing protein 7 OS=Homo sapiens GN=UBXN7 PE=1 SV=2	0	2
Q16658	1.6	1	1	2.04e-05	0.0375284	Fascin OS=Homo sapiens GN=FSCN1 PE=1 SV=3	0	1
B4DKC9	1.6	1	1	2.04e-05	0.0375284	cDNA FLJ55698, highly similar to Vinculin OS=Homo sapiens PE=2 SV=1	0	1
P55081	1.6	2	3	6.86e-05	0.0375284	Microfibrillar-associated protein 1 OS=Homo sapiens GN=MFAP1 PE=1 SV=2	0	3
Q96Q11	1.6	2	4	9.25e-05	0.0375284	CCA tRNA nucleotidyltransferase 1, mitochondrial OS=Homo sapiens GN=TRNT1 PE=1 SV=2	0	4
A0A024R2H7	1.6	2	4	9.25e-05	0.0375284	tRNA nucleotidyl transferase, CCA-adding, 1, isoform CRA_b OS=Homo sapiens GN=TRNT1 PE=3 SV=1	0	4
H7BZM7	1.6	1	2	4.67e-05	0.0375284	Zinc finger protein ZPR1 (Fragment) OS=Homo sapiens GN=ZPR1 PE=1 SV=1	0	2
P22234	1.6	2	2	4.72e-05	0.0375284	Multifunctional protein ADE2 OS=Homo sapiens GN=PAICS PE=1 SV=3	0	2
A0A024RD93	1.6	2	2	4.72e-05	0.0375284	Phosphoribosylaminoimidazole carboxylase, phosphoribosylaminoimidazole succinocarboxamide synthetase, isoform CRA_c OS=Homo sapiens GN=PAICS PE=3 SV=1	0	2
B7Z4I3	1.6	2	4	3.41e-05	0.0375284	cDNA FLJ53424, highly similar to Mus musculus cytoplasmic FMR1 interacting protein 2 (Cyfip2), mRNA OS=Homo sapiens PE=2 SV=1	0	4
B4E0K9	1.6	3	6	6.34e-05	0.0375284	Alpha-mannosidase OS=Homo sapiens PE=2 SV=1	0	6
Q4G0L8	1.6	1	2	2.14e-05	0.0375284	COG1 protein OS=Homo sapiens GN=COG1 PE=2 SV=1	0	2
E9PBL8	1.6	1	2	2.09e-05	0.0375284	Conserved oligomeric Golgi complex subunit 1 (Fragment) OS=Homo sapiens GN=COG1 PE=1 SV=2	0	2
A0A087WVI0	1.6	1	2	2.14e-05	0.0375284	Conserved oligomeric Golgi complex subunit 1 OS=Homo sapiens GN=COG1 PE=1 SV=1	0	2
A0A0A0MTB8	1.6	2	8	8.97e-05	0.0375284	WD repeat-containing protein 36 OS=Homo sapiens GN=WDR36 PE=1 SV=1	0	8
B4DRC7	1.6	2	4	5.06e-05	0.0375284	cDNA FLJ57829 OS=Homo sapiens PE=2 SV=1	0	4
Q9GZV0	1.6	3	6	7.85e-05	0.0375284	cDNA FLJ12454 fis, clone NT2RM1000555, highly similar to UNR PROTEIN OS=Homo sapiens PE=2 SV=1	0	6
A0A024R0K2	1.6	3	6	7.85e-05	0.0375284	Cold shock domain containing E1, RNA-binding, isoform CRA_b OS=Homo sapiens GN=CSDE1 PE=4 SV=1	0	6
B7Z6I6	1.6	2	4	5.89e-05	0.0375284	cDNA FLJ54059, highly similar to Glycogen (starch) synthase, muscle (EC 2.4.1.11) OS=Homo sapiens PE=2 SV=1	0	4
B5BU72	1.6	2	4	6.58e-05	0.0375284	Phosphatidylinositol-binding clathrin assembly protein isoform 2 OS=Homo sapiens GN=PICALM PE=2 SV=1	0	4
A0A024R5L7	1.6	2	4	6.58e-05	0.0375284	Phosphatidylinositol binding clathrin assembly protein, isoform CRA_c OS=Homo sapiens GN=PICALM PE=4 SV=1	0	4
Q4KMX6	1.6	1	4	7.12e-05	0.0375284	ANAPC7 protein (Fragment) OS=Homo sapiens GN=ANAPC7 PE=2 SV=1	0	4
Q2M2R1	1.6	1	4	7.13e-05	0.0375284	ANAPC7 protein (Fragment) OS=Homo sapiens GN=ANAPC7 PE=2 SV=1	0	4
A8KAQ7	1.6	1	4	7.12e-05	0.0375284	ANAPC7 protein OS=Homo sapiens GN=ANAPC7 PE=2 SV=1	0	4
A5D8X2	1.6	1	4	7.1e-05	0.0375284	Anaphase promoting complex subunit 7 OS=Homo sapiens GN=ANAPC7 PE=2 SV=1	0	4
Q8TB01	1.6	2	2	3.58e-05	0.0375284	Similar to cytoskeleton-associated protein 4 (Fragment) OS=Homo sapiens PE=2 SV=1	0	2
Q7KYM9	1.6	3	6	0.000106	0.0375284	ORF protein OS=Homo sapiens GN=ORF PE=2 SV=1	0	6
C9J5J4	1.6	1	2	4.1e-05	0.0375284	Protein lin-9 homolog OS=Homo sapiens GN=LIN9 PE=1 SV=1	0	2
A0A024R0Q9	1.6	2	3	5.99e-05	0.0375284	AarF domain containing kinase 4, isoform CRA_b OS=Homo sapiens GN=ADCK4 PE=4 SV=1	0	3
B4E392	1.6	1	2	4.59e-05	0.0375284	cDNA FLJ52602, highly similar to Pinin OS=Homo sapiens PE=2 SV=1	0	2
Q9NZS6	1.6	3	6	0.000141	0.0375284	Elongation factor 1-alpha (Fragment) OS=Homo sapiens PE=2 SV=1	0	6
Q9H2I7	1.6	3	6	0.000141	0.0375284	Elongation factor 1-alpha OS=Homo sapiens PE=2 SV=1	0	6
Q53G89	1.6	3	6	0.000139	0.0375284	Elongation factor 1-alpha (Fragment) OS=Homo sapiens PE=2 SV=1	0	6
A0A087WVQ9	1.6	3	6	0.000137	0.0375284	Elongation factor 1-alpha 1 OS=Homo sapiens GN=EEF1A1 PE=1 SV=1	0	6
A0A087WV01	1.6	3	6	0.000141	0.0375284	Elongation factor 1-alpha OS=Homo sapiens GN=EEF1A1 PE=1 SV=1	0	6
B7Z3E7	1.6	3	4	2.28e-05	0.0375284	cDNA FLJ56510, highly similar to Tumor suppressor p53-binding protein 1 OS=Homo sapiens PE=2 SV=1	0	4
Q5MD60	1.6	1	2	1.93e-05	0.0375284	Mitogen-activated protein kinase kinase kinase kinase 4 isoform OS=Homo sapiens GN=MAP4K4 PE=2 SV=1	0	2
H7C0P6	1.6	1	2	1.9e-05	0.0375284	Mitogen-activated protein kinase kinase kinase kinase 4 (Fragment) OS=Homo sapiens GN=MAP4K4 PE=1 SV=1	0	2
E7EX83	1.6	1	2	1.93e-05	0.0375284	Mitogen-activated protein kinase kinase kinase kinase 4 OS=Homo sapiens GN=MAP4K4 PE=1 SV=1	0	2
A0A0D9SG62	1.6	1	2	1.92e-05	0.0375284	Mitogen-activated protein kinase kinase kinase kinase 4 OS=Homo sapiens GN=MAP4K4 PE=1 SV=1	0	2
E9PGM9	1.6	2	4	4.05e-05	0.0375284	RNA-binding protein 6 OS=Homo sapiens GN=RBM6 PE=1 SV=1	0	4
A0A0A0MRW6	1.6	2	4	3.98e-05	0.0375284	Nucleolar protein 6 OS=Homo sapiens GN=NOL6 PE=1 SV=1	0	4
Q8NCI4	1.6	1	2	2.24e-05	0.0375284	cDNA FLJ90234 fis, clone NT2RM2000565 OS=Homo sapiens PE=2 SV=1	0	2
E7EWV1	1.6	1	2	2.24e-05	0.0375284	GPI ethanolamine phosphate transferase 2 OS=Homo sapiens GN=PIGG PE=1 SV=1	0	2
E9PEF1	1.6	1	1	1.21e-05	0.0375284	cGMP-dependent 3',5'-cyclic phosphodiesterase OS=Homo sapiens GN=PDE2A PE=1 SV=2	0	1
B4DIM1	1.6	1	1	1.21e-05	0.0375284	cDNA FLJ53510, highly similar to cGMP-dependent 3',5'-cyclic phosphodiesterase (EC 3.1.4.17) OS=Homo sapiens PE=2 SV=1	0	1
B4DM03	1.6	1	2	2.63e-05	0.0375284	cDNA FLJ50574, highly similar to ATP-dependent RNA helicase DDX24 (EC 3.6.1.-) OS=Homo sapiens PE=2 SV=1	0	2
B4DKV2	1.6	1	2	2.62e-05	0.0375284	cDNA FLJ54363, highly similar to ATP-dependent RNA helicase DDX24 (EC 3.6.1.-) OS=Homo sapiens PE=2 SV=1	0	2
A8K2R3	1.6	1	2	2.75e-05	0.0375284	cDNA FLJ75083, highly similar to Homo sapiens amine oxidase (flavin containing) domain 2 (AOF2),mRNA OS=Homo sapiens PE=1 SV=1	0	2
B7ZAR0	1.6	2	4	6.92e-05	0.0375284	cDNA, FLJ79274, highly similar to Coiled-coil domain-containing protein 22 OS=Homo sapiens PE=2 SV=1	0	4
B4DPB6	1.6	2	4	6.92e-05	0.0375284	cDNA FLJ56537, highly similar to Coiled-coil domain-containing protein 22 OS=Homo sapiens PE=2 SV=1	0	4
S5FMB0	1.6	1	4	8.9e-05	0.0375284	PHF10 isoform Ps OS=Homo sapiens PE=2 SV=1	0	4
B7Z966	1.6	1	2	4.62e-05	0.0375284	cDNA FLJ58410, highly similar to Solute carrier family 2, facilitated glucosetransporter member 3 OS=Homo sapiens PE=2 SV=1	0	2
H0YIQ2	1.6	2	4	2.52e-05	0.0375284	YLP motif-containing protein 1 (Fragment) OS=Homo sapiens GN=YLPM1 PE=1 SV=1	0	4
H3BP78	1.6	3	5	4.6e-05	0.0375284	Fanconi anemia group I protein (Fragment) OS=Homo sapiens GN=FANCI PE=1 SV=1	0	5
F8W7R3	1.6	3	5	4.58e-05	0.0375284	Fanconi anemia group I protein OS=Homo sapiens GN=FANCI PE=1 SV=1	0	5
B3KNW8	1.6	3	5	4.58e-05	0.0375284	cDNA FLJ30614 fis, clone CTONG2001139 OS=Homo sapiens PE=2 SV=1	0	5
B4DEN9	1.6	3	6	9.5e-05	0.0375284	Ribosome biogenesis protein BOP1 OS=Homo sapiens GN=BOP1 PE=2 SV=1	0	6
Q86X80	1.6	3	6	0.000108	0.0375284	SRP72 protein (Fragment) OS=Homo sapiens GN=SRP72 PE=2 SV=1	0	6
Q0D2M6	1.6	3	6	0.000108	0.0375284	SRP72 protein (Fragment) OS=Homo sapiens GN=SRP72 PE=2 SV=1	0	6
A0PJJ5	1.6	3	6	0.000108	0.0375284	SRP72 protein (Fragment) OS=Homo sapiens GN=SRP72 PE=2 SV=1	0	6
B7Z499	1.6	1	2	4.11e-05	0.0375284	cDNA FLJ50571, highly similar to Myotubularin (EC 3.1.3.48) OS=Homo sapiens PE=2 SV=1	0	2
B7Z6I3	1.6	1	2	2.72e-05	0.0375284	DNA ligase OS=Homo sapiens PE=2 SV=1	0	2
F6THM6	1.6	7	16	0.000234	0.0375284	Alpha-actinin-2 OS=Homo sapiens GN=ACTN2 PE=1 SV=1	0	16
B7Z4K1	1.6	7	16	0.000236	0.0375284	cDNA FLJ50104, highly similar to Alpha-actinin-2 OS=Homo sapiens PE=2 SV=1	0	16
F6QMI7	1.6	8	13	2.36e-05	0.0375284	Dystonin OS=Homo sapiens GN=DST PE=1 SV=2	0	13
E9PHM6	1.6	8	13	2.37e-05	0.0375284	Dystonin OS=Homo sapiens GN=DST PE=1 SV=3	0	13
E7ERU0	1.6	8	13	2.43e-05	0.0375284	Dystonin OS=Homo sapiens GN=DST PE=1 SV=1	0	13
B3KVJ5	1.6	1	2	2.27e-05	0.0375284	cDNA FLJ16648 fis, clone TESTI4035508, highly similar to Structural maintenance of chromosomes 4-like 1 protein OS=Homo sapiens PE=2 SV=1	0	2
H7C3C4	1.6	2	4	5.01e-05	0.0375284	Anion exchange protein (Fragment) OS=Homo sapiens GN=SLC4A7 PE=1 SV=1	0	4
B4DQ44	1.6	1	2	2.99e-05	0.0375284	cDNA FLJ51274, highly similar to NACHT, LRR and PYD-containing protein 7 OS=Homo sapiens PE=2 SV=1	0	2
B3KS06	1.6	1	2	4.01e-05	0.0375284	cDNA FLJ35213 fis, clone PROST1000215, highly similar to Vacuolar protein sorting protein 53 OS=Homo sapiens PE=2 SV=1	0	2
E9PN76	1.6	1	1	1.96e-05	0.0375284	RING finger protein 214 OS=Homo sapiens GN=RNF214 PE=1 SV=1	0	1
Q659C9	1.6	3	5	6.66e-05	0.0375284	Putative uncharacterized protein DKFZp434L1715 OS=Homo sapiens GN=DKFZp434L1715 PE=2 SV=1	0	5
Q9BSP4	1.6	2	2	4.13e-05	0.0375284	PFKL protein (Fragment) OS=Homo sapiens GN=PFKL PE=2 SV=2	0	2
Reverse_tr|A0A0A0MRB9|A0A0A0MRB9_HUMAN	1.6	1	1	2.34e-05	0.0375284	X-linked interleukin-1 receptor accessory protein-like 2 OS=Homo sapiens GN=IL1RAPL2 PE=4 SV=1	0	1
B4DXI9	1.6	1	2	3.17e-05	0.0375284	cDNA FLJ55940, highly similar to Transcription intermediary factor 1-gamma OS=Homo sapiens PE=2 SV=1	0	2
Q8N352	1.6	3	5	0.0001	0.0375284	NARG1L protein (Fragment) OS=Homo sapiens GN=NARG1L PE=2 SV=2	0	5
H7C3A1	1.6	1	1	2.01e-05	0.0375284	Serrate RNA effector molecule homolog (Fragment) OS=Homo sapiens GN=SRRT PE=1 SV=1	0	1
A2RQD7	1.6	1	2	4.03e-05	0.0375284	Bcr-abl1 e19a2 chimeric protein (Fragment) OS=Homo sapiens GN=BCR-ABL1 e19a2 PE=2 SV=1	0	2
Q32LZ0	1.6	1	1	2.24e-05	0.0375284	PPIG protein (Fragment) OS=Homo sapiens GN=PPIG PE=2 SV=1	0	1
A2RRE5	1.6	1	2	2.68e-05	0.0375284	GRLF1 protein OS=Homo sapiens GN=GRLF1 PE=1 SV=1	0	2
Q69YR3	1.6	1	2	3.5e-05	0.0375284	Putative uncharacterized protein DKFZp686J162 (Fragment) OS=Homo sapiens GN=DKFZp686J162 PE=2 SV=1	0	2
E9PE34	1.6	2	4	4.94e-05	0.0375284	PHD finger protein 3 (Fragment) OS=Homo sapiens GN=PHF3 PE=1 SV=1	0	4
B3KP41	1.6	2	4	4.88e-05	0.0375284	PHD finger protein 3 (Fragment) OS=Homo sapiens GN=PHF3 PE=1 SV=1	0	4
A0A024R2J1	1.6	2	4	8e-05	0.0375284	Cytoplasmic linker associated protein 2, isoform CRA_e OS=Homo sapiens GN=CLASP2 PE=4 SV=1	0	4
Q6PIN5	1.6	2	2	5.38e-05	0.0375284	PA2G4 protein (Fragment) OS=Homo sapiens GN=PA2G4 PE=2 SV=1	0	2
A8K6Y1	1.6	2	2	5.47e-05	0.0375284	cDNA FLJ75526, highly similar to Homo sapiens proliferation-associated 2G4, 38kDa (PA2G4), mRNA (Fragment) OS=Homo sapiens PE=2 SV=1	0	2
Q9BT91	1.6	1	2	2.98e-05	0.0375284	INT1 protein (Fragment) OS=Homo sapiens GN=INT1 PE=2 SV=1	0	2
A0JLQ2	1.6	2	4	7.25e-05	0.0375284	Kinesin-like protein (Fragment) OS=Homo sapiens GN=KIF13B PE=2 SV=1	0	4
E7EQR9	1.6	1	2	2.1e-05	0.0375284	Dystrophin OS=Homo sapiens GN=DMD PE=1 SV=2	0	2
H0YGM0	1.7	2	4	5.64e-05	0.0399202	Caseinolytic peptidase B protein homolog (Fragment) OS=Homo sapiens GN=CLPB PE=1 SV=1	0	4
B4E0A1	1.7	3	6	5.33e-05	0.0399202	cDNA FLJ56277, highly similar to Toll-like receptor 9 OS=Homo sapiens PE=2 SV=1	0	6
Q59F85	1.7	3	6	0.000116	0.0399202	Glucose phosphate isomerase variant (Fragment) OS=Homo sapiens PE=2 SV=1	0	6
U6FSN9	1.7	2	6	4.52e-05	0.0399202	Tyrosine-protein kinase receptor OS=Homo sapiens GN=Mprip-Ntrk1 fusion gene PE=2 SV=1	0	6
A0A024R781	1.7	1	2	3.13e-05	0.0399202	CCR4-NOT transcription complex, subunit 4, isoform CRA_b OS=Homo sapiens GN=CNOT4 PE=4 SV=1	0	2
Q59GL1	1.7	4	9	0.000169	0.0399202	Synaptotagmin binding, cytoplasmic RNA interacting protein variant (Fragment) OS=Homo sapiens PE=2 SV=1	0	9
Q59EK3	1.7	2	3	6.46e-05	0.0399202	Adaptor-related protein complex 1, mu 1 subunit variant (Fragment) OS=Homo sapiens PE=2 SV=1	0	3
J7MA22	1.7	2	4	3.56e-05	0.0399202	Tyrosine-protein kinase receptor OS=Homo sapiens GN=EML4-ALK PE=2 SV=1	0	4
[truncated: 10,574 more rows]

## Sheet: Fig.2B
1st Gel
1: NFX1	2: CPSF4	3: CPSF1	4: SF3B2	5: PABPC1	6: AMPD3	7: AKT1	8: FASN	9: TGFB2	10: PSMB10	11: GFP	12: Vector
Input- NS1 (Blot for Strep)
Pull-Down - FLAG-HRP (over-expressed cellular genes)
Pull-Down - NS1 (Blot for Strep)
2nd Gel
1: DDX6	2: DNAAF3	3: GMPR2	4: INPP5B	5: NAA50	6: PCSK5	7: PDGFRA	8: TCTN2	9: TFAP2C	10: TSSC1	11: TTLL6	12: USP54	13: ZNF577	14: GFP	15: CPSF4
Input- NS1 (Blot for Strep)
Pull Down- NS1 (Blot for Strep), then FLAG-HRP to blot for over-expressed cellular genes

## Sheet: Fig. 4A
Order of sample:
Ladder	Input-Ctl Uninfected	Input-Infection(8h, MOI=1)	Input- Infection (24h, MOI=0.1)	Ladder	Pull-Down (Infection 8h, NS1 antibody)	Pull-Down (Infection 8h, IgG ctl)	Pull-Down (Infection 24h, NS1 antibody)	Pull-Down (Infection 24h, IgG ctl)	Pull-Down (Ctl Uninfected, NS1 antibody)	Pull-Down (Control Uninfected, IgG ctl)
First blot for b-tubulin				Then cut gel, top half blot for FASN, bottom half blot for NS1

## Sheet: Fig. 4B
	q-PCR	4 biological replicates
		Ctl				24h				48h
	FASN	1.30468	1.02642	0.885671	0.783231	1.38792	0.733805	1.25553	1.01294	0.585465	1.09651	0.539692	0.565449
	NS1	2.00919	1.34933	0.33268	0.308796	286.098	189.49	503.279	465.279	1391.71	3131.02	872.233	953.317
	Western
	Sample orders:

## Sheet: Fig. 4C
Western									Growth Curve
Sample Orders:									TCID50	Replicate 1	Replicate 2	Replicate 3
Ctl	KD-1	KD-2	KD-3	KD-4					12h
* Note: KD-1 and KD-2 work well, but not KD-3 and KD-4. So we used KD-1 and KD-2 for viral growth curve									WT	4216	10000	13335
									KD-1	5623	3162	3162
									KD-2	2371	2371	3162
									24h
									WT	421696	1778279	1.09999e+06
									KD-1	177828	100000	316227
									KD-2	316227	177827	100000
									36h
									WT	5623413	3162277	4392845
									KD-1	562341	1000000	562341
									KD-2	100000	215443	215443

## Sheet: Fig. 4D&E
Viral Titer (TCID50)
C75 (ug/ml)	Replicate 1	Replicate 2	Replicate 3
0	5830000	5200000	4260000
1	3160000	4201120	3152200
2	2610000	2350000	1810000
5	1780000	1762000	1510000
10	1000000	950000	1000000
FASNall (uM)
0	5000000	6934500	4084500
5	5000000	5934500	4534500
10	2320700	3021150	2002700
20	889140	1276600	541200
GSK2194069 (uM)
0	6057600	7803687	5000000
0.5	4127020	5028000	3956800
1	2811706	2100183	3500000
2	1305000	1500000	1276600
Lipid Flux	NS1				NS1_Cal09				PB2				PA				NP				Ctl
	Replicate 1	Replicate 2	Replicate 3	Replicate 4	Replicate 1	Replicate 2	Replicate 3	Replicate 4	Replicate 1	Replicate 2	Replicate 3	Replicate 4	Replicate 1	Replicate 2	Replicate 3	Replicate 4	Replicate 1	Replicate 2	Replicate 3	Replicate 4	Replicate 1	Replicate 2	Replicate 3	Replicate 4
Synthesized Myristic acid	2.85241	2.99598	2.85102	2.89441	3.2944	3.34262	3.4644	3.37943	2.49273	2.63138	2.62789	2.50937	2.24471	2.25517	2.19595	2.07372	2.586	2.26225	2.53096	2.40709	2.25989	2.30645	2.22073	2.29456
Synthesized Palmitic acid	18.8987	20.0813	18.4667	19.3107	23.178	23.6782	23.7255	23.2589	15.9881	17.3612	16.2981	15.755	15.8442	15.9099	14.9152	14.085	17.0562	14.7401	16.0506	14.9444	15.9185	15.5427	14.6268	15.3045
Synthesized Stearic Acid	8.4522	8.82211	7.75737	8.51091	10.3321	10.4225	10.1557	10.2825	7.63079	8.3988	7.52623	7.67448	8.16924	8.31143	7.59268	7.23711	8.25984	7.00975	7.85676	7.06827	7.55185	7.09254	6.97648	7.10801
Cholestrol	6.45553	4.05761	5.41239	7.29664	6.04768	6.3044	6.26417	6.43733	6.051	5.86047	5.00348	4.76923	6.39445	5.89485	6.20872	5.80538	5.6561	6.29796	5.93599	4.91855	5.96777	5.20539	5.24056	6.17404

## Sheet: Fig. 4F
Co-IP of FASN- FLAG tag and NS1-Strep
Blot for FASN first - FLAG tagged								Left blue box:	NS1 Pull-Down with FLAG tag (FASN co-transfect with NS1_WSN_WT)	NS1 Pull-Down with FLAG tag (FASN co-transfect with NS1_WSN_38A41A)	NS1 Pull-Down with FLAG tag (FASN co-transfect with NS1_WSN_96A97A)
Sample order in blue box	NS1 pull down using Strep tag (FASN co transfect with NS1_Cal09)	NS1 pull down using Strep tag (FASN co transfect with NS1_WSN-WT)	NS1 pull down using Strep tag (FASN co transfect with NS1_WSN_R38AK41A)	NS1 pull down using Strep tag (FASN co transfect with NS1_WSN_E96AE97A)				Right blue box:	NS1 input (FASN co-transfect with NS1_WSN_WT)	NS1 input (FASN co-transfect with NS1_WSN_38A41A)	NS1 input (FASN co-transfect with NS1_WSN_96A97A)
* Note that only WSN-WT and WSN-38A41A was shown in the paper
Then blot for NS1 (WT and mutation)
								Left blue box:	FASN input (FASN co-transfect with NS1_WSN_WT)	FASN input (FASN co-transfect with NS1_WSN_38A41A)	FASN input (FASN co-transfect with NS1_WSN_96A97A)
								Right blue box:	FASN Pull-Down with FLAG tag (FASN co-transfect with NS1_WSN_WT)	FASN Pull-Down with FLAG tag (FASN co-transfect with NS1_WSN_38A41A)	FASN Pull-Down with FLAG tag (FASN co-transfect with NS1_WSN_96A97A)

## Sheet: Fig. 4G
	Input						Pull-Down Using Strep				Pull-Down Using PrG beads conjugated with NS1 antibody
Sample Order:	A549 cell line transduced with NS1 WT (Strep tag)	A549 cell line transduced with NS1 R38A-K41A (Strep tag)	A549 cell line transduced with NP (Strep tag)	A549 cell line transduced with GFP (Strep tag)		Ladder	A549 cell line transduced with NS1 WT (Strep tag)	A549 cell line transduced with NS1 R38A-K41A (Strep tag)	A549 cell line transduced with NP (Strep tag)	A549 cell line transduced with GFP (Strep tag)	A549 cell line transduced with NS1 WT (Strep tag)	A549 cell line transduced with NS1 R38A-K41A (Strep tag)	A549 cell line transduced with NP (Strep tag)	A549 cell line transduced with GFP (Strep tag)
Blot for endogenous FASN (FASN antibody) and NS1 using anti-NS1 antibody first
Then Blot for Strep
Last blot for GAPDH

## Sheet: Fig. 4H
Lipid Flux	NS1 WT				R38AK41A				NP
	Replicate 1	Replicate 2	Replicate 3	Replicate 4	Replicate 1	Replicate 2	Replicate 3	Replicate 4	Replicate 1	Replicate 2	Replicate 3
Synthesized Palmitic acid	4.06839	4.16695	4.10316	4.48482	3.08001	2.95278	3.11468	3.25126	3.54816	3.47736	3.72528
Synthesized Stearic acid	1.99487	1.98087	2.01156	2.04775	1.67797	1.61344	1.75659	1.78887	1.58282	1.50799	1.60481

[truncated: 8 more sheets: Fig. 5A, Fig. 5D, Fig. 5F, Supplementary Figure 3, Supplementary Figure 9, Supplementary Figure 10, Supplementary Figure 11, Supplementary Figure 12]
